# Supplementary material for: Invasive European green crab (Carcinus maenas) predation in a Washington State estuary revealed with DNA metabarcoding
Source: PLoS One. 2024 May 31;19(5):e0302518. doi: 10.1371/journal.pone.0302518 (PMC11142710; doi:10.1371/journal.pone.0302518)
Supplement: S1 Table — (XLSX) [file pone.0302518.s002.xlsx]

## Sheet: S1_Table_caption
Table S1. ASVs removed at each filtering step after matching to NCBI’s BLAST Database.
	The filter column of the table identifies whether the ASV was removed as "predator" DNA (green crab DNA); non-target ("nonTarget") DNA; human contamination ("human_contamination," Homo sapiens DNA); because the ASV was also present in a positive or negative control ("control"); or whether the ASV was removed during the manual filtering process for non-native species ("manual_filter"). Any taxon r…
	All other columns are described below.
	For more information on filtering, please see the Methods section of the main text.
column	description
Hash	Unique ASV identifier
taxon	Taxon identified from match to NCBI's BLAST database
rank	Taxonomic level of identification
kingdom	Taxon's kingdom
phylum	Tason's phylum
class	Taxon's class
order	Taxon's order
family	Taxon's family
genus	Taxon's genus
species	Taxon's species
MiSeqRun	The MiSeq run in which the ASV was detected (ASVs can be detected in more than one run)
n.crab	The number of green crab in the MiSeq run in which the ASV was detected
reads.in.run	The number of sequencing reads in the MiSeq run that represented this ASV
taxon.final	The taxon used in the final dataset; should equal the 'taxon' column except for certain taxa edited during manual filtering
rank.final	The taxonomic rank usd in the final dataset; should equal the rank' column except for certain taxa edited during manual filtering
filter	Whether and at which step the ASV was removed from the data set
manual_filter_notes	Additional notes for taxa that were removed or edited during the manual filtering process
Sequence	ASV's DNA sequence

## Sheet: S1_Table
Hash	taxon	rank	kingdom	phylum	class	order	family	genus	species	MiSeqRun	n.crab	reads.in.run	taxon.final	rank.final	filter	manual_filter_notes	Sequence
0081f39bbfeef10e6a5750679a19046314c60b05	Carcinus maenas	species	Metazoa	Arthropoda	Malacostraca	Decapoda	Carcinidae	Carcinus	Carcinus maenas	2	1	750	NA	NA	predator	0	AATAAATAATATAAGGTTCTGATTACTTCCTCCGTCTTTAACCTTACTTTTAATAAGAGGGATGGTAGAAAGAGGAGTTGGAACAGGATGAGCAGTCTATCCTCCTTTAGCAGGGGCTATCGCCCATGCTGGTGCTTCAGTTGATTTAGGGATTTTCTCTTTACATTTAGCCGGGGTTTCTTCTATTTTAGGAGCTGTAAATTTTATAACAACTATTATCAATATGCGTTCTTTCGGCATGACAATAGACCAGATACCTTTATTTGTGTGAGCTGTTTTTATTACTGCGATCCTTTTATTATTATCGTTGCCGGTTTTAGCAGGAGCTATTACAATACTTCTAACTGACCGAAATCTAAACACCTCATTCTTCGATCCTGCAGGAGGTGGGGACCCAGT…
00a687fdc6789a086adb2cae12fb4fe8bbec3736	Mya	genus	Metazoa	Mollusca	Bivalvia	Myida	Myidae	Mya	NA	2	1	277	Mya arenaria	species	retained	only known local species in genus; co-ocurring ASVs for Mya arenaria in the same crab	AATGAATAATATTAGTTTTTGGGTGTTACCAAAATCTATGTTTTTACTATTTTGTTCAATATTTAGGGAAGGGGGTTTTGGTGGTGGATGAACACTTTATCCTCCTTTGTCAAGAAATATGATAGGGCATTCTGGTGCGGCAGGAGATTTCTTAATTCTGTCTCTTCATATTGGGGGAGCTTCATCTATTATAGCTTCTTTAAACTTTTATAGAACTTGGGGTAATATACGCGCAGGGTGCCACCCATTTCAACGAGTTCCCCTTTTTTGTAGGTCTATTGGAGTTACTAGTTTTCTATTAATTTTAGCAATGCCGGTTTTGGCGGGGGCACTAACAATGCTTTTGACTGATCGGAATTTTAATACAGCTTTCTTTGACCCTACTGGGCTGGGGGATCC…
01ffcda471bbfa6a742a315d5c7265afafab0e3d	Hemigrapsus	genus	Metazoa	Arthropoda	Malacostraca	Decapoda	Varunidae	Hemigrapsus	NA	2	1	399	Hemigrapsus	genus	retained	0	TATAAATAACATAAGTTTTTGACTTTTACCCCCATCTTTATCTCTTCTTCTAACAAGGAGAATAGTAGAGAGTGGTGTGGGGACTGGATGAACTGTCTACCCTCCCTTATCTGCTGCTATCGCCCACGCTGGGGCCTCTGTTGATTTGGGTATTTTCTCACTACATCTTGCTGGGGTCTCGTCAATCTTAGGAGCTGTAAACTTTATAACTACTGTTATTAACATACGATCTTATGGTATAACAATAGACCAGATACCTCTTTTTGTTTGAGCCGTATTTATTACTGCCATTCTATTACTTCTATCTCTCCCTGTTTTAGCAGGAGCTATTACTATGTTGTTGACAGATCGAAACCTGAATACATCTTTTTTTGAACCTGCAGGAGGAGGGGACCCTGT…
028f9d2fbf8e9ee77245d6e9748375193e153c36	Hemigrapsus	genus	Metazoa	Arthropoda	Malacostraca	Decapoda	Varunidae	Hemigrapsus	NA	2	1	41	Hemigrapsus	genus	retained	0	TATAAATAACATAAGTTTTTGACTTTTACCCCCATCTTTATCTCTTCTTCTAACAAGGAGAATAGTAGAGAGTGGTGTGGGGACTGGATGAACTGTCTACCCTCCCTTATCTGCTGCTGTCGCCCACGCTGGGGCCTCTGTTGATTTGGGTATTCTCTCACTACATCTTGCTGGGGTCTCGTCAATCTTAGGAGCTGTAAACTTTATAACTACTGTTATTAACATACGATCTTATGGTATAACAATAGACCAGATACCTCTTTTTGTTTGAGCCGTATTTATTACTGCCATTCTATTACTTCTATCTCTCCCTGTTTTAGCAGGAGCTATTACTATGTTGTTGACAGATCGAAACCTGAATACATCTTTTTTTGACCCTGCAGGAGGAGGGGACCCTGT…
031bfa71e654aa7cc81c59a6decf01c264427152	Leptocottus armatus	species	Metazoa	Chordata	Actinopteri	Perciformes	Cottidae	Leptocottus	Leptocottus armatus	2	1	93	Leptocottus armatus	species	retained	0	AATGAATAATATGAGCTTCTGGCTCCTCCCTCCGTCTTTCCTTCTACTCCTTGCTTCGTCAGGCGTCGAAGCCGGGGCAGGTACCGGGTGAACAGTTTACCCTCCCCTCGCCGGGAACCTCGCACATGCAGGAGCCTCTGTTGACCTGACAATCTTCTCCCTCCACTTAGCAGGTATCTCCTCAATTCTAGGGGCCATCAACTTTATCACAACAATCATCAATATAAAACCCCCTGCCATCTCTCAATACCAGACCCCCTTGTTCGTCTGGTCCGTACTTATTACTGCTGTCCTTCTACTCCTTTCCCTCCCTGTCCTTGCTACCGGCATTACAATACCCCTAACAGACCGAAACCTTAACACCACCTTCTTCGACCCTGCCGGAGGGGGAGACCCCAT…
03b43dad6d40a4c17a2f64069afcc82a9a4ec886	Carcinus maenas	species	Metazoa	Arthropoda	Malacostraca	Decapoda	Carcinidae	Carcinus	Carcinus maenas	2	4	306	NA	NA	predator	0	AATAAATGATATGAGATTCTGATTACTTCCTCCGTCTTTAACCTTACTTTTAATAAAAGGAATAGTAGAAAGAGGAGTCGGAACCGGATGGACAGTCTATCCTCCTTTAGCTGGAGCTATTGCCCATGCCGGTGCTTCAGTTGATCTAGGGATTTTTTCTTTACATTTAGCTGGGGTTTCTTCTATTTTAGGGGCTGTAAATTTTATAACAACTATTATCAATATGCGTTCTTTCGGCATGACAATAGATCAGATACCTTTATTTGTGTGAGCCGTTTTTATTACTGCAATCCTTTTATTACTATCATTGCCGGTTTTAGCAGGAGCTATTACAATACTTTTAACTGACCGAAATCTAAACACCTTATTCTTCGATCCTGCAGGAGGTGGAGACCCAGT…
03ced2c81e493177439eecf26afdb4240d63dc1f	Gryllus	genus	Metazoa	Arthropoda	Insecta	Orthoptera	Gryllidae	Gryllus	NA	2	1	537	Gryllus	genus	retained	0	AATAAATAATATAAGATTTTGACTTTTACCTCCATCATTAACCCTTTTATTAACCAGAAGAATAGTCGAAAATGGTGCAGGAACAGGATGAACAGTCTATCCACCCCTATCAACAGGAATTGCTCACGCTGGGGCATCCGTTGATTTAGCTATTTTCTCACTACATTCAGCAGGAATTTCCTCAATTTTAGGAGCTGTAAATTTTATTACTACTATAATTAATATACGAGCACCAGGAATGTCACTAGACCAAACACCATTATTTGTTTGAGCAGTCGGAATTACAGCTCTTCTACTATTATTATCATTACTAGTTTTAGCTGGTGCTATTACAATATTACTTACAGATCGAAATATAAATACATCATTTTTCGATCCTGCAGGAGGAGGAGATCCAAT…
04b3440ac908276706ed3de68d61256d4930f6a8	Monocorophium acherusicum	species	Metazoa	Arthropoda	Malacostraca	Amphipoda	Corophiidae	Monocorophium	Monocorophium acherusicum	2	1	370	Monocorophium acherusicum	species	retained	0	AATAAATAACATAAGATTCTGGTTATTACCCCCATCACTTACATTCCTAGTTTTATCTAGACTACTTGAAAGAGGAGTTGGAACTGGTTGAACAGTTTATCCTCCTTTAAGAAGATCAATTGCTCATAGAGGGGGTGCTGTCGACATAGCAATCTTCTCCCTTCATTTAGCGGGGGCTTCTTCAATTCTTGGGGCTATTAATTTTATCTCAACTATTATTAATATGCGATCCGCAAATATATATATAAGACGAGTACCTTTATTTGTGTGATCAGTTTTTATCACAGCTATCCTATTACTTCTCTCATTACCTGTGCTAGCAGGTGCTATTACTATACTACTAACAGATCGAAATATCAATACATCATTTTTTGACCCTTTAGGTGGTGGTGACCCTAT…
053f2ce0e4764d02c64a9a771669311bd8f9af8d	Hemigrapsus oregonensis	species	Metazoa	Arthropoda	Malacostraca	Decapoda	Varunidae	Hemigrapsus	Hemigrapsus oregonensis	2	1	505	Hemigrapsus oregonensis	species	retained	0	TATAAATAACATAAGTTTTTGACTTTTACCCCCATCTTTATCTCTTCTTCTAACAAGGAGAATAGTAGAGAGTGGTGTGGGGACTGGATGAACTGTCTACCCTCCCTTATCTGCTGCTATCGCTCACGCTGGGGCCTCTGTTGATTTGGGTATTTTTTCACTACATCTTGCTGGAGTCTCATCAATCTTAGGAGCTGTAAACTTTATAACTACTGTTATTAACATACGATCTTATGGTATAACAATAGACCAGATACCTCTTTTTGTTTGAGCGGTATTTATTACTACCATTCTATTACTTCCATCTCTCCCTGTTTTAGCAGGAGCTATTACTATGTTGTTGACAGATCGAAACCTGAATACATCTTTTTTTGACCCTGCAGGGGGAGGGGACCCTGT…
069631328baa7552ff6912e54fb189367b526a13	Carcinus maenas	species	Metazoa	Arthropoda	Malacostraca	Decapoda	Carcinidae	Carcinus	Carcinus maenas	2	1	193	NA	NA	predator	0	AATAAATAATATAAGGTTCTGATTACTTCCTCCGTCTTTAACCTTACTTTTAATAAGAGGGATGGTAGAAAGAGGAGTTGGAACAGGATGAACAGTCTATCCTCCTTTAGCAGGGGCTATCGCCCATGCTGGTGCTTCAGTTGATTTAGGGATTTTCTCTTTACATTTAGCCAGGGTTTCTTCTATTTTAGGAGCTGTAAATTTTATAACAACTATTATCAATATGCGTTCTTTCGGCATGACAATAGACCAGATACCTTTATTTGTGTGAGCTGTTTTTATTACTGCGATCCTTTTATTATTATCGTTGCCGGTTTTAGCAGGAGCTATTACAATACTTCTAACTGACCGAAATCTAAACACCTCATTCTTCGATCCTGCAGGAGGTGGGGACCCAGT…
09078b7eb222ec9fdd08d572fe720d5b92e0ddc4	Leptocottus armatus	species	Metazoa	Chordata	Actinopteri	Perciformes	Cottidae	Leptocottus	Leptocottus armatus	2	1	241	Leptocottus armatus	species	retained	0	AATGAATAATATGAGCTTCTGGCTCCTCCCTCCGTCTTTCCTTCTACTCCTTGCTTCGTCAGGCGTCGAAGCCGGGGCAGGTACCGGGTGAACAGTTTACCCTCCCCTCGCCGGGAACCTCGCACATGCAGGAGCCTCTGTTGACCTAACAATCTTCTCCCTCCACTTAGCAGGTATCTCCTCAATTCTAGGGGCCATCAACTTTATCACAACAATCATCAATATAAAACCCCCTGCCATCTCTCAATACCAGACCCCCTTGTTCGTCTGGTCCGTACTTATTACTGCTGTCCTTCTACTCCTTTCCCTCCCTGTCCTTGCTGCCGGCATTACAATACTCCTAACAGACCGAAACCTTAACACCACCTTCTTCGACCCTGCCGGAGGGGGAGACCCCAT…
095a1db4868c8536e38474706caa7dc687c80a88	Metacarcinus magister	species	Metazoa	Arthropoda	Malacostraca	Decapoda	Cancridae	Metacarcinus	Metacarcinus magister	2	1	232	Metacarcinus magister	species	retained	0	TATAAACAATATAAGTTTCTGATTATTACCTCCTTCTTTAACCTTACTTCTTATAAGAGGAATAGTAGAAAGAGGAGTAGGAACAGGATGGACCGTTTATCCCCCTTTAGCTGGGGCTATCGACCATGCTGGAGCCTCAGTAGATATAGGAATCTTTTCCCTTCATTTAGCCGGAGTTTCCTCTATTTTAGGAGCGGTAAATTTTATAACAACCGTAATTAATATACGTTCTTTTGGGATAACTTTAGATCAAATACCACTCTTCGTTTGAGTTGTATTTATCACCGCTATTCTTTTACTACTATCCCTTCCTGTACTAGCAGGTGCCATTACTATACTTCTAACTGACCGAAATCTTAATACATCTTTCTTTGATCCGGCAGGAGGAGGAGACCCTGT…
0b1bcd6dcc8dc3851ef5a028ec00fe40d6fed4cd	Portunion conformis	species	Metazoa	Arthropoda	Malacostraca	Isopoda	Entoniscidae	Portunion	Portunion conformis	2	1	136	NA	NA	nonTarget	0	TATAAACAATATAAGATTTTGGTTATTGCCTCCTGCCCTGACTCTTTTGCTATTTAGAGGCCTTGTAGAAAGAGGAGTAGGAACAGGGTGGACTGTATACCCTCCTTTGTCCGGCAGTATTGCTCACAGGGGAAGGGCAGTAGATTTGGGGATTTTTTCTTTACACTTGGCAGGAGCGTCTTCTATTCTAGGAGCTGTTAATTTTATTACCACTGTCCTTAACATGCGGGCAGCTGGCATGACCTATGACCGTATTCCTCTGTTTGTGTGGTCTGTGTTTATCACAGCAGTGTTATTATTGCTGTCCCTTCCTGTGCTAGCAGGAGCTATTACAATGTTGTTGACGGACCGAAATTTAAATACTACCTTTTTTGACCCCTGTGGAGGGGGGGACCCTAT…
0b5dd0c0409dd53ac099a834bda282df33e65aac	Carcinus maenas	species	Metazoa	Arthropoda	Malacostraca	Decapoda	Carcinidae	Carcinus	Carcinus maenas	2	1	47	NA	NA	predator	0	AATAAATAATATAAGGTTCTGACTACTTCCTCCGTCTTTAACCTTACTTTTAATAAGAGGGATGGTAGAAAGAGGAGTTGGAACAGGATGAACAGTCTATCCTCCTTTAGCAGGGGCTATCGCCCATGCCGGTGCTTCAGTTGATTTAGGGATTTTCTCTTTACATTTAGCCGGGGTTTCTTCTATTTTAGGAGCTGTAAATTTTATAACAACTATTATCAATATGCGTTCTTTCGGCATGACAATAGACCAGATACCTTTATTTGTGTGAGCTGTTTTTATTACTGCGATCCTTTTATTATTATCGTTGCCGGTTTTAGCAGGAGCTATTACAATACTTCTAACTGACCGAAATCTAAACACCTCATTCTTCGATCCTGCAGGAGGTGGGGACCCAGT…
0beecc4aa6930e2f99ac0e5729b3c91f87396072	Monocorophium acherusicum	species	Metazoa	Arthropoda	Malacostraca	Amphipoda	Corophiidae	Monocorophium	Monocorophium acherusicum	2	1	91	Monocorophium acherusicum	species	retained	0	AATAAATAACATAAGATTCTGGTTATTACCCCCATCACTTACATTCTTAGTTTTATCTAGACTACTTGAAAGAGGAGTTGGAACTGGTTGAACAGTTTATCCTCCTTTAAGAAGATCAATTGCTCATAGAGGGGGTGCTGTCGACATAGCAATATTCTCCCTTCATTTAGCGGGGGCTTCTTCAATTCTTGGGGCTATTAATTTTATCTCAACTATTATTAATATACGATCTGCAAATATATATATAAGACGAGTACCTTTATTTGTGTGATCAGTTTTTATCACAGCTATCCTATTACTTCTCTCATTACCTGTGCTAGCAGGTGCTATTACTATACTACTAACGGATCGAAATATCAATACATCATTTTTTGACCCTTTAGGTGGTGGTGACCCTAT…
0c4e957fa065ce3a0f94e3c7eb78e84ff629031d	Gryllus	genus	Metazoa	Arthropoda	Insecta	Orthoptera	Gryllidae	Gryllus	NA	2	1	681	Gryllus	genus	retained	0	AATAAATAATATAAGATTTTGACTTTTACCTCCATCATTAACCCTTTTATTAACCAGAAGAATGGTCGAAAATGGTGCAGGAACAGGATGAACAGTCTATCCACCCCTATCAACAGGAATTGCTCACGCTGGGGCATCCGTTGATTTAGCTATTTTCTCACTACATTTAGCAGGAATTTCCTCAATTTTAGGAGCTGTAAATTTTATTACTACTATAATTAATATACGAGCACCAGGAATGTCACTAGACCAAACAACATTATTTGTTTGAGCAGTCGGAATTACAGCTCTTCTACTATTATTATGATTACCAGTTTTAGCTGGTGCTATTACAATATTACTTATAGATCGAAATTTAAATACATCATTTTTCGATCCTGCAGGAGGAGGAGATCCAAT…
0cf912dcbf1733e763a59b78876c89bcd409c7d2	Micronereis nanaimoensis	species	Metazoa	Annelida	Polychaeta	Phyllodocida	Nereididae	Micronereis	Micronereis nanaimoensis	2	1	10	Micronereis nanaimoensis	species	retained	0	TCTAAATAACATGAGATTTTGGTTATTACCACCCTCATTATCCCTTCTATTATCCTCATCTCTAGTAGAAAAAGGTGCAGGAACAGGATGAACAGTATATCCCCCTTTATCAAGTAACATCGCACATGCTGGGCCTTCAGTAGACTTAGCTATCTTTTCCCTACATTTAGCAGGAGTATCCTCAATCTTAGGGGCCCTAAACTTTATTACAACCATTATAAACATACGGCCCTCTGGGCTACGAATAGAACGAGTCTCGTTATTTGTATGATCCGTACTAATTACAGCAATCTTACTGTTATTATCTCTACCAGTATTAGCTGGAGCCATTACCATACTGCTCACAGACCGAAACCTTAACACAGCGTTCTTTGACCCGGCTGGGGGGGGAGACCCAAT…
0d0419164783e57b525a95d94379b69b75e25c94	Myrionema balticum	species	NA	NA	Phaeophyceae	Ectocarpales	Chordariaceae	Myrionema	Myrionema balticum	2	2	179	NA	NA	nonTarget	0	TATGAATAACATTAGTTTTTGGTTATTACCTCCATCTTTAATATTACTTTTAGCTTCTTCCTTGGTAGAGTCTGGAGCGGGTACAGGTTGGACTGTTTACCCACCATTAAGTGGTATTCAAGCACATTCAGGACCTTCAGTGGATTTAGCAATTTTTAGTCTTCATTTATCTGGTGCGGCGTCTATTTTAGGGGCTATAAATTTTATTACTACTATTTTTAACATGCGTGCACCTGGTATGACTATGGATAGATTACCTCTTTTTGTTTGGTCTGTTTTAATCACAGCATTTTTACTTTTGTTATCTTTACCTGTGCTAGCAGGGGGTATTACAATGTTATTAACTGATAGAAATTTTAATACCACTTTTTTTGACCCTGCTGGTGGTGGAGATCCTGT…
0daf5307bd7852dc1201a3cdd6397061b5ac3dda	Carcinus maenas	species	Metazoa	Arthropoda	Malacostraca	Decapoda	Carcinidae	Carcinus	Carcinus maenas	2	1	8	NA	NA	predator	0	AATAAATAATATAAGGTTCTGATTACTTCCTCCGTCTTTAACCTTACTTTTAATAAGAGGGATGGTAGAAAGAGGAGTTGGAACAGGATGAACAGTCTATCCTCCTTTAGCAGGGGCTATCGCCCATGCTGGTGCTTCAGTTGATTTAGGGATTTTCTCTTTACATTTAGCCGGGGTTTCTTCTATTTTAGGAGCTGTAAATTTTATAACAACTATTATCAATATGCGTTCTTTCGGCATGACAATAGACCAGATACCTTTATTTGTGTGAGCTGTTTTTATTACTGCGATCCTTTTATTATTATCGTTGCCGGTTTTAGCAGGAGCTATTACAATACTTCTAACTGACCGAAATCTAAACACCTCATTCTTCGATCCTGCAGGAGGTGGGGACCCAGT…
0ff692480d7cd19fa958e2d3216b1c06e3f45c12	Carcinus maenas	species	Metazoa	Arthropoda	Malacostraca	Decapoda	Carcinidae	Carcinus	Carcinus maenas	2	1	38	NA	NA	predator	0	AATAAATAATATAAGGTTCTGATTACTTCCTCCGTCTTTAACCTTACTTTTAATAAGAGGGATGGTAGAAAGGGGAGTTGGAACAGGATGAACAGTCTATCCTCCTTTAGCAGGGGCTAGCGCCCATGCTGGTGCTTCAGTTGATTTAGGGATTTTCTCTTTACATTTAGCCGGGGTTTCTTCTATTTTAGGAGCTGTAAATTTTATAACAACTATTATCAATATGCGTTCTTTCGGCATGACAATAGACCAGATACCTTTATTTGTGTGAGCTGTTTTTATTACTGCGATCCTTTTATTATTATCGTTGCCGGTTTTAGCAGGAGCTATTACAATACTTCTAACTGACCGAAATCTAAACACCTCATTCTTCGATCCTGCAGGAGGTGGGGACCCAGT…
14802592025671367a4972a75b71bbf165f423c5	Molgula manhattensis	species	Metazoa	Chordata	Ascidiacea	Stolidobranchia	Molgulidae	Molgula	Molgula manhattensis	2	1	289	Molgula manhattensis	species	retained	0	TATAAATAATTTTTCTTTTTGATTACTTCCTTTTTCTTTTAGTTTATTATTACTTAGTGGTTTTATGAATATGAGAGTTGGGGCAGGGTGGACCATTTACCCTCCTCTATCTTCTATTTTGAGACATCCTAGAATTCAGATGGATTTTGCTATTTTTAGTCTACATTTGGCTAGAATTAGTAGTATTCTTTCTTCTATTAATTTTATAGTAACCATTTTAAATATATCTCCTAAAGGAATAAAAATTTTTCATTTATCTTTAATAATGTGAAGTATTTTTATTACAGCTGTTTTACTTTTATTATCATTACCAGTATTGGCTGGGGCCATTACTATGTTATTATTTGATCGTAATATTAATACTATGTTTTTTGATCCTGCAGGAGGGGGAGATCCAAT…
1757c244126cc34d93af2cdf573ef544a9c04a03	Metacarcinus magister	species	Metazoa	Arthropoda	Malacostraca	Decapoda	Cancridae	Metacarcinus	Metacarcinus magister	2	1	199	Metacarcinus magister	species	retained	0	TATAAACAATATAAGTTTCTGATTATTACCTCCTTCTTTAACCTTACTTCTTATAAGAGGAATAGTAGAAAGAGGAGTAGGAACAGGATGGACCGTCTACCCTCCTTTAGCTGGGGCTATCGCCCATGCTGGAGCCTCAGTCGATATAGGAATCTTTTCCCTTCATTTAGCTGGGGTTTCCTCTATTTTAGGAGCAGTAAATTTTATAACAACCGTAATTAACATACGTTCTTTTGGGATAACTTTAGATCAAATACCACTCTTCGTTTGAGCTGTATTTATCACCGCTATTCTTTTACTACTATCCCTTCCTGTACTAGCAGGCGCCATCACTATACTTCTAACTGACCGAAATCTTAATACATCTTTCTTTGACCCAGCAGGAGGAGGAGACCCTGT…
19c5c348a6f0fd5970b974c99cd35dd20bfc9c31	Carcinus maenas	species	Metazoa	Arthropoda	Malacostraca	Decapoda	Carcinidae	Carcinus	Carcinus maenas	2	1	173	NA	NA	predator	0	AATAAATAATATAAGGTTCTGATTACTTCCTCCGTCTTTAACCTTACTTTTAATAAGAGGGATGGTAGAAAGAGGAGTTGGAACAGGATGAACAGTCTATCCTCCTTTAGCAGGGGCTATCGCCCATGCTGGTGCTTCAGTTGATTTAGGGATTTTCTCTTTACATTTAGCCGGGGTTTCTTCTATTTTAGGAGCTGTAAATTTTATAACAACTATTATCAATGTGCGTTCTTTCGGCATGACAATAGACCAGATACCTTTATTTGTGTGAGCTGTTTTTATTACTGCGATCCTTTTATTATTATCGTTGCCGGTTTTAGCAGGAGCTATTACAATACTTCTAACTGACCGAAATCTAAACACCTCATTCTTCGATCCTGCAGGAGGTGGGGACCCAGT…
1c125921840a616921c93cb930231642ecde036f	Hemigrapsus	genus	Metazoa	Arthropoda	Malacostraca	Decapoda	Varunidae	Hemigrapsus	NA	2	1	2808	Hemigrapsus	genus	retained	0	TATAAATAACATAAGTTTTTGACTTTTACCCCCATCTTTATCTCTTCTTCTAACAAGGAGAATAGTAGAGAGTGGTGTGGGGACTGGATGAACTGTCTACCCTCCCTTATCTGCTGCTATCGCCCACGCTGGGGCCTCTGTTGATTTGGGTATTTTCTCACTACATCTTGCTGGGGTCTCGTCAATCTTAGGAGCTGTAAACTTTATAACTACTGTTATTAACATACGATCTTATGGTATAACAATAGACCAGATACCTCTTTTTGTTTGAGCCGTATTTATTACTGCCATTCTATTACTTCTATCTCTCCCTGTTTTAGCAGGAGCTATTACTATGTTGTTGACAGATCGAGACCTGAATACATCTTTTTTTGACCCTGCAGGAGGAGGGGACCCTGT…
1e870d094c7098a7786e47fd2e47ed3ffc4fda77	Carcinus maenas	species	Metazoa	Arthropoda	Malacostraca	Decapoda	Carcinidae	Carcinus	Carcinus maenas	2	20	107884	NA	NA	predator	0	AATAAATAATATAAGGTTCTGATTACTTCCTCCGTCTTTAACCTTACTTTTAATAAGAGGGATGGTAGAAAGAGGAGTTGGAACAGGATGAACAGTCTATCCTCCTTTAGCAGGGGCTATCGCCCATGCTGGTGCTTCAGTTGATTTAGGGATTTTCTCTTTACATTTAGCCGGGGTTTCTTCTATTTTAGGAGCTGTAAATTTTATAACAACTATTATCAATATGCGTTCTTTCGGCATGACAATAGACCAGATACCTTTATTTGTGTGAGCTGTTTTTATTACTGCGATCCTTTTATTATCATCGTTGCCGGTTTTAGCAGGAGCTATTACAATACTTCTAACTGACCGAAATCTAAACACCTCATTCTTCGATCCTGCAGGAGGTGGGGACCCAGT…
1fd46245b36f23b8f9b6d97c12ab45a5a5312531	Hemigrapsus	genus	Metazoa	Arthropoda	Malacostraca	Decapoda	Varunidae	Hemigrapsus	NA	2	1	794	Hemigrapsus	genus	retained	0	TATAAATAACATAAGTTTTTGACTTTTACCCCCATCTTTATCTCTTCTTCTAACAAGGAGAATAGTAGAGAGTGGTGTGGGGACTGGATGAACTGTCTACCCTCCCTTATCTGCTGCTATCGCCCACGCTGGGGCCTCTGTTGATTTGGGTATTTTCTCACTACATCTTGCTGGGGTCTCGTCAATCTTAGGAGCTGTAAACTTTATAACTACTGTTATTAACATACGATCTTATGGTATAACAATAGACCAGATACTTCTTTTTGTTTGAGCCGTATTTATTACTGCCATTCTATTACTTCTATCTCTCCCTGTTTTAGCAGGAGCTATTACTATGTTGTTGACAGATCGAAACCTGAATACATCTTTTTTTGACCCTGCAGGAGGAGGGGACCCTGT…
20690d676f1b7e723981c6e5ac7d8184dbf9eca4	Metacarcinus magister	species	Metazoa	Arthropoda	Malacostraca	Decapoda	Cancridae	Metacarcinus	Metacarcinus magister	2	1	84	Metacarcinus magister	species	retained	0	TATAAATAATATAAGTTTCTGACTATTACCTCCTTCTTTAACCTTACTTCTTATAAGAGGAATAGTAGAAAGAGGAGTAGGAACAGGATGGACCGTCTACCCTCCCTTAGCGGGGGCTATCGCCCATGCCGGAGCCTCAGTCGATATGGGAATCTTTTCCCTTCATTTAGCTGGGGTTTCCTCTATTTTAGGAGCAGTAAATTTTATAACAACCGTAATTAACATACGTTCTTTTGGGATAACTTTAGATCAAATACCACTCTTCGTTTGAGCTGTATTTATCACCGCTATTCTTTTACTACTATCCCTTCCTGTACTAGCAGGTGCCATCACTATACTTCTAACTGACCGAAATCTTAACACATCTTTCTTTGATCCGGCAGGAGGAGGAGACCCTGT…
2157bc7cb6b30768443d4c1f7bada8c4e8789ad7	Myrionema balticum	species	NA	NA	Phaeophyceae	Ectocarpales	Chordariaceae	Myrionema	Myrionema balticum	2	1	170	NA	NA	nonTarget	0	TATGAATAACATTAGTTTTTGGTTATTACCTCCATCTTTAATATTACTTTTAGCTTCTTCCTTGGTAGAGTCCGGAGCGGGTACAGGTTGGACTGTTTACCCACCATTAAGTGGTATTCAAGCACATTCAGGACCTTCAGTGGATTTAGCAATTTTTAGTCTTCATTTATCTGGTGCGGCGTCTATTTTAGGGGCTATAAATTTTATTACTACTATTTTTAATATGCGTGCACCTGGTATGACTATGGATAGATTACCTCTTTTTGTTTGGTCTGTTTTAATCACAGCATTTTTACTTTTGTTATCTTTACCTGTGCTAGCAGGGGGTATTACAATGTTATTAACTGATAGAAATTTTAATACCACTTTTTTTGACTCTGCTGGTGGTGGAGATCCTGT…
21ac65adde54e54e76396e27ee69745dab290253	Gryllus	genus	Metazoa	Arthropoda	Insecta	Orthoptera	Gryllidae	Gryllus	NA	2	1	1190	Gryllus	genus	retained	0	AATAAATAATATAAGATTTTGACTTTTACCTCCATCATTAACCCTTTTATTAACCAGAAGAATGGTCGAAAATGGTGCAGGAACAGGATGAACAGTCTATCCACCCCTATCAACAGGAATTGCTCACGCTGGGGCATCCGTTGATTTAGCTATTTTCTCACTACATTTAGCAGGAATTTCCTCAATTTTAGGAGCTGTAAATTTTATTACTACTATAATTAATATACGAGCACCAGGAATGTCACTAGACCAAACACCATTATTTGTTTCAGCAGTCGGAATTACAGCTCATCTCCTATTATTATCATTACCAGTTTTAGCTGGTGCTATTACAATATTACTTACAGATCGAAATTTAAATCCATCATTTTTCGATCCTGCAGGAGGAGGAGATCCAAT…
228bf11f0f24757c4aa85eae574ce0b25d7fbf17	Carcinus maenas	species	Metazoa	Arthropoda	Malacostraca	Decapoda	Carcinidae	Carcinus	Carcinus maenas	2	1	273	NA	NA	predator	0	AATAAATAATATAAGGTTCTGATTACTTCCTCCGTCTTTAACCTTACTTTTAATAAGAGGGATGGTAGAAAGAGGAGTTGGAACAGGATGAACAGTCTATCCTCCTTTAGCAGGGGCTATCGCCCATGCTGGTGCTTCAGTTGATTTAGGGATTTTCTCTTTACATTTAACCGGGGTTTCTTCTATTTTAGGAGCTGTAAATTTTATAACAACTATTATCAATATGCGTTCTTTCGGCATGACAATAGACCAGATACCTTTATTTGTGTGAGCTGTTTTTATTACTGCGATCCTTTTATTATTATCGTTGCCGGTTTTAGCAGGAGCTATTACAATACTTCTAACTGACCGAAATCTAAACACCTCATTCTTCGATCCTGCAGGGGGTGGGGACCCAGT…
23513875925f9254246a6deb07220d01916640c8	Leptocottus armatus	species	Metazoa	Chordata	Actinopteri	Perciformes	Cottidae	Leptocottus	Leptocottus armatus	2	3	9381	Leptocottus armatus	species	retained	0	AATGAATAATATGAGCTTCTGGCTCCTCCCTCCGTCTTTCCTTCTACTCCTTGCTTCGTCAGGCGTCGAAGCCGGGGCAGGTACCGGGTGAACAGTTTACCCTCCCCTCGCCGGGAACCTCGCACATGCAGGAGCCTCTGTTGACCTGACAATCTTCTCCCTCCACTTAGCAGGTATCTCCTCAATTCTAGGGGCCATCAACTTTATCACAACAATCATCAATATAAAACCCCCTGCCATCTCTCAATACCAGACCCCCTTGTTCGTCTGGTCCGTACTTATTACTGCTGTCCTTCTACTCCCTTCCCTCCCTGTCCTTGCTGCCGGCATTACAATACTCCTAACAGACCGAAACCTTAACACCACCTTCTTCGACCCTGCCGGAGGGGGAGACCCCAT…
236bca3206ed3c0579926bb1ee98706ea6e8e5d4	Metacarcinus magister	species	Metazoa	Arthropoda	Malacostraca	Decapoda	Cancridae	Metacarcinus	Metacarcinus magister	2	1	371	Metacarcinus magister	species	retained	0	TATAAACAATATAAGTTTCTGATTATTACCTCCTTCTTTAACCTTACTTCTTATAAGAGGAATAGTAGAAAGAGGAGTAGGAACAGGATGGACCGTCTACCCTCCTTTAGCTGGGGCTATCGCCCATGCTGGAGCCTCAGTCGATATAGGAATCTTTTCCCTTCATTTAGCTGGGGTTTCCTCTATTTTAGGAGCAGTAAATTTTATAACAACCGTAATTAACATACGTTCTTTTGGGATAACTTTAGATCAAATACTACTCTTCGTTTGAGCTGTATTTATCACCGCTATTCTTTTACTACTATCCCTTCCTGTACTAGCAGGCGCCATCACTATACTTCTAACTGACCGAAATCTTAATACATCTTTCTTTGACCCGGCAGGAGGAGGAGACCCTGT…
23d573ca143c4c8c7726117d3f79f71b2f064ab7	Harmothoe aff. imbricata CMC01	species	Metazoa	Annelida	Polychaeta	Phyllodocida	Polynoidae	Harmothoe	Harmothoe aff. imbricata CMC01	2	1	54	Harmothoe aff. imbricata CMC01	species	retained	0	TTTAAATAACATAAGATTTTGATTACTACCACCTTCACTTATTTTATTACTTTCTTCTAGAGCAGTGGAAAAAGGGGTGGGAACAGGATGAACCGTTTACCCACCTTTATCCTCTAATATTGCTCATGCAGGGCCTTCAGTAGATTTAGCTATTTTTTCTTTACATATTGCTGGGGTTTCTTCTATTCTAGGAGCCCTTAACTTTATTACCACAGTAGTTAACATACGTTATAAAGGTTTACGACTTGAACGTGTTCCTTTATTTGTGTGATCGGCTAAAATTACTGCTATTCTCTTATTATTATCTTTACCTGTCTTAGCAGGGGCTATTACCATACTGCTAACTGACCGAAACTTAAACACTGCTTTCTTTGATCCTGCAGGAGGGGGGGACCCAGT…
257babf3233002ee35d456194efb32a77e2598cf	Carcinus maenas	species	Metazoa	Arthropoda	Malacostraca	Decapoda	Carcinidae	Carcinus	Carcinus maenas	2	1	5	NA	NA	predator	0	AATAAATAATATAAGGTTCTGATTACTTCCTCCGTCTTTAACCTTACTTTTAATAAGAGGGATGGTAGAAAGAGGAGTTGGAACAGGATGAACAGTCTATCCTCCTTTAGCAGGGGCTATCGCCCATGCTGGTGCTTCAGTTGATTTAGGGATTTTCTCTTTACATTTAGCCGGGGTTTCTTCTATTTTAGGAGCTGTAAATTTTATAACAACTATTATCAATATGCGTTCTTTCGGCATGACAATAGACCAGATACCTTTATTTGTGTGAGCTGTTTTTATTACTGCGATCCTTTTATTATTATCGTTGCCGGTTTTAGCAGGAGCTATTACAATACTTCTAACTGGCCGAAATCTAAACACTTCATTCTTCGACCCAGTGGGGGGTGGTGACCCTAT…
25d1126bb2fd269ad496cf4e21e70394b0771208	Monocorophium acherusicum	species	Metazoa	Arthropoda	Malacostraca	Amphipoda	Corophiidae	Monocorophium	Monocorophium acherusicum	2	1	75	Monocorophium acherusicum	species	retained	0	AATAAATAACATAAGATTCTGGTTATTACCCCCATCACTTACATTCTTAGTTTTATCTAGACTACTTGAAAGAGGAGTTGGAACTGGTTGAACAGTTTATCCTCCTTTAAGAAGATCAATTGCTCATAGAGGGGGTGCTGTTGACATAGCAATCTTCTCCCTTCATTTAGCGGGGGCTTCTTCAATTCTTGGGGCTATTAATTTTATCTCAACTATTATTAATATACGATCTGCAAATATATATATAAGACGAGTACCTTTATTTGTGTGATCAGTTTTTATCACAGCTATCCTATTACTTCTCTCATTACCTGTGCTAGCAGGTGCTATTACTATACTACTAACGGATCGAAATATCAATACATCATTTTTTGACCCTTTAGGTGGTGGTGACCCTAT…
25f5f5120db40484b739233b1cbf4309daf1231f	Pholis ornata	species	Metazoa	Chordata	Actinopteri	Perciformes	Pholidae	Pholis	Pholis ornata	2	1	9274	Pholis ornata	species	retained	0	TATAAATAACATGAGCTTTTGACTTCTTCCCCCTTCTTTCCTCCTCCTCCTTGCCTCTTCTGGGGTTGAGGCGGGAGCTGGTACAGGGTGAACAGTATATCCGCCTCTTTCTGGTAACTTAGCACATGCCGGGGCCTCTGTAGATTTAACAATCTTTTCTCTTCACCTGGCGGGGATTTCTTCAATTCTTGGAGCAATTAATTTTATCACAACCATTATTAACATAAAACCCCCTGCCATTTCTCAGTATCAGACGCCACTCTTCGTTTGATCCGTGCTTATTACCGCCGTTCTTCTGCTCCTGTCACTCCCCGTGCTTGCAGCCGGAATCACCATGCTCCTAACAGACCGCAATCTTAACACCACCTTTTTTGACCCCGCAGGAGGGGGCGACCCAAT…
26cd37c9edd0afbe6f6e5801dec5d06e920954a6	Carcinus maenas	species	Metazoa	Arthropoda	Malacostraca	Decapoda	Carcinidae	Carcinus	Carcinus maenas	2	1	1399	NA	NA	predator	0	AATAAATAATATAAGGTTCTGATTACTTCCTCCGTCTTTAACCTTACTTTTAATAAGAGGGATGGTAGAAAGAGGAGTTGGAACAGGATGAACAGTCTATCCTCCTTTAGCAGGGGCTATCGCCCATGCTGGTGCTTCAGTTGATTTAGGGATTTTCTCTTTACATTTAGCCGGGGTTTCTTCTATTTTAGGAGCTGTAAATTTTATAACAACTATTATCAATATGCGTTCTTTCGGCATGACAATAGACCAGATACCTTTATTTGTGTGAGCTGTTTTTATTACTGCGATCCTTTTATTATTATCGTTGCTGGTTTTAGCAGGAGCTATTACAATACTTCTAACTGACCGAAATCTAAACACCTCATTCTTCGATCCTGCAGGAGGTGGGGACCCAGT…
2709a4d571ff42851d46d65445d311688eec7689	Carcinus maenas	species	Metazoa	Arthropoda	Malacostraca	Decapoda	Carcinidae	Carcinus	Carcinus maenas	2	4	235	NA	NA	predator	0	AATAAATAATATGAGATTCTGATTACTTCCTCCGTCTTTAACCTTACTTTTAATAAGAGGAATAGTAGAAAGAGGAGTTGGAACCGGATGAACAGTCTATCCTCCTTTAGCTGGAGCTATTGCCCATGCCGGTGCTTCAGTTGATCTAGGGATTTTCTCTTTACATTTAGCTGGGGTTTCTTCTATTTTAGGGGCTGTAAATTTTATAACAACTATTATCAATATGCGTTCTTTTGGCATGACAATAGATCAGATACCTTTATTTGTGTGAGCTGTTTTTATTACTGCAATCCTTTTATTATTATCATTGCCGGTTTTAGCAGGAGCTATTACAATACTTTTAACTGATCGAAATCTAAATACTTCATTCTTCGATCCTGCAGAAGGGGGAGACCCAGT…
2719705e2c8878ff6a28f494e1a9db37e20333ba	Carcinus maenas	species	Metazoa	Arthropoda	Malacostraca	Decapoda	Carcinidae	Carcinus	Carcinus maenas	2	1	1386	NA	NA	predator	0	AATAAATAATATAAGGTTCTGATTACTTCCTCCGTCTTTAACCTTACTTTTAATAAGAGGGATGGTAGAAAGAGGAGTTGGAACAGGATGAACAGTCTATCCTCCTTTAGCAGGGGCTATCGCCCATGCTGGTGCTTCAGTTGATTTAGGGATTTTCTCTTTACATTTAGCCGGGGTTTCTTCTATTTTAGGAGTTGTAAATTTTATAACAACTATTATCAATATGCGTTCTTTCGGCATGACAATAGACCAGATACCTTTATTTGTGTGAGCTGTTTTTATTACTGCGATCCTTTTATTATTATCGTTGCCGGTTTTAGCAGGAGCTATTACAATACTTCTAACTGACCGAAATCTAAACACCTCATTCTTCGATCCTGCAGGAGGTGGGGACCCAGT…
280e336774122f181fb553cab36d705100d80b63	Pholis ornata	species	Metazoa	Chordata	Actinopteri	Perciformes	Pholidae	Pholis	Pholis ornata	2	1	126	Pholis ornata	species	retained	0	TATAAATAACATGAGCTTTTGACTTCTTCCCCCTTCTTTCCTCCTCCTCCTTGCCTCTTCTGGGGTTGAGGCGGGAGCTGGTACAGGGTGAACAGTATATCCGCCTCTTTCTGGTAACTTAGCACATGCCGGGGCCTCTGTAGATTTAACAATCTTTTCTCTTCACCTGGCGGGGATTTCTTCAATTCTTGGAGCAATTAATTTTATCACAACCATTATTAACATAAAACCCCCTGCCATTTCTCAGTATCAGACGCCACTCTTCGTTTGATCCGTGCTTATTACCGCCGTTCTTCTGCTCCCGTCACTCCCCGTGCTTGCAGCCGGAATCACCATGCTCCTAACAGACCGCAATCTTAACACCACCTTTTTTGACCCCGCAGGAGGGGGCGACCCAAT…
28b83834b7114a61aaa54d909e58364e7f2522cf	Hemigrapsus	genus	Metazoa	Arthropoda	Malacostraca	Decapoda	Varunidae	Hemigrapsus	NA	2	1	781	Hemigrapsus	genus	retained	0	TATAAATAACATAAGTTTTTGACTTTTACCCCCATCTTTATCTCTTCTTCTAACAAGGAGAATAGTAGAGAGTGGTGTGGGGACTGGATGAACTGTCTACCCTCCCTTATCTGCTGCTATCGCCTACGCTGGGGCCTCTGTTGATTTGGGTATTTTCTCACTACATCTTGCTGGGGTCTCGTCAATCTTAGGAGCTGTAAACTTTATAACTACTGTTATTAACATACGATCTTATGGTATAACAATAGACCAGATACCTCTTTTTGTTTGAGCCGTATTTATTACTGCCATTCTATTACTTCTATCTCTCCCTGTTTTAGCAGGAGCTATTACTATGTTGTTGACAGATCGAAACCTGAATACATCTTTTTTTGACCCTGCAGGAGGAGGGGACCCTGT…
29993888a4d9cebd183b3dbdd221519b6bf37ab7	Carcinus maenas	species	Metazoa	Arthropoda	Malacostraca	Decapoda	Carcinidae	Carcinus	Carcinus maenas	2	1	720	NA	NA	predator	0	AATAAATAATATAAGGTTCTGATTACTTCCTCCGTCTTTAACCTTACTTTTAATAAGAGGGATGGTAGAAAGAGGAGTTGGAACAGGATGAACAGTCTATCCTCCTTTAGCAGGGGCTATCGCCCATGCTGGTGCTTCAGTTGATTTAGGGATTTTCTCTTTACATTTAGCCGGGGTTTCTTCTATTTTAGGAGCTGTAAATTTTATAACAACTATTATCAATATGCGTTCTTTCGGCATGACAATAGACCAGATACCTTTATTTGTGTGAGCCGTTTTTATTACTGCGATCCTTTTATTATTATCGTTGCCGGTTTTAGCAGGAGCTATTACAATACTTCTAACTGACCGAAATCTAAACACCTCATTCTTCGATCCTGCAGGAGGTGGGGACCCAGT…
2cec0dc76f1eed4ae7609c4b5576643909d11986	Carcinus maenas	species	Metazoa	Arthropoda	Malacostraca	Decapoda	Carcinidae	Carcinus	Carcinus maenas	2	1	197	NA	NA	predator	0	AATAAATAATATAAGGTTCTGATTACTTCCTCCGTTTTTAACCTTACTTTTAATAAGAGGGATGGTAGAAAGAGGAGTTGGAACAGGATGAACAGTCTATCCTCCTTTAGCAGGGGCTATCGCCCATGCTGGTGCTTCAGTTGATTTAGGGATTTTCTCTTTACATTTAGCCGGGGTTTCTTCTATTTTAGGAGCTGTAAATTTTATAACAACTATTATCAATATGCGTTCTTTCGGCATGACAATAGACCAGATACCTTTATTTGTGTGAGCTGTTTTTATTACTGCGATCCTTTTATTATTATCGTTGCCGGTTTTAGCAGGAGCTATTACAATACTTCTAACTGACCGAAATCTAAACACCTCATTCTTCGATCCTGCAGGAGGTGGGGACCCAGT…
2d2234b00f16fc8b74266374d1ad3e1617367fb1	Gryllus	genus	Metazoa	Arthropoda	Insecta	Orthoptera	Gryllidae	Gryllus	NA	2	1	515	Gryllus	genus	retained	0	AATAAATAATATAAGATTTTGACTTTTACCTCCATCATTAACCCTTTTATTAACCAGAAGAATGGTCGAAAATGGTGCAGGAACAGGATGAACAGTCTACCCACCCCTATCAACAGGAATTGCTCACGCTGGGGCATCCGTTGATTTAGCTATTTTTTCACTACATTTAGCAGGAATTTCCTCAATTTTAGGAGCTGTAAATTTTATCACTACTATAATTAATATACGAGCACCAGGGATGTCACTAGACCAAACACCATTATTTGTTTGAGCAGTCGGAATTACAGCTCTTCTACTATTATTATCATTACCAGTTTTAGCTGGTGCTATTACAATATTACTTACAGATCGAAATTTAAATACATCATTTTTCGATCCTGCAGGAGGAGGAGATCCAAT…
32197d1e8d5a8088e29c6f3657bdc14ca8d1150e	Carcinus maenas	species	Metazoa	Arthropoda	Malacostraca	Decapoda	Carcinidae	Carcinus	Carcinus maenas	2	1	184	NA	NA	predator	0	AATAAATAATATAAGGTTCTGATTACTTCCTCCGTCTTTAACCTTACTTTTAATAAGAGGGATGGTAGAAAGAGGAGTTGGAACAGGGTGAACAGTCTATCCTCCTTTAGCAGGGGCTATCGCCCATGCTGGTGCTTCAGTTGATTTAGGGATTTTCTCTTTACATTTAGCCGGGGTTTCTTCTATTTTAGGAGCTGTAAATTTTATAACAACTATTATCAATATGCGTTCTTTCGGCATGACAATAGACCAGATACCTTTATTTGTGTGAGCTGTTTTTATTACTGCGATCCTTTTATTATTATCGTTGCCGGTTTTAGCAGGAGCTATTACAATACTTCTAACTGACCGAAATCTAAACACCTCATTCTTCGATCCTGCAGGAGGTGGGGACCCAGT…
3374e5fb4d03722c006eca63d9891a5324d4a731	Neoporphyra haitanensis	species	NA	Rhodophyta	Bangiophyceae	Bangiales	Bangiaceae	Neoporphyra	Neoporphyra haitanensis	2	1	47	Neoporphyra	genus	retained	retain to genus; previously undetected non-native taxon	CATGAACAACATCTCATTCTGGTTGTTGCCACCTGCGATCATCCTGCTATTGCTTTCAATGTTTGTTGAAGGTCCAACAGGCTTTTATGGTACTGGTGGTGGTTGGACAATTTATCCGCCGCTTTCAACAACTGGTCAGCCTGGTCCTGCGATGGACTTTGCGATCCTTGCGCTCCACGTTGCTGGTGCTTCATCGATCCTTGGCGCGATTAACTTCATTACGACAATTTTGAACATGCGTGCGCCTGGCATGACATTGCACAAAATGCCATTGTTTGCATGGTCAGTGCTTGTAACAGCGTTCTTGCTTCTATTGTCATTGCCAGTTCTTGCTGGTGCGATCACAATGCTTCTAACAGACCGTAACTTTGGTACTGCTTTCTTCACACCTGAAGGTGG…
361521213d95b783f978975cd0ffff2c29f5f91a	Harmothoe aff. imbricata CMC01	species	Metazoa	Annelida	Polychaeta	Phyllodocida	Polynoidae	Harmothoe	Harmothoe aff. imbricata CMC01	2	1	1762	Harmothoe aff. imbricata CMC01	species	retained	0	TTTAAACAACATAAGATTTTGATTACTACCACCTTCACTTATTTTATTACTTTCTTCTAGAGCAGTGGAAAAAGGGGTGGGAACAGGATGAACCGTTTACCCACCTTTATCCTCTAATATTGCTCATGCAGGGCCTTCAGTAGATTTAGCTATTTTTTCTTTACATATTGCTGGGGTTTCTTCTATTCTAGGAGCCCTTAACTTTATTACCACAGTAGTTAACATACGTTATAAAGGTTTACGACTTGAACGTGTTCCTTTATTTGTGTGATCGGCTAAAATTACTGCTATTCTCTTATTATTATCTTTACCTGTCTTAGCAGGGGCTATTACCATACTGCTAACTGACCGAAACTTAAACACTGCTTTCTTTGATCCTGCAGGAGGGGGGGACCCAGT…
367b45eacd914434d6a1ef535c45cd33598135e4	Carcinus maenas	species	Metazoa	Arthropoda	Malacostraca	Decapoda	Carcinidae	Carcinus	Carcinus maenas	2	1	4	NA	NA	predator	0	AATAAATAATATAAGGTTCTGATTACTTCCTCCGTCTTTAACCTTACTTTTAATAAGAGGGATGGTAGAAAGAGGAGTTGGAACAGGATGAACAGTCTATCCTCCTTTAGCAGGGGCTATCGCCCATGCTGGTGCTTCAGTTGATTTAGGGATTTTCTCTTTACATTTAGCCGGGGTTTCTTCTATTTTAGGAGCTGTAAATTTTATAACAACTATTATCAATATGCGTTCTTTCGGCATGACAATAGACCAGATACCTTTATTTGTGTGAGCTGTTTTTATCACTGCGATCCTTTTATTATTATCGTTGCCGGTTTTAGCAGGAGCTATTACAATACTTCTAACTGACCGAAATCTAAACACCTCATTCTTCGATCCTGCAGGAGGTGGGGACCCAGT…
377200a2aeb56c67c95fe9fa469aa14bb307931c	Gryllus	genus	Metazoa	Arthropoda	Insecta	Orthoptera	Gryllidae	Gryllus	NA	2	1	70	Gryllus	genus	retained	0	AATAAATAATATAAGATTTTGACTTTTACCTCCATCACTAACCCTTTTATTAACCAGAAGAATAGTTGAAAATGGTGCAGGAACAGGATGAACAGTCTATCCACCTCTATCAACAGGAATTGCTCACGCTGGGGCATCCGTTGATTTAGCTATCTTCTCACTACATTTAGCAGGAATTTTCTCAATTTTAGGAGCTGTAAATTTTATTACTACTATAATTAATATACGGGCACCAGGAATGTCACTAGACCAAACACCATTATTTGTTTGAGCAGTCGGAATTACAGCTCTTCTACTATTATTATCATTACCAGTTTTAGCTGGTGCTATTACAATATTACTTACAGATCGAAATTTAAATACATCATTTTTCGATCCTGCAGGGGGAGGAGATTTAAT…
379ef098028143f1a5ec035e93ee191095b88c6f	Cymatogaster aggregata	species	Metazoa	Chordata	Actinopteri	NA	Embiotocidae	Cymatogaster	Cymatogaster aggregata	2	1	2763	Cymatogaster aggregata	species	retained	0	AATAAACAACATGAGTTTCTGACTGCTTCCCCCATCGTTTCTGCTTCTTCTAGCATCTTCCGGAGTAGAAGCTGGCGCCGGAACCGGATGAACTGTATACCCGCCTCTTTCAGGCAATCTCGCTCATGCAGGGGCTTCCGTAGACTTAACTATCTTCTCCCTCCATCTTGCAGGAATCTCCTCGATTTTAGGCGCAATCAACTTTATTACAACTATTTTTAATATAAAACCCCCAACTGTCTCACAATACCAAATACCCCTGTTTGTCTGGTCCGTCCTGATCACAGCCGTCCTCCTGCTTCTTTCTCTGCCAGTTCTTGCCGCTGGCATCACCATGCTACTAACTGACCGAAACCTAAATACTACCTTCTTTGACCCTGCAGGTGGGGGAGACCCCAT…
37ce24a3d406480f8090cf4a4305949ef26c7ae8	Liposcelis decolor	species	Metazoa	Arthropoda	Insecta	Psocoptera	Liposcelididae	Liposcelis	Liposcelis decolor	2	1	28	Liposcelis decolor	species	retained	0	TTTAAATAATCTAAGATTCTGACTTTTACCGCCTTCTTTGTTGTTATTATTATCTTCAACTTTTATAGATCGAGGAGTGGGGACCGGGTGGACTGTCTACCCCCCATTATCATTCAGATCAACCCATCCTAGAGAAGGGGTCGATTTAGCTATTTTTTCTTTACATTTAGCAGGGGCAAGTTCTATTTTAGGTGCTATTAATTTTATTACTACTTTCTTTAATTTATGAGTTGGTAAAAAAAACATAGAGTTAGCAAGTTTATATTCTTGGTCTGTGGCTATTACTGCCATTTTATTGTTATTATCTTTACCTGTCCTTGCGGGTGCTATCACTATGTTATTATTCGATCGCAATTTAAACACTTCTTTTTTTGAACCTTCAGGGGGGGGAGACCCTAT…
3afba82ff32e5cb402929b7279cb1775432c1bcc	Carcinus maenas	species	Metazoa	Arthropoda	Malacostraca	Decapoda	Carcinidae	Carcinus	Carcinus maenas	2	1	198	NA	NA	predator	0	AATAAATAATATAAGGTTCTGATTACTTCCTCCGTCTTTAACCTTACTTTTAATAAGAGGGATGGTAGAAAGAGGAGTTGGAACAGGATGAACAGTCTATCCTCCTTTAGCAGGGGCTATCGCCCATGCTGGTGCTTCAGTTGATTTAGGGATTTTCTCTTTACATTTAGCCGGGGTTTCTTCTATTTTAGGAGCTGTAAATTTTATAACAACTATTATCAATATGCGTTCTTTCGGCATGACAATAGACCAGATACCTTTATTTGTGTGAGCTGTTTTTATTACTGCGATCCTTTTATTATTATCGTTGCCGGTTTTAGCAGGAGCTATTACAATACTTCTAACTGACCGAAATCTAAACACCTCATTCTTCGATCCTGCAGGGGGTGGGGACCCAGT…
3bbb6d3c928fa38cf933b8975e0f70c1d2cb4cf2	Hemigrapsus oregonensis	species	Metazoa	Arthropoda	Malacostraca	Decapoda	Varunidae	Hemigrapsus	Hemigrapsus oregonensis	2	1	503	Hemigrapsus oregonensis	species	retained	0	TATAAATAACATAAGTTTTTGACTTTTACCCCCATCTTTATCTCTTCTTCTAACAAGGAGAATAGTAGAGAGTGGTGTGGGGACTGGATGAACTGTCTACCCTCCCTTATCTGCTGCTATCGCTCACGCTGGGGCCTCTGTTGATTTGGGTATTTTTTCACTACATCTTGCTGGAGTCTCATCAATCTTAGGAGCTGTAAACTTTATAACTACTGTTATTAACATACGATCTTATGGTATAACAATAGACCAGATACCTCTTTTTGTTTGAGCGGTATTTATTACTACCATTCTATTACTTCTATCTCTCCCTGTTTTAGCAGGAGCTATTACTATGTTGTTGACAGATCGAAACCTGAATACATCTTTTTTTGACCCTGCAGGGGGAGGGGACCCTGT…
3bf945f9c678be1f720458d8d55d6bf1bb1f93a2	Crangon franciscorum	species	Metazoa	Arthropoda	Malacostraca	Decapoda	Crangonidae	Crangon	Crangon franciscorum	2	2	14090	Crangon franciscorum	species	retained	0	TATAAATAATATAAGATTCTGATTACTACCCCCTGCTTTAACTCTTCTTTTATCTAGAGGTTTAGTGGAAAGAGGAGTAGGAACTGGATGAACGGTTTACCCTCCTCTTTCGGCTGGAATTGCTCACGCTGGAGCTTCAGTAGATATAGGAATTTTTTCTTTACACTTAGCTGGAGTATCCTCTATTCTTGGAGCTATTAATTTTATTACAACAGTAATTAATATACGAGCTGCTGGTATAACTATAGACCGACTTCCTTTATTTGTCTGATCTGTATTTTTAACAGCTATTCTTTTACTTCCTTCTCTCCCAGTTTTAGCTGGAGCTATTACTATACTTTTAACAGACCGAAATTTAAACACTTCATTCTTCGACCCAGTGGGGGGTGGTGACCCTAT…
3c8abb25b1f9861dbc00eb6039b5c833be44b61e	Hemigrapsus	genus	Metazoa	Arthropoda	Malacostraca	Decapoda	Varunidae	Hemigrapsus	NA	2	1	5231	Hemigrapsus	genus	retained	0	TATAAATAACATAAGTTTTTGACTTTTACCCCCATCTTTATCTCTTCTTCTAACAAGGAGAATAGTAGAGAGTGGTGTGGGGACTGGATGAACTGTCTACCCTCCCTTATCTGCTGCTATCGCCCACGCTGGGGCCTCTGTTGATTTGGGTATTTTCTCACTACATCTTGCTGGGGTCTCGTCAATCTTAGGAGCTGTAAACTTTATAACTACTGTTATTAACATACGATCTTATGGTATAACAATAGACCAGATACCTCTTTTTGTTTGAGCCGTATTTATTACTGCCATTCTATTACTTCTATCTCTCCCTGTTTTAGCAGGAGCTATTACTATGTTGTTGACAGATCGAAACCTGAATACATCTTTTTTTGACCCTGCAGGAGGAGGGGACCCTGT…
3d193c18bda9771350c6001c2bc56fc0a620426a	Hemigrapsus	genus	Metazoa	Arthropoda	Malacostraca	Decapoda	Varunidae	Hemigrapsus	NA	2	1	326	Hemigrapsus	genus	retained	0	TATAAATAACATAAGTTTTTGACCTTTACCCCCATCTTTATCTCTTCTTCTAACAAGGAGAATAGTAGAGAGTGGTGTGGGGACTGGATGAACTGTCTACCCTCCCTTATCTGCTGCTATCGCCCACGCTGGGGCCTCTGTTGATTTGGGTATTTTCTCACTACATCTTGCTGGGGTCTCGTCAATCTTAGGAGCTGTAAACTTTATAACTACTGTTATTAACATACGATCTTATGGTATAACAATAGACCAGATACCTCTTTTTGTTTGAGCCGTATTTATTACTGCCATTCTATTACTTCTATCTCTCCCTGTTTTAGCAGGAGCTATTACTATGTTGTTGACAGATCGAAACCTGAATACATCTTTTTTTGACCCTGCAGGAGGAGGGGACCCTGT…
3fa85eb808c1cf36a5991c022847907a2b560945	Carcinus maenas	species	Metazoa	Arthropoda	Malacostraca	Decapoda	Carcinidae	Carcinus	Carcinus maenas	2	22	118931	NA	NA	predator	0	AATAAATAATATAAGGTTCTGATTACTTCCTCCGTCTTTAACCTTACTTTTAATAAGAGGGATGGTAGAAAGAGGAGTTGGAACAGGATGAACAGTCTATCCTCCTTTAGCAGGGGCTATCGCCCATGCTGGTGCTTCAGTTGATTTAGGGATTTTCTCTTTACATTTAGCCGGGGTTTCTTCTATTTTAGGAGCTGTAAATTTTATAACAACTATTATCAATATGCGTTCTTTCGGCATGACAATAGACCAGATACCTTTATTTGTGTGAGCTGTTTTTATTACTGCGATCCTTTTATTATTATCGTTGCCGGTTTTAGCAGGAGCTATTACAATACTTCTAACTGACCGAAATCTAAACACCTCATTCTTCGATCCTGCAGGAGGTGGGGACCCAGT…
41116318d01939c8581eef92b213a02ceb9f1a3b	Hemigrapsus oregonensis	species	Metazoa	Arthropoda	Malacostraca	Decapoda	Varunidae	Hemigrapsus	Hemigrapsus oregonensis	2	1	152	Hemigrapsus oregonensis	species	retained	0	TATAAATAACATAAGTTTTTGACTTTTACCCCCATCTTTATCTCTTCTTCTAACAAGGAGAATAGTAGAGAGTGGTGTGGGGACTGGATGAACTGTCTACCCTCCCTTATCTGCTGCTATCGCTCACGCTGGGGCCTCTGTTGATTTGGGTATTTTTTCACTACATCTTGCTGGAGTCTCATCAATCTTAGGAGCTGTAAACTTTATAACTACTGTTATTAACATACGATCTTATGGTATAACAATAGACCAGATACCTCTTTTTGTTTGAGCGGTATTTATTACTACCATTCTATTACTTCTATCTCTCCCTGTTTTAGCAGGAGCTATTACTATGTTGTTGACAGATCGAGACCTGAATACATCTTTTTTTGACCCTGCAGGGGGAGGGGACCCTGT…
41384eb53ebdac9ad36e75109961bdacfada2509	Batillaria attramentaria	species	Metazoa	Mollusca	Gastropoda	NA	Batillariidae	Batillaria	Batillaria attramentaria	2	1	8525	Batillaria attramentaria	species	retained	0	ATTAAATAATATGAGTTTTTGGCTTTTACCTCCTGCTTTACTATTATTACTTTCTTCTGCAGCTGTAGAAAGGGGAGTCGGAACAGGTTGAACTGTATACCCTCCTTTAGCCGGAAATCTTGCACACGCAGGAGGCTCTGTAGATCTAGCAATTTTTTCCCTTCATTTAGCAGGTGTTTCCTCTATTTTAGGAGCTGTAAACTTTATTACAACTATTATTAATATGCGATGACGAGGAATGCAATTTGAGCGTCTTCCTCTTTTTGTTTGATCTGTTAAAATTACGGCGATTCTCCTTTTACTTTCACTTCCTGTTTTAGCAGGAGCAATTACAATATTGTTAACTGATCGAAATTTCAATACTGCTTTCTTTGATCCTGCTGGTGGTGGAGATCCTAT…
41b729c40090467034a08ffa508fb6dc3b2f320c	Chordariaceae	family	NA	NA	Phaeophyceae	Ectocarpales	Chordariaceae	NA	NA	2	1	39	Chordariaceae	family	retained	0	TATGAATAATATAAGTTTTTGGTTATTGCCACCGTCTTTAATATTGCTTTTAGCTTCTTCTTTAGTAGAGTCTGGAGCAGGTACAGGTTGGACAGTTTATCCACCATTAAGTGGTATTCAGGCACACTCAGGTCCTTCAGTAGATTTGGCAATTTTTAGTCTGCATTTATCCGGTGCTGCATCTATTTTAGGAGCTATAAATTTTATTACTACTATTTTTAATATGCGTGCGCCTGGTATGACTATGGATAGATTACCTCTATTCGTTTGGTCTGTTTTAATTACGGCATTTTTACTTTTACTTTCGTTACCTGTGTTAGCTGGAGGTATTACTATGTTGTTAACAGATAGAAATTTTAATACTACTTTTTTTGATCCTGCTGGTGGTGGAGATCCTGT…
41f653d8446b4e89db12b7b03b658c2c872ea38e	Gryllus	genus	Metazoa	Arthropoda	Insecta	Orthoptera	Gryllidae	Gryllus	NA	2	1	1050	Gryllus	genus	retained	0	AATAAATAATATAAGATTTTGACTTTTACCTCCATCATTAACCCTTTTATTAACCAGAAGAATGGTCGAAAATGGTGCAGGAACAGGATGAACAGTCTATCCACCCCTATCAACAGGAATTGCTCACGCTGGGGCATCCGTTGATTTAGCTATTTTCTCACTACATTTAGCAGGAATTTCCTCAATTTTAGGAGCTGTAAATTTTATTACTACTATAATTAATATACGAGCACCAGGAATGTCACTAGACCAAACACCATTATTTGTTTGAGCAGTCGGAATTACAGCTCTTCTACTATTATTATCATTACCAGTTTTAGCTGGTGCTATTACAATATTACTTACAGATCGAAATTTAAATACATCATTTTTCGATCCTGCAGGAGGAGGAGATCCAAT…
42022437f94e03ad159103d9231d1675bc584fb0	Carcinus maenas	species	Metazoa	Arthropoda	Malacostraca	Decapoda	Carcinidae	Carcinus	Carcinus maenas	2	1	645	NA	NA	predator	0	AATAAATAATATAAGGTTCTGATTACTTCCTCCGTCTTTAACCTTACTTTTAATAAGAGGGATGGTAGAAAGAGGAGTTGGAACAGGATGAATAGTCTATCCTCCTTTAGCAGGGGCTATCGCCCATGCTGGTGCTTCAGTTGATTTAGGGATTTTCTCTTTACATTTAGCCGGGGTTTCTTCTATTTTAGGAGCTGTAAATTTTATAACAACTATTATCAATATGCGTTCTTTCGGCATGACAATAGACCAGATACCTTTATTTGTGTGAGCTGTTTTTATTACTGCGATCCTTTTATTATTATCGTTGCCGGTTTTAGCAGGAGCTATTACAATACTTCTAACTGACCGAAATCTAAACACCTCATTCTTCGATCCTGCAGGAGGTGGGGACCCAGT…
42d55af95418d82da4d354b9be083efe98ffbc4c	Hemigrapsus	genus	Metazoa	Arthropoda	Malacostraca	Decapoda	Varunidae	Hemigrapsus	NA	2	1	181591	Hemigrapsus	genus	retained	0	TATAAATAACATAAGTTTTTGACTTTTACCCCCATCTTTATCTCTTCTTCTAACAAGGAGAATAGTAGAGAGTGGTGTGGGGACTGGATGAACTGTCTACCCTCCCTTATCTGCTGCTATCGCCCACGCTGGGGCCTCTGTTGATTTGGGTATTTTCTCACTACATCTTGCTGGGGTCTCGTCAATCTTAGGAGCTGTAAACTTTATAACTACTGTTATTAACATACGATCTTATGGTATAACAATAGACCAGATACCTCTTTTTGTTTGAGCCGTATTTATTACTGCCATTCTATTACTTCTATCTCTCCCTGTTTTAGCAGGAGCTATTACTATGTTGTTGACAGATCGAAACCTGAATACATCTTTTTTTGACCCTGCAGGAGGAGGGGACCCTGT…
4405c225b2d615345321a4a3091c4e0e7e024063	Scytosiphon sp. Mitopromiscuus	species	NA	NA	Phaeophyceae	Ectocarpales	Scytosiphonaceae	Scytosiphon	Scytosiphon sp. Mitopromiscuus	2	1	10	Scytosiphon	genus	retained	0	TATGAATAATATAAGTTTTTGGCTACTGCCTCCCTCTTTAATACTTCTTTTGGCGTCTTCCTTAGTAGAATCTGGAGCAGGTACTGGCTGGACAGTTTACCCACCTTTAAGTGGTATTCAAGCGCACTCAGGTCCTTCAGTAGATTTAGCTATTTTCAGTCTCCATTTATCAGGTGCTGCTTCTATTTTAGGGGCTATAAATTTTATTACTACTATTTTTAATATGAGAGCGCCTGGTATGACTATGGATAGACTACCACTTTTTGTATGGTCTGTATTAATCACAGCTTTCTTACTATTGTTATCTCTTCCTGTTTTAGCTGGGGGTATTACAATGTTATTAACAGATAGAAACTTTAATACAACCTTTTTTGACCCTGCAGGTGGTGGTGATCCAGT…
44b6f94bce5826ee6ca349b82fb7e3aa30f31aa1	Monocorophium acherusicum	species	Metazoa	Arthropoda	Malacostraca	Amphipoda	Corophiidae	Monocorophium	Monocorophium acherusicum	2	1	124	Monocorophium acherusicum	species	retained	0	AATAAATAACATAAGATTCTGGTTATTACCCCCATCACTTACATTCTTAGTTTTGTCTAGACTACTTGAAAGAGGAGTTGGAACTGGTTGAACAGTTTATCCTCCTTTAAGAAGATCAATTGCTCATAGAGGGGGTGCTGTCGACATAGCAATCTTCTCCCTTCATTTAGCGGGGGCTTCTTCAATTCTTGGGGCTATTAATTTTATCTCAACTATTATTAATATACGATCTGCAAATATATATATAAGACGAGTACCTTTATTTGTGTGATCAGTTTTTATCACAGCTATCCTATTACTTCTCTCATTACCTGTGCTAGCAGGTGCTATTACTATACTACTAACGGATCGAAATATCAATACATCATTTTTTGACCCTTTAGGTGGTGGTGACCCTAT…
452cb5005ef3f55f49b5930d8cdb6d2adc12d491	Carcinus maenas	species	Metazoa	Arthropoda	Malacostraca	Decapoda	Carcinidae	Carcinus	Carcinus maenas	2	2	578	NA	NA	predator	0	AATAAATAATATAAGGTTCTGATTACTTCCTCCGTCTTTAACCTTACTTTTAATAAGAGGGATGGTAGAAAGAGGAGTTGGAGCAGGATGAACAGTCTATCCTCCTTTAGCAGGGGCTATCGCCCATGCTGGTGCTTCAGTTGATTTAGGGATTTTCTCTTTACATTTAGCCGGGGTTTCTTCTATTTTAGGAGCTGTAAATTTTATAACAACTATTATCAATATGCGTTCTTTCGGCATGACAATAGACCAGATACCTTTATTTGTGTGAGCTGTTTTTATTACTGCGATCCTTTTATTATTATCGTTGCCGGTTTTAGCAGGAGCTATTACAATACTTCTAACTGACCGAAATCTAAACACCTCATTCTTCGATCCTGCAGGAGGTGGGGACCCAGT…
474e9e35c57b14bbbae5390fea5b83012eb25da1	Carcinus maenas	species	Metazoa	Arthropoda	Malacostraca	Decapoda	Carcinidae	Carcinus	Carcinus maenas	2	1	536	NA	NA	predator	0	AATAAATAATATAAGGTTCTGATTACTTCCTCCGTCTTTAACCTTACTTTTAATAAGAGGGATGGTAGAAAGAGGAGTTGGAACAGGATGAACAGTCTATCCTCCTTTAGCAGGGGCTATCGCCCATGCTGGTGCTTCAGTTGATTTAGGGATTTTCTCTTTACATTTAGCCGGGGTTTCTTCTATTTTAGGAGCTGTAAATTTTATAACAACTATTATCAATATGCGTTCTTTCGGCATGACAATAGACCAGATACCTTTATTTGCGTGAGCTGTTTTTATTACTGCGATCCTTTTATTATTATCGTTGCCGGTTTTAGCAGGAGCTATTACAATACTTCTAACTGACCGAAATCTAAACACCTCATTCTTCGATCCTGCAGGAGGTGGGGACCCAGT…
485a3131c1361644a7365a21f223266a21b2aaa3	Carcinus maenas	species	Metazoa	Arthropoda	Malacostraca	Decapoda	Carcinidae	Carcinus	Carcinus maenas	2	1	2922	NA	NA	predator	0	AATAAATAATATAAGGTTCTGATTATTTCCTCCGTCTTTAACCTTACTTTTAATAAGAGGGATGGTAGAAAGAGGAGTTGGAACAGGATGAACAGTCTATCCTCCTTTAGCAGGGGCTATCGCCCATGCTGGTGCTTCAGTTGATTTAGGGATTTTCTCTTTACATTTAGCCGGGGTTTCTTCTATTTTAGGAGCTGTAAATTTTATAACAACTATTATCAATATGCGTTCTTTCGGCATGACAATAGACCAGATACCTTTATTTGTGTGAGCTGTTTTTATTACTGCGATCCTTTTATTATTATCGTTGCCGGTTTTAGCAGGAGCTATTACAATACTTCTAACTGACCGAAATCTAAACACCTCATTCTTCGATCCTGCAGGAGGTGGGGACCCAGT…
48ef3e766d8a81b0b9db231484c53eb716d071da	Carcinus maenas	species	Metazoa	Arthropoda	Malacostraca	Decapoda	Carcinidae	Carcinus	Carcinus maenas	2	1	376	NA	NA	predator	0	AATAAATAATATAAGGTTCTGATTACTTCCTCCGTCTTTAACCTTACTTTTAATAAGAGGGATGGTAGAAAGAGGAGTTGGAACAGGATGAACAGTCTATCCTCCTTTAGCAGGGGCTATCGCCCATGCTGGTGCTTCAGTTGATTTAGGGATTTTCTCTTTACATTTAGCCGGGGTTTCTTCTATTTTAGGGGCTGTAAATTTTATAACAACTATTATCAATATGCGTTCTTTCGGCATGACAATAGACCAGATACCTTTATTTGTGTGAGCTGTTTTTATTACTGCGATCCTTTTATTATTATCGTTGCCGGTTTTAGCAGGAGCTATTACAATACTTCTAACTGACCGAAATCTAAACACCTCATTCTTCGATCCTGCAGGAGGTGGGGACCCAGT…
49361edb6add9a0bb151bc20bdc6a41a9b426bd1	Gryllus	genus	Metazoa	Arthropoda	Insecta	Orthoptera	Gryllidae	Gryllus	NA	2	1	164	Gryllus	genus	retained	0	AATAAATAATATAAGATTTTGACTTTTACCTCCATCATTAACCCTTTTATTAACCAGAAGAATAGTCGAAAATGGTGCAGGAACAGGATGAACAGTCTATCCACCCCTATCAACAGGAATTGCTCACGCTGGGGCATCCGTTGATTTAGCTATTTTCTCACTACATTTAGCAGGAATTTCCTCAATTTTAGGAGCTGTAAATTTTATTACTACTATAATTAATATACGAGCACCAGGAATGTCACTAGACCAAACACCATTATTTGTTTGAGCAGTCGGAATTACAGCTCTTTTACTATTATTATCATTACCAGTTTTAGCTGGTGCTATTACAATATTACTTACAGATCGAAATATAAATACATCATTTTTCGATCCTGCAGGAGGAGGAGATCCAAT…
494aa17f4c57af92daa45dc89f6b3e14a2abcda6	Neoporphyra haitanensis	species	NA	Rhodophyta	Bangiophyceae	Bangiales	Bangiaceae	Neoporphyra	Neoporphyra haitanensis	2	1	41	Neoporphyra	genus	retained	retain to genus; previously undetected non-native taxon	CATGAACAACATCTCATTCTGGTTGTTGCCACCTGCGATCATCCTGCTATTGCTTTCAATGTTTGTTGAAGGCCCAACAGGCTTTTATGGTACTGGTGGTGGTTGGACAATTTATCCGCCGCTTTCAACAACTGGTCAGCCTGGTCCTGCGATGGACTTTGCGATCCTTGCGCTCCACGTTGCTGGTGCTTCATCGATCCTTGGTGCGATTAACTTCATTACGACAATTTTGAACATGCGTGCGCCTGGCATGACATTGCACAAAATGCCATTGTTTGCATGGTCAGTGCTTGTGACAGCGTTCTTGCTTCTATTGTCATTGCCAGTTCTTGCTGGTGCGATCACAATGCTTCTAACAGACCGTAACTTCGGGACTGCTTTCTTCACACCAGAAGGTGG…
499f2abc727598785c78bf9ade4c8fbfd858bab7	Monocorophium acherusicum	species	Metazoa	Arthropoda	Malacostraca	Amphipoda	Corophiidae	Monocorophium	Monocorophium acherusicum	2	1	292	Monocorophium acherusicum	species	retained	0	AATAAATAACATAAGATTCTGGTTATTACCCCCATCACTTACATTCTTAGTTTTATCTAGACTACTTGAAAGAGGAGTTGGAACTGGTTGAACAGTTTATCCTCCTTTAAGAAGATCAATTGCTCATAGAGGGGGTGCTGTCGACATAGCAATCTTCTCCCTTCATTTAGCGGGGGCTTCTTCAATTCTTGGGGCTATTAATTTTATCTCAACTATTATTAATATACGATCTGCAAATATATATATAAGACGAGTACCTTTATTTGTGTGATCAGTTTTTATCACAGCTATCCTATTACTTCTCTCATTACCTGTGCTAGCAGGTGCTATTACTATACTACTAACGGATCGAAATATCAATACATCATTTTTTGACCCTTTAGGTGGTGGTGACCCTAT…
49b70e659f908ecce7a5f5e5bb27039643fdfe17	Gryllus	genus	Metazoa	Arthropoda	Insecta	Orthoptera	Gryllidae	Gryllus	NA	2	1	41	Gryllus	genus	retained	0	AATAAATAATATAAGATTTTGACTTTTACCTCCATCATTAACCCTTTTATTAACCAGAAGAATGGTCGAAAATGGTGCAGGAACAGGATGAACAGTCTATCCACCCCTATCAACAGGAATTGCTCACGCTGGGGCATCCGTTGATTTAGCTATTTTCTCACTACATTTAGCAGGAATTTCCTCAATTTTAGGAGCTGTAAATTTTATTACTACTATAATTAATATACGAGCACCAGGAATGTCACTAGACCAAACAACATTATTTGTTTGAGCAGTCGGAATTACAGCTCTTCTACTATTATTATCATTACCAGTTTTAGCTGGTGGTATTACAATATTACTTACAGATCGAAATATAAATACATTATTATTCGATCCTGCAGGAGGAGGAGATCCAAT…
49d47515e793450703e95818fc197705a137a830	Photis	genus	Metazoa	Arthropoda	Malacostraca	Amphipoda	Photidae	Photis	NA	2	1	57	Photis	genus	retained	0	TATAAACAACATAAGATTTTGATTACTACCCCCCTCTCTAACACTACTATTAATAAGAGGTTTAGTAGAAAGAGGAGTAGGAACAGGTTGAACAGTATACCCTCCGTTAAGAAGTGCTTTAGCCCACAGAGGCAGAGCTGTTGATATAGCTATTTTTTCTTTACATTTAGCCGGGGCCTCGTCAATTTTAGGGGCGATCAATTTTATCTCTACTGTTATTAATATACGGTCAGCAGGTATATCTTTTGACCGCATACCTTTATTTGTTTGGTCTGTTTTTATTACGGCTATTCTGCTTTTATTATCTTTACCTGTTTTAGCGGGCGCTATTACCATATTATTAACAGACCGAAATTTAAATACATCTTTTTTCGACCCTTTAGGAGGGGGAGACCCTAT…
4ad6c700ef839622bedc3a38054b9536e8eaf552	Metacarcinus magister	species	Metazoa	Arthropoda	Malacostraca	Decapoda	Cancridae	Metacarcinus	Metacarcinus magister	2	1	601	Metacarcinus magister	species	retained	0	TATAAACAATATAAGTTTCTGATTATTACCTCCTTCTTTAACCTTACTTCTTATAAGAGGAATAGTAGAAAGAGGAGTAGGAACAGGATGGACCGTCTACCCTCCTTTAGCTGGGGCTATCGCCCATGCTGGAGCCTCAGTCGATATAGGAATCTTTTCCCTTCATTTAGCTGGGGTTTCCTCTATTTTAGGAGCAGTAAATTTTATAACAACCGTAATTAACATACGTTCTTTTGGGATAACTTTAGATCAAATACCACTCTTCGTTTGAGCTGTATTTATCACCGCTATTCTTTTACTACTATCCCTTCCTGTACTAGCAGGCGCCATCACTATACTTCTAACTGACCGAAATCTTAATACATCTTTCTTTGACCCGGCAGGAGGAGGAGACCCTGT…
4aed3f07f5a73b27e0c0dee1830d564cc3dd21aa	Grandidierella japonica	species	Metazoa	Arthropoda	Malacostraca	Amphipoda	Corophiidae	Grandidierella	Grandidierella japonica	2	5	1127	Grandidierella japonica	species	retained	0	AATAAATAACATAAGATTTTGACTTTTACCTCCTTCTTTGACCCTGCTTTTAGTAAGAGGCTTAGTAGAAAGAGGAGTAGGAACAGGATGAACAGTGTACCCCCCATTAAGAGCAACCATCGCACACTCAGGGGGCTCAGTAGATTTAGCCATTTTTTCCCTTCATTTAGCAGGGGCCTCCTCAATTTTAGGAGCCATTAATTTTATCTCAACAGTCCTTAATATACGAGCCCCTGGAATAACCATAGACCGTGTTCCACTTTTTGTGTGGTCTGTTTTTATCACTGCAATCCTCTTATTATTGTCTTTACCAGTCCTTGCAGGAGCTATTACAATATTGTTAACAGACCGCAACTTAAACACCTCTTTCTTTGACCCTTTAGGAGGGGGAGACCCAAT…
4b2bd8a7beed957f5d1e93d981d36b93b0d8bba7	Carcinus maenas	species	Metazoa	Arthropoda	Malacostraca	Decapoda	Carcinidae	Carcinus	Carcinus maenas	2	1	568	NA	NA	predator	0	AATAAATAATATAAGGTTCTGATTACTTCCTCCGTCTTTAACCTTACTTTTAATAAGAGGGATGGTAGAAAGAGGAGTTGGAACAGGATGAACAGTCTATCCTCCTTCAGCAGGGGCTATCGCCCATGCTGGTGCTTCAGTTGATTTAGGGATTTTCTCTTTACATTTAGCCGGGGTTTCTTCTATTTTAGGAGCTGTAAATTTTATAACAACTATTATCAATATGCGTTCTTTCGGCATGACAATAGACCAGATACCTTTATTTGTGTGAGCTGTTTTTATTACTGCGATCCTTTTATTATTATCGTTGCCGGTTTTAGCAGGAGCTATTACAATACTTCTAACTGACCGAAATCTAAACACCTCATTCTTCGATCCTGCAGGAGGTGGGGACCCAGT…
4c91d03ec644ab80bc8635cd0e8292f24356a1d8	Carcinus maenas	species	Metazoa	Arthropoda	Malacostraca	Decapoda	Carcinidae	Carcinus	Carcinus maenas	2	1	63	NA	NA	predator	0	AATAAATAATATAAGGTTCTGATTACTTCCTCCGTCTTTAACCTTACTTTTAATAAGAGGGGTGGTAGAAAGAGGAGTTGGAACAGGATGAACAGTCTATCCTCCTTTAGCAGGGGCTATCGCCCATGCTGGTGCTTCAGTTGATTTGGGGATTTTCTCTTTACATTTAGCCGGGGTTTCTTCTATTTTAGGAGCTGTAAATTTTATAACAACTATTATCAATATGCGTTCTTTCGGCATGACAATAGACCAGATACCTTTATTTGTGTGAGCTGTTTTTATTACTGCGATCCTTTTATTATTATCGTTGCCGGTTTTAGCAGGAGCTATTACAATACTTCTAACTGACCGAAATCTAAACACCTCATTCTTCGATCCTGCAGGAGGTGGGGACCCAGT…
4e2b0f983ead94b35bdb432384cf3d225f9f2784	Carcinus maenas	species	Metazoa	Arthropoda	Malacostraca	Decapoda	Carcinidae	Carcinus	Carcinus maenas	2	1	113	NA	NA	predator	0	AATAAATAATATAAGGTTCTGATTACTTCCTCCGTCTTTAACCTTACTTTTAATAAGAGGGATGGTAGAAAGAGGAATTGGAACAGGATGAACAGTCTATCCTCCTTTAGCAGGGGCTATCGCCCATGCTGGTGCTTCAGTTGATTTAGGGATTTTCTCTTTACATTTAGCCGGGGTTTCTTCTATTTTAGGAGCTGTAAATTTTATAACAACTATTATCAATATGCGTTCTTTCGGCATGACAATAGACCAGATACCTTTATTTGTGTGAGCTGTTTTTATTACTGCGATCCTTTTATTATTATCGTTGCCGGTTTTAGCAGGAGCTATTACAATACTTCTAACTGACCGAAATCTAAACACCTCATTCTTCGATCCTGCAGGAGGTGGGGACCCAGT…
4f01af844082b58b09bdd0040faaf2b47274db9f	Ectocarpus crouaniorum	species	NA	NA	Phaeophyceae	Ectocarpales	Ectocarpaceae	Ectocarpus	Ectocarpus crouaniorum	2	1	15	Ectocarpus crouaniorum	species	retained	0	TATGAATAATATTAGTTTTTGGTTACTCCCCCCTTCTTTAATTCTTCTTTTAGCTTCTTCTTTAGTAGAATCAGGGGCAGGTACGGGATGGACAGTTTATCCACCATTAAGTGGTATTCAAGCTCATTCGGGTCCTTCTGTCGACTTAGCTATATTTAGTCTTCATCTTTCAGGTGCAGCTTCTATCTTAGGGGCTATAAATTTTATTACAACTATCTTTAATATGCGTGCTCCTGGTATGACGATGGATCGATTACCTCTTTTTGTATGGTCCGTTTTAATTACAGCTTTTTTATTGTTGTTATCTCTTCCTGTTTTAGCTGGTGGTATTACAATGCTATTAACTGATAGAAATTTTAACACTACTTTTTTTGATCCCGCAGGTGGAGGAGATCCAGT…
4f967634da51500842ab2a4b44440bbdc7ae6821	Crangon franciscorum	species	Metazoa	Arthropoda	Malacostraca	Decapoda	Crangonidae	Crangon	Crangon franciscorum	2	1	6	Crangon franciscorum	species	retained	0	TATATATAATATAAGATTCTGATTATTGCCCCCTGCTTTAACTCTTCTTTTATCTAGAGGTTTAGTAGAAAGAGGAGTAGGAACTGGATGAACAGTTTACCCTCCTCTTTCAGCAGGAATTGCTCACGCTGGAGCTTCAGTAGATATGGGAATTTTTTCTTTACACTTAGCTGGAGTATCCTCTATTCTCGGAGCTATTAATTGTATTACAACGGTAATTAATATACGAGCTGCTGGTATAACTATAGACCGACTTCCTTTATTTGTTTGATCTGTGTTCTTAACAGCTATTCTTTTACTTCTTTCTCTCCCAGTTTTAGCTGGAGCTATTACTATACTTTTAACAGATCGAAATTTAAACACTTCATTCTTCGACCCGGTGGGTGGCGGTGACCCTAT…
5063322535c4f9af1322193a29f070001788c0f8	Metacarcinus magister	species	Metazoa	Arthropoda	Malacostraca	Decapoda	Cancridae	Metacarcinus	Metacarcinus magister	2	1	151	Metacarcinus magister	species	retained	0	TATAAACAATATAAGTTTCTGATTATTACCTCCTTCTTTAACCTTACTTCTTATAAGAGGAATAGTAGAAAGAGGAGTAGGAACAGGATGGACCGTCTATCCCCCTTTAGCTGGGGCTATCGCCCATGCTGGAGCCTCAGTAGATATAGGAATCTTTTCCCTTCATTTAGCTGGAGTTTCCTCTATTTTAGGAGCGGTAAATTTTATAACAACCGTAATTAATATACGTTCTTTTGGGATAACTTTAGATCAAATACCACTCTTCGTTTGAGCTGTATTTATCACCGCTATTCTTTTACTACTATCCCTTCCTGTACTAGCAGGCGCCATTACTATACTTCTAACTGACCGAAATCTTAATACATCTTTCTTTGACCCAGCAGGAGGAGGAGACCCTGT…
50634dbe7bc4a59c325a9ac9715693932a142427	Carcinus maenas	species	Metazoa	Arthropoda	Malacostraca	Decapoda	Carcinidae	Carcinus	Carcinus maenas	2	1	459	NA	NA	predator	0	AATAAATAATATAAGGTTCTGATTACTTCCTCCGTCTTTAACCTTACTTTTAATAAGAGGGATGGTAGAAAGAGGAGTTGGAACAGGATGAACAGTCTATCCTCCTTTAGCAGGGGCTATCGCCCATGCTGGTGCTTCAGTTGATTTAGGGATTTTCTCTTTACATTTAGCCGGGGTTTCTTCTATTTTAGGAGCTGTAAATTTTATAACAACTATTATCAATATGCGTTCTTTCGGCATGACAATAGACCAGATACCTTTATTTGTGTGAGCTGTTTTTATTACTGCGATCCTTTTATTATTATCGTTGCCGGTTTTAGCAGGAGCCATTACAATACTTCTAACTGACCGAAATCTAAACACCTCATTCTTCGATCCTGCAGGAGGTGGGGACCCAGT…
53c6bb80631fc928993af28748fdb771860d1c0d	Pholis ornata	species	Metazoa	Chordata	Actinopteri	Perciformes	Pholidae	Pholis	Pholis ornata	2	1	133	Pholis ornata	species	retained	0	TATAAATAACATGAGCTTTTGACTTCTTCCCCCTTCTTTCCTCCTCCTCCTTGCCTCTTCTGGGGTTGAGGCGGGAGCTGGTACAGGGTGAACAGTATATCCGCCTCTTTCTGGTAACTTAGCACATGCCGGGGCCTCTGTAGATTTAACAATCTTTTCTCTTCACCTGGCGGGGATTTCTTCAATTCTTGGAGCAATTAATTTTATCACAACCATTATTAACATAAAACCCCCTGCCATTTCTCAGTATCAGACGCCACTCTTCGTTTGATCCGTGCTTATTACCGCCGTTCTTCTGCTCCTGTCACTCCCCGTGCTTGCAGCCGGAATCACCATGCTCCTAACAGACCGCAATCTTAACACCACCTTTTTTGACCCCGCAGGAGGGGGCGACCCAAT…
53db98b7ae8412972714c8de4a423a5d55e0a9b1	Monocorophium insidiosum	species	Metazoa	Arthropoda	Malacostraca	Amphipoda	Corophiidae	Monocorophium	Monocorophium insidiosum	2	1	142	Monocorophium insidiosum	species	retained	0	AATAAACAACATAAGATTTTGATTATTACCCCCCTCCCTATCATTTTTAGTAATATCTAGTTTACTAGAAAGAGGAGTAGGCACAGGCTGAACAGTTTACCCCCCTTTAAGAAGATCTATAGCCCATAGAGGAGGAGCTGTAGACCTTGCTATTTTTTCACTACACCTGGCAGGTGCTTCCTCTATCTTAGGGGCTATTAATTTTATTTCTACTGTAATTAATATACGATCCACGAATATATATATAAGACGAGTGCCTTTATTTGTTTGATCAGTCTTTACCACTGCTATTTTACTACTTTTATCTCTCCCTGTCTTAGCAGGCGCTATCACCATGCTACTAACAGATCGAAATATCAATACATCTTTTTTTGACCCTTTAGGAGGGGGAGACCCTAT…
54e2ad47be3f603df49aa5d74b01f80533d034fb	Metacarcinus magister	species	Metazoa	Arthropoda	Malacostraca	Decapoda	Cancridae	Metacarcinus	Metacarcinus magister	2	1	10	Metacarcinus magister	species	retained	0	TATAAACAATATAAGTTTCTGATTATTACCTCCTTCTTTAACCTTACTTCTTATAAGAGGAATAGTAGAAAGAGGAGTAGGAACAGGATGGACCGTTTATCCCCCTTTAGCTGGGGCTATCGACCATGCTGGAGCCTCAGTAGATATAGGAATCTTTTCCCTTCATTTAGCCGGAGTTTCCTCTATTTTAGGAGCGGTAAATTTTATAACAACCGTAATTAATATACGTTCTTTTGGGATAACTTTAGATCAAATACCACTCTTCGTTTGAGCTGTATTTATCACCGCTATTCTTTTACTACTATCCCTTCCTGTACTAGCAGGCGCCATTACTATACTTCTAACTGACCGAAATCTTAATACATCTTTCTTTGACCCAGCAGGAGGAGACCCTGTTCT…
5574e698b948a51468ddee630df9daed0991b4f6	Hemigrapsus oregonensis	species	Metazoa	Arthropoda	Malacostraca	Decapoda	Varunidae	Hemigrapsus	Hemigrapsus oregonensis	2	1	17324	Hemigrapsus oregonensis	species	retained	0	TATAAATAACATAAGTTTTTGACTTTTACCCCCATCTTTATCTCTTCTTCTAACAAGGAGAATAGTAGAGAGTGGTGTGGGGACTGGATGAACTGTCTACCCTCCCTTATCTGCTGCTATCGCTCACGCTGGGGCCTCTGTTGATTTGGGTATTTTTTCACTACATCTTGCTGGAGTCTCATCAATCTTAGGAGCTGTAAACTTTATAACTACTGTTATTAACATACGATCTTATGGTATAACAATAGACCAGATACCTCTTTTTGTTTGAGCGGTATTTATTACTACCATTCTATTACTTCTATCTCTCCCTGTTTTAGCAGGAGCTATTACTATGTTGTTGACAGATCGAAACCTGAATACATCTTTTTTTGACCCTGCAGGGGGAGGGGACCCTGT…
55b3bcacda5b20ae7d9b864f7fee2c7ca8255c19	Hemigrapsus oregonensis	species	Metazoa	Arthropoda	Malacostraca	Decapoda	Varunidae	Hemigrapsus	Hemigrapsus oregonensis	2	1	2	Hemigrapsus oregonensis	species	retained	0	TATAAACAATATAAGATTTCGGTTATTGCCTCCTGCCCTGACTCTTTTGCTATTTAGAGGCCTTGTAGAAAGAGGAGTAGGAACAGGGTGGACTGTCTACCCTCCCTTATCTGCTGCTATCGCTCACGCTGGGGCCCCTGTTGATTTGGGTATTTTTTCACTACATCTTGCTGGAGTCTCATCAATCTTAGGAGCTGTAAACTTTATAACTACTGTTATTAACATACGATCTTATGGTATAACAATAGACCAGATACCTCTTTTTGTTTGAGCGGTATTTATTACTACCATTCTATTACTTCTATCTCTCCCTGTTTTAGCAGGAGCTATTACTATGTTGTTGACAGATCGAAACCTGAATACATCTTTTTTTGACCCTGCAGGGGGAGGGGACCCTGT…
55cc834b9801ee8dac085f22d00de2b4835c40a3	Hemigrapsus	genus	Metazoa	Arthropoda	Malacostraca	Decapoda	Varunidae	Hemigrapsus	NA	2	1	265	Hemigrapsus	genus	retained	0	TATAAATAACATAAGTTTTTGACTTTTACCCCCATCCTTATCTCTTCTTCTAACAAGGAGAATAGTAGAGAGTGGTGTGGGGACTGGATGAACTGTCTACCCTCCCTTATCTGCTGCTATCGCCCACGCTGGGGCCTCTGTTGATTTGGGTATTTTCTCACTACATCTTGCTGGGGTCTCGTCAATCTTAGGAGCTGTAAACTTTATAACTACTGTTATTAACATACGATCTTATGGTATAACAATAGACCAGATACCTCTTTTTGTTTGAGCCGTATTTATTACTGCCATTCTATTACTTCTATCTCTCCCTGTTTTAGCAGGAGCTATTACTATGTTGTTGACAGATCGAAACCTGAATACATCTTTTTTTGACCCTGCAGGAGGAGGGGACCCTGT…
56837bba02fb8af33dd2f55e12202af39d2f2037	Carcinus maenas	species	Metazoa	Arthropoda	Malacostraca	Decapoda	Carcinidae	Carcinus	Carcinus maenas	2	1	52	NA	NA	predator	0	AATAAATAATATAAGGTTCTGATTACTTCCTCCGTCTTTAACCTTACTTTTAATAAGAGGGATGGTAGAGAGGGGAGTTGGAACAGGATGAACAGTCTATCCTCCTTTAGCAGGGGCTATCGCCCATGCTGGTGCTTCAGTTGATTTAGGGATTTTCTCTTTACATTTAGCCGGGGTTTCTTCTATTTTAGGAGCTGTAAATTTTATAACAACTATTATCAATATGCGTTCTTTCGGCATGACAATAGACCAGATACCTTTATTTGTGTGAGCTGTTTTTATTACTGCGATCCTTTTATTATTATCGTTGCCGGTTTTAGCAGGAGCTATTACAATACTTCTAACTGACCGAAATCTAAACACCTCATTCTTCGATCCTGCAGGAGGTGGGGACCCAGT…
5788d9dc7676015bdad42714abfc36866ef9dde3	Carcinus maenas	species	Metazoa	Arthropoda	Malacostraca	Decapoda	Carcinidae	Carcinus	Carcinus maenas	2	28	4129048	NA	NA	predator	0	AATAAATAATATAAGGTTCTGATTACTTCCTCCGTCTTTAACCTTACTTTTAATAAGAGGGATGGTAGAAAGAGGAGTTGGAACAGGATGAACAGTCTATCCTCCTTTAGCAGGGGCTATCGCCCATGCTGGTGCTTCAGTTGATTTAGGGATTTTCTCTTTACATTTAGCCGGGGTTTCTTCTATTTTAGGAGCTGTAAATTTTATAACAACTATTATCAATATGCGTTCTTTCGGCATGACAATAGACCAGATACCTTTATTTGTGTGAGCTGTTTTTATTACTGCGATCCTTTTATTATTATCGTTGCCGGTTTTAGCAGGAGCTATTACAATACTTCTAACTGACCGAAATCTAAACACCTCATTCTTCGATCCTGCAGGAGGTGGGGACCCAGT…
57fc2ad28216f41764508ffcd92347a3d79dd80e	Hemigrapsus	genus	Metazoa	Arthropoda	Malacostraca	Decapoda	Varunidae	Hemigrapsus	NA	2	1	1028	Hemigrapsus	genus	retained	0	TATAAATAACATAAGTTTTTGACTTTTACCCCCATCTTTATCTCTTCTTCTAACAAGGAGAATAGTAGAGAGTGGTGTGGGGACTGGATGAACTGTCTACCCTCCCTTATCTGCTGCTATCGCCCACGCTGGGGCCTCTGTTGATTTGGGTATTTTCTCACTACATCTTGCTGGGGTCTCGTCAATCTTAGGAGCTGTAAACTTTATAACTACTGTTATTAACATACGATCTTATGGTATAACAATAGACCAGATACCTCTTTTTGTTTGAGCCGTATTTATTACTGCCATTCTATTACTTCTATCTCTCCCTGTTTTAGCAGGAGCTATTACTATGTTGTTGATAGATCGAAACCTGAATACATCTTTTTTTGACCCTGCAGGAGGAGGGGACCCTGT…
59447cf7c30d48c88be418a6a239d48b342d4cee	Carcinus maenas	species	Metazoa	Arthropoda	Malacostraca	Decapoda	Carcinidae	Carcinus	Carcinus maenas	2	1	318	NA	NA	predator	0	AATAAATAATATAAGGTTCTGATTACCTCCTCCGTCTTTAACCTTACTTTTAATAAGAGGGATGGTAGAAAGAGGAGTTGGAACAGGATGAACAGTCTATCCTCCTTTAGCAGGGGCTATCGCCCATGCTGGTGCTTCAGTTGATTTAGGGATTTTCTCTTTACATTTAGCCGGGGTTTCTTCTATTTTAGGAGCTGTAAATTTTATAACAACTATTATCAATATGCGTTCTTTCGGCATGACAATAGACCAGATACCTTTATTTGTGTGAGCTGTTTTTATTACTGCGATCCTTTTATTATTATCGTTGCCGGTTTTAGCAGGAGCTATTACAATACTTCTAACTGACCGAAATCTAAACACCTCATTCTTCGATCCTGCAGGAGGTGGGGACCCAGT…
5a51747a94fcbba1e299dfbf891cbdd2337ab03a	Carcinus maenas	species	Metazoa	Arthropoda	Malacostraca	Decapoda	Carcinidae	Carcinus	Carcinus maenas	2	1	410	NA	NA	predator	0	AATAAATAATATAAGGTTCTGATTACTTCCTCCGTCTTTAACCTTACTTTTAATAAGAGGGATGGTAGAAAGAGGAGTTGGAACAGGATGAACAGTCTATCCTCCTTTAGCAGGGGCTATCGCCCATGCTGGTGCTTCAGTTGATTTAGGGATTTTCTCTTTACATTTAGCCGGGGTTTCTTCTATTTTAGGAGCTGTAAATTTTATAACAACTATTATCAATATGCGTTCTTTCGGCATGACAATAGACCAGATACCTTTATTTGTGTGAGCTGTTTTTATTACTGCGATCCTTTTATTATTATCGTTGCCGGTTTTAGCAGGAGCTATTACAATACTTCTAACTGGCCGAAATCTAAACACCTCATTCTTCGATCCTGCAGGAGGTGGGGACCCAGT…
5acd46ded4a45326dbcd0e77160e7799ce37cde2	Leptocottus armatus	species	Metazoa	Chordata	Actinopteri	Perciformes	Cottidae	Leptocottus	Leptocottus armatus	2	3	7012	Leptocottus armatus	species	retained	0	AATGAATAATATGAGCTTCTGGCTCCTCCCTCCGTCTTTCCTTCTACTCCTTGCTTTGTCAGGCGTCGAAGCCGGGGCAGGTACCGGGTGAACAGTTTACCCTCCCCTCGCCGGGAACCTCGCACATGCAGGAGCCTCTGTTGACCTGACAATCTTCTCCCTCCACTTAGCAGGTATCTCCTCAATTCTAGGGGCCATCAACTTTATCACAACAATCATCAATATAAAACCCCCTGCCATCTCTCAATACCAGACCCCCTTGTTCGTCTGGTCCGTACTTATTACTGCTGTCCTTCTACTCCTTTCCCTCCCTGTCCTTGCTGCCGGCATTACAATACTCCTAACAGACCGAAACCTTAACACCACCTTCTTCGACCCTGCCGGAGGGGGAGACCCCAT…
5bbb7145ec6c97394dc3307dfe9ba1827db8dcf1	Carcinus maenas	species	Metazoa	Arthropoda	Malacostraca	Decapoda	Carcinidae	Carcinus	Carcinus maenas	2	1	40	NA	NA	predator	0	AATAAATAATATAAGGTTCTGATTACTTCCTCCGTCTTTAACCCTACTTTTAATAAGAGGGATGGTAGAAAGAGGAGTTGGAACAGGATGAACAGTCTATCCTCCTTTAGCAGGGGCTATCGCCCATGCTGGTGCTTCAGTTGATTTAGGGATTTTCTCTTTACATTTAGCCGGGGTTTCTTCTATTCTAGGAGCTGTAAATTTTATAACAACTATTATCAATATGCGTTCTTTCGGCATGACAATAGACCAGATACCTTTATTTGTGTGAGCTGTTTTTATTACTGCGATCCTTTTATTATTATCGTTGCCGGTCTTAGCAGGAGCTATTACAATACTTCTAACTGACCGAAATCTAAACACCTCATTCTTCGATCCTGCAGGAGGTGGGGACCCAGT…
5c4b8cd7a56c37078fa9962f3bb8cc84e462cce7	Batillaria attramentaria	species	Metazoa	Mollusca	Gastropoda	NA	Batillariidae	Batillaria	Batillaria attramentaria	2	1	154	Batillaria attramentaria	species	retained	0	ATTAAATAATATGAGTTTTTGGCTTTTACCTCCTGCTTTACTATTATTACTTTCTTTTGCAGCTGTAGAAAGGGGAGTCGGAACAGGTTGAACTGTATACCCTCCTTTAGCCGGAAATCTTGCACACGCAGGAGGCTCTGTAGATCTAGCAATTTTTTCCCTTCATTTAGCAGGTGTTTCCTCTATTTTAGGAGCTGTAAACTTTATTACAACTATTATTAATATGCGATGACGAGGAATGCAATTTGAGCGTCTTCCTCTTTTTGTTTGATCTGTTAAAATTACGGCGATTCTCCTTTTACTTTCACTTCCTGTTTTAGCAGGAGCAATTACAATATTGTTAACTGATCGAAATTTCAATACTGCTTTCTTTGATCCTGCTGGTGGTGGAGATCCTAT…
5c73668d768a714b2664d6d58d50a95300b82083	Homo sapiens	species	Metazoa	Chordata	Mammalia	Primates	Hominidae	Homo	Homo sapiens	2	1	28	NA	NA	human_contamination	0	CGTAAATAACATAAGCTTCTGGCTCCTTCCCCACCCCTTTCTACTACTGCTGGCATCTGCTATGATAGAAGCTGGTGCCGGAACAGGTTGAACGGTTTACCCTCCTTTGGCAGGAAACTATTCCCATCCAGAGGCCTCTGTAGACCTAACCATTTTCTCCCTTCATCTAGCAGGTGTCTCCTCTATTCTAGGAGCTATTAATTTCATCACCACAATTATTAACATAAAACCCCCTGCCATATATCAATACCAAACGCCCCTCTTTGTCTGATCTGTCCTAATCACGGCAGTCCTACTCCTCCTCTCCCTTCCAGTCTTGGCCGCTGGCATTACTATACTGCTAACAGACCGTAACCTTAATATTACCTTTTTGACCTGGCCGGAGGAGGGGACCCTATC…
5c92912428a77910dd613eea0ad29a7c71a0d35d	Carcinus maenas	species	Metazoa	Arthropoda	Malacostraca	Decapoda	Carcinidae	Carcinus	Carcinus maenas	2	1	16	NA	NA	predator	0	AATAAATAATATAAGGTTCTGATTACTTCCTCCGTCTTCAACCTTACTTTTAATAAGAGGGATGGTAGAAAGAGGAGTTGGAACAGGATGAACAGTCTATCCTCCTCTAGCAGGGGCTATCGCCCATGCTGGTGCTTCAGTTGATTTAGGGATTTTCTCTTTACATTTAGCCGGGGTTTCTTCTATTTTAGGAGCTGTAAATTTTATAACAACTATTATCAATATGCGTTCTTTCGGCATGACAATAGACCAGATACCTTTATTTGTGTGAGCTGTTTTTATTACTGCGATCCTTTTATTATTATCGTTGCCGGTTTTAGCAGGAGCTATTACAATACTTCTAACTGACCGAAATCTAAACACCTCATTCTTCGATCCTGCAGGAGGTGGGGACCCAGT…
5cc5bda34a61687ff23dd35422f3f67055889af9	Crangon franciscorum	species	Metazoa	Arthropoda	Malacostraca	Decapoda	Crangonidae	Crangon	Crangon franciscorum	2	4	498981	Crangon franciscorum	species	retained	0	TATAAATAATATAAGATTCTGATTACTACCCCCTGCTTTAACTCTTCTTTTATCTAGAGGTTTAGTGGAAAGAGGAGTAGGAACTGGATGAACGGTTTACCCTCCTCTTTCGGCTGGAATTGCTCACGCTGGAGCTTCAGTAGATATAGGAATTTTTTCTTTACACTTAGCTGGAGTATCCTCTATTCTTGGAGCTATTAATTTTATTACAACAGTAATTAATATACGAGCTGCTGGTATAACTATAGACCGACTTCCTTTATTTGTCTGATCTGTATTTTTAACAGCTATTCTTTTACTTCTTTCTCTCCCAGTTTTAGCTGGAGCTATTACTATACTTTTAACAGACCGAAATTTAAACACTTCATTCTTCGACCCAGTGGGGGGTGGTGACCCTAT…
5e7b054417cebcfa7e8e6bc98ebc1da67d431970	Carcinus maenas	species	Metazoa	Arthropoda	Malacostraca	Decapoda	Carcinidae	Carcinus	Carcinus maenas	2	11	21099	NA	NA	predator	0	AATAAATAATATAAGGTTCTGATTACTTCCTCCGTCTTTAACCTTACTTTTAATAAGAGGGATGGTAGAAAGAGGAGTTGGAACAGGATGAACAGTCTATCCTCCTTTAGCAGGGGCTATCGCCCATGCTGGTGCTTCAGTTGATTTAGGGATTTTCTCTTTACATTTAGCCGGGGTTTCTTCTATTTTAGGAGCTGTAAATTTTATAACAACTATTATCAATATGCGTTCTTTCGGCATGACAATAGACCAGATACCTTTATTTGTGTGAGCTGTTTTTATTACTGCGATCCTTTTATTATTATCGTTGCCGGTTTTAGCAGGAGCTATTACAATACTTCTAACTGACCGAGATCTAAACACCTCATTCTTCGATCCTGCAGGAGGTGGGGACCCAGT…
5f1a499996dd0b89dbaa23ed6de510811704986c	Ectocarpus sp. 1siliculosus	species	NA	NA	Phaeophyceae	Ectocarpales	Ectocarpaceae	Ectocarpus	Ectocarpus sp. 1siliculosus	2	1	46	Ectocarpus	genus	retained	0	TATGAATAACATTAGTTTTTGGCTACTACCCCCTTCTTTAATTCTTCTTTTAGCTTCTTCTTTAGTAGAATCTGGGGCAGGTACAGGGTGGACAGTTTATCCGCCATTAAGTGGGATTCAAGCTCACTCAGGTCCTTCCGTCGACTTAGCTATATTTAGTCTTCACCTTTCAGGTGCAGCTTCTATTTTAGGGGCTATAAATTTTATTACAACTATCTTTAATATGCGTGCTCCTGGTATGACTATGGATCGATTACCTCTTTTTGTATGGTCTGTTTTAATTACAGCTTTCTTATTGTTATTATCTCTTCCTGTTTTAGCTGGTGGTATTACAATGTTATTAACTGATAGAAATTTTAATACTACCTTTTTTGATCCTGCAGGTGGAGGAGATCCAGT…
60197e4a3825d619351f8a5b7652453e8e2e911d	Carcinus maenas	species	Metazoa	Arthropoda	Malacostraca	Decapoda	Carcinidae	Carcinus	Carcinus maenas	2	1	375	NA	NA	predator	0	AATAAATAATATAAGGTTCTGATTACTTCCTCCGTCTTTAACCTTACTTTTAATAAGAGGGATGGTAGAAAGAGGAGTTGGAACAGGATGAACAGTCTATCCTCCTTTAGCAGGGGCTATCGCCCATGCTGGTGCTTCAGTTGATTTAGGGATTTTCTCTTTACATTTAGCCGGGGTTTCTTCTATTTTAGGAGCTGTAAATTTTATAACAACTATTATCAATATGCGTTCTTTCGGCATGACAATAGACCAGATACCTTTATTTGTGTGAGCTGTTTTTATTACTGCGATCCTTTTATTATTATCGTTGCCGGTTTTAGCAGGAGCTATTACAATACTTCTAACTGACCGAAATCTAAACACCTCATTCTTCGATCCTGCAGAAGGTGGGGACCCAGT…
615353d8c93c88d9a9d3dff7ca38a44fe8b35333	Hemigrapsus oregonensis	species	Metazoa	Arthropoda	Malacostraca	Decapoda	Varunidae	Hemigrapsus	Hemigrapsus oregonensis	2	3	2554	Hemigrapsus oregonensis	species	retained	0	TATAAATAACATAAGTTTTTGACTTTTACCCCCATCTTTATCTCTTCTTCTAACAAGGAGAATAGTAGAGAGTGGTGTGGGGACTGGATGAACTGTCTACCCTCCCTTATCTGCTGCTATCGCTCACGCTGGGGCCTCTGTTGATTTGGGTATTTTTTCACTACATCTTGCTGGAGTCTCATCAATCTTAGGAGCTGTAAACTTTATAACTACTGTTATTAACATACGATCTTATGGTATAACAATAGACCAGATACCTCTTTTTGTTTGAGCGGTATTTATTACTGCCATTCTATTACTTCTATCTCTCCCTGTTTTAGCAGGAGCTATTACTATGTTGTTGACAGATCGAAACCTGAATACATCTTTTTTTGACCCTGCAGGGGGAGGGGACCCTGT…
61eb855c095a110a40be687531e528079f8b4a35	Myrionema balticum	species	NA	NA	Phaeophyceae	Ectocarpales	Chordariaceae	Myrionema	Myrionema balticum	2	2	3489	NA	NA	nonTarget	0	TATGAATAACATTAGTTTTTGGTTATTACCTCCATCTTTAATATTACTTTTAGCTTCTTCCTTGGTAGAGTCCGGAGCGGGTACAGGTTGGACTGTTTACCCACCATTAAGTGGTATTCAAGCACATTCAGGACCTTCAGTGGATTTAGCAATTTTTAGTCTTCATTTATCTGGTGCGGCGTCTATTTTAGGGGCTATAAATTTTATTACTACTATTTTTAATATGCGTGCACCTGGTATGACTATGGATAGATTACCTCTTTTTGTTTGGTCTGTTTTAATCACAGCATTTTTACTTTTGTTATCTTTACCTGTGCTAGCAGGGGGTATTACAATGTTATTAACTGATAGAAATTTTAATACCACTTTTTTTGACCCTGCTGGTGGTGGAGATCCTGT…
61f08cbd14124fc29b6f12eadb415e643e4bd75b	Clunio tsushimensis	species	Metazoa	Arthropoda	Insecta	Diptera	Chironomidae	Clunio	Clunio tsushimensis	2	1	31	Clunio tsushimensis	species	retained	0	AATAAATAATATAAGATTTTGACTTCTACCCCCTTCTATTACTTTATTAATTTCTAGCTCTTTAGTGGAAAATGGGGCAGGAACAGGGTGAACTGTTTATCCCCCCCTATCTTCTTCTTTAGCCCATAGAGGTAGATCAGTAGACTTTGCTATTTTTTCTTTACATTTAGCTGGGGTATCCTCTATTTTAGGAGCTATTAATTTTATTACTACAATCATTAATATGCGATCATTTGGGATTTCATATGATCGAATGCCTCTTTTTGTTTGATCTGTCTTAATTACAGCAATCTTACTTTTATTATCTTTACCTGTTTTAGCCGGAGCTATTACCATGCTTTTAACTGACCGAAATTTAAATACAACATTTTTTGACCCGGCGGGAGGGGGAGATCCAAT…
647b2f467dc729a044c78607c936d5ad152fcc81	Carcinus maenas	species	Metazoa	Arthropoda	Malacostraca	Decapoda	Carcinidae	Carcinus	Carcinus maenas	2	1	468	NA	NA	predator	0	AATAAATAATATAAGGTTCTGATTACTTCCTCCGTCTTTAACCTTACTTTTAATAAGAGGGATGGTAGAAAGAGGAGTTGGAACAGGATGAACAGTCTATCCTCCTTTAGCAGGGGCTATCGCCCATGCTGGTGCTTCAGTTGATTTAGGGATTTTCTCTTTACATTTAGTCGGGGTTTCTTCTATTTTAGGAGCTGTAAATTTTATAACAACTATTATCAATATGCGTTCTTTCGGCATGACAATAGACCAGATACCTTTATTTGTGTGAGCTGTTTTTATTACTGCGATCCTTTTATTATTATCGTTGCCGGTTTTAGCAGGAGCTATTACAATACTTCTAACTGACCGAAATCTAAACACCTCATTCTTCGATCCTGCAGGAGGTGGGGACCCAGT…
684f42b251f8e342a6329d497a60b5e5dc33548b	Hemigrapsus	genus	Metazoa	Arthropoda	Malacostraca	Decapoda	Varunidae	Hemigrapsus	NA	2	1	4982	Hemigrapsus	genus	retained	0	TATAAATAACATAAGTTTTTGACTTTTACCCCCATCTTTATCTCTTCTTCTAACAAGGAGAATAGTAGAGAGTGGTGTGGGGACTGGATGAACTGTCTACCCTCCCTTATCTGCTGCTATCGCCCACGCTGGGGCCTCTGTTGATTTGGGTATTTTCTCACTACATCTTGCTGGGGTCTCGTCAATCTTAGGAGCTGTAAACTTTATAACTACTGTTATTAACATACGATCTTATGGTATAACAATAGACCAGATACCTCTTTTTGTTTGAGCCGTATTTATTACTGCCATTCTATTACTTCCATCTCTCCCTGTTTTAGCAGGAGCTATTACTATGTTGTTGACAGATCGAAACCTGAATACATCTTTTTTTGACCCTGCAGGAGGAGGGGACCCTGT…
68718e24535a50cbb19c7d7527f6fe190cf38eec	Carcinus maenas	species	Metazoa	Arthropoda	Malacostraca	Decapoda	Carcinidae	Carcinus	Carcinus maenas	2	10	26	NA	NA	predator	0	TCTTTAACCTTACTTTTAATAAGAGGGATGGTAGAAAGAGGAGTTGGAACAGGATGAACAGTCTATCCTCCTTTAGCAGGGGCTATCGCCCATGCTGGTGCTTCAGTTGATTTAGGGATTTTCTCTTTACATTTAGCCGGGGTTTCTTCTATTTTAGGAGCTGTAAATTTTATAACAACTATTATCAATATGCGTTCTTTCGGCATGACAATAGACCAGATACCTTTATTTGTGTGAGCTGTTTTTATTACTGCGATCCTTTTATTATTATCGTTGCCGGTTTTAGCAGGAGCTATTACAATACTTCTAACTGACCGAAATCTAAACACCTCATTCTTCGATCCTGCAGGAGGTGGGGACCCAGTTCCGTACCAACATTTGTTC
688ce85b58a9c3363622f6faf0552251eb92d0e9	Leptocottus armatus	species	Metazoa	Chordata	Actinopteri	Perciformes	Cottidae	Leptocottus	Leptocottus armatus	2	3	9905	Leptocottus armatus	species	retained	0	AATGAATAATATGAGCTTCTGGCTCCTCCCTCCGTCTTTCCTTCTACTCCTTGCTTCGTCAGGCGTCGAAGCCGGGGCAGGTACCGGGTGAACAGTTTACCCTCCCCTCGCCGGGAACCTCGCACATGCAGGAGCCTCTGTTGACCTGACAATCTTCTCCCTCCACTTAGCAGGTATCTCCTCAATTCTAGGGGCCATCAACTTTATCACAACAATCATCAATATAAAACCCCCTGCCATCTCTCAATACCAGACCCCCTTGTTCGTCTGGTCCGTACTTATTACTGCTGTCCTTCTACTCCTTTCCCTCCCTGTCCTTGCTGCCGGCATTACAATACTCCTAACAGACCGAAACCTTAACACCACCTTCTTCGACCCTGCCGGAGGGGGAGACCCCAT…
68cfd629b280d2344374204a48264b2f601e47a4	Carcinus maenas	species	Metazoa	Arthropoda	Malacostraca	Decapoda	Carcinidae	Carcinus	Carcinus maenas	2	1	103	NA	NA	predator	0	AATAAATAATATAAGGTTCTGATTACTTCCTCCGTCTTTAACCTTACTTTTAATAAGAGGGATGGTAGAAAGAGGAGTTGGAACAGGATGAACAGTCTATCCTCCTTTAGCAGGGGCTATCGCCCATGCTGGTGCTTCAGTTGATTTAGGGATTTTCTCTTTACATTTAGCCGGGGTTTCTTCTATTTTAGGAGCTGTAAATTTTATAACAACTATTATCAATATGCGTTCTTTCGGCATGACAATAGACCAGATGCCTTTATTTGTGTGAGCTGTTTTTATTACTGCGATCCTTTTATTATCATCGTTGCCGGTTTTAGCAGGAGCTATTACAATACTTCTAACTGACCGAAATCTAAACACCTCATTCTTCGATCCTGCAGGAGGTGGGGACCCAGT…
69db482581babf8ff2147a5227bbc75b7b812372	Metacarcinus magister	species	Metazoa	Arthropoda	Malacostraca	Decapoda	Cancridae	Metacarcinus	Metacarcinus magister	2	1	120	Metacarcinus magister	species	retained	0	TATAAACAATATAAGTTTCTGATTATTACCTCCTTCTTTAACCTTACTTCTTATAAGAGGAATAGTAGAAAGAGGAGTAGGAACAGGATGGACCGTCTATCCCCCTTTAGCTGGAGCTATCGCCCATGCTGGAGCCTCAGTAGATATAGGAATCTTTTCCCTTCATTTAGCTGGAGTTTCCTCTATTTTAGGAGCGGTAAATTTTATAACAACCGTAATTAATATACGTTCTTTTGGGATAACTTTAGATCAAATACCACTCTTCGTTTGAGCTGTATTTATCACCGCTATTCTTTTACTACTATCCCTTCCTGTACTAGCAGGCGCCATTACTATACTTCTAACTGACCGAAATCTTAATACATCTTTCTTTGACCCGGCAGGAGGAGGAGACCCTGT…
6ab46a5ec84ed667fae6c421dc0b59c9cc86727f	Sargassum	genus	NA	NA	Phaeophyceae	Fucales	Sargassaceae	Sargassum	NA	2	1	232	Sargassum	genus	retained	0	TATGAATAATATAAGCTTTTGGTTGTTGCCGCCATCTTTAATGCTTCTTTTAGCGTCCTCATTAGTGGAAGCTGGAGCTGGTACGGGTTGGACCGTTTATCCACCGTTAAGTGGTATCCAGGCACATTCAGGCCCATCAGTCGATTTGGCTATTTTTAGTTTACACTTATCAGGTGCCGCTTCTATTTTAGGTGCCATTAATTTTATAACAACCATATTTAATATGCGTGCTCCGGGTATGGGTATGCACCGTTTACCCTTGTTTGTTTGGTCTGTGTTAATAACAGCATTTTTACTTTTATTATCCCTTCCGGTTTTGGCCGGAGGTATTACTATGCTTTTAACGGATCGTAATTTCAATACCACATTTTTTGATCCGGCGGGGGGTGGTGATCCCGT…
6ad0f9ab2655ac9640edf85dce4881fe243e8fc4	Monocorophium acherusicum	species	Metazoa	Arthropoda	Malacostraca	Amphipoda	Corophiidae	Monocorophium	Monocorophium acherusicum	2	2	8884	Monocorophium acherusicum	species	retained	0	AATAAATAACATAAGATTCTGGTTATTACCCCCATCACTTACATTCTTAGTTTTATCTAGACTACTTGAAAGAGGAGTTGGAACTGGTTGAACAGTTTATCCTCCTTTAAGAAGATCAATTGCTCATAGAGGGGGTGCTGTCGACATAGCAATCTTCTCCCTTCATTTAGCGGGGGCTTCTTCAATTCTTGGGGCTATTAATTTTATCTCAACTATTATTAATATACGATCTGCAAATATATATATAAGACGAGTACCTTTATTTGTGTGATCAGTTTTTATCACAGCTATCCTATTACTTCTCTCATTACCTGTGCTAGCAGGTGCTATTACTATACTACTAACGGATCGAAATATCAATACATCATTTTTTGACCCTTTAGGTGGTGGTGACCCTAT…
6ca8c17f648dde417ef2b30872bed95a49b1d3ad	Harmothoe aff. imbricata CMC01	species	Metazoa	Annelida	Polychaeta	Phyllodocida	Polynoidae	Harmothoe	Harmothoe aff. imbricata CMC01	2	1	3	Harmothoe aff. imbricata CMC01	species	retained	0	AATAAATAATATAAGGTTCTGATTACTTCCTCCGTCTTTAACCTTACTTTTAATAAGAGGGATGGTAGAGAGAGGAGTTGGAACAGGATGAACAGTCTATCCTCCTTTAGCAGGGGCTATCGCCCATGCTGGTGCTTCAGTTGATTTAGCTATTTTTTCTTTACATATTGCTGGGGTTTCTTCTATTCTAGGAGCCCTTAACTTTATTACCACAGTAGTTAACATACGTTATAAAGGTTTACGACTTGAACGTGTTCCTTTATTTGTGTGATCGGCTAAAATTACTGCTATTCTCTTATTATTATCTTTACCTGTCTTAGCAGGGGCTATTACCATACTGCTAACTGACCGAAACTTAAACACTGCTTTCTTTGATCCTGCAGGAGGGGGGGACCCAGT…
6d62ea178d14fa76562cc76355ab47c2cd78c281	Gryllus	genus	Metazoa	Arthropoda	Insecta	Orthoptera	Gryllidae	Gryllus	NA	2	1	124	Gryllus	genus	retained	0	AATAAATAATATAAGATTTTGACTTTTACCTCCATCATTAACCCTTTTATTAACCAGAAGAATGGTCGAAAATGGTGCAGGAACAGGATGAACAGTCTATCCACCCCTATCAACAGGAATTGCTCACGCTGGGGCATCCGTTGATTTAGCTATTTTCTCACTACATTTAGCAGGAATTTCCTCAATTTTAGGAGCTGTAAATTTTATTACTACTATAATTAATATACGAGCACCAGGAATGTCACTAGACCAAACACCATTATTTGTTTGAGCAGTCGGAATTACAGCTCCTCTACTATTATTATCATTACCAGTTTTAGCTGGTGCTATTACAATATTACTTACAGATCGAAATTTAAATACATCATTTTTCGATCCTGCAGGAGGAGGAGATCCAAT…
6de420959769713460a6743f3a829e88da063d8f	Carcinus maenas	species	Metazoa	Arthropoda	Malacostraca	Decapoda	Carcinidae	Carcinus	Carcinus maenas	2	1	144	NA	NA	predator	0	AATAAATAATATAAGGTTCTGATTACTTCCTCCGTCTTTAACCTTACTTTTAATAAGAGGGATGGTAGAAAGAGGAGTTGGAACAGGATGAACAGTCTATCCTCCTTTAGCAGGGGCTATCGCCCATGCTGGTGCTTCAGTTGATTTAGGGATTTTCTCTTTACATTTAGCCGGGGTTTCTTCTATTTTAGGAGCTGTAAATTTTATAACAACTATTATCAATATGCGTTTTTTCGGCATGACAATAGACCAGATACCTTTATTTGTGTGAGCTGTTTTTATTACTGCGATCCTTTTATTATTATCGTTGCCGGTTTTAGCAGGAGCTATTACAATACTTCTAACTGACCGAAATCTAAACACCTCATTCTTCGATCCTGCAGGAGGTGGGGGCCCAGT…
6eca330e73c08e0fcaa56e6693691084d79f13b6	Carcinus maenas	species	Metazoa	Arthropoda	Malacostraca	Decapoda	Carcinidae	Carcinus	Carcinus maenas	2	1	147	NA	NA	predator	0	AATAAATAATATAAGGTTCTGATTACTTCCTCCGTCTTTAACCTTACTTTTAATAAGAGGGATGGTAGAAAGAGGAGTTGGAACAGGATGAACAGTCTATCCTCCTTTAGCAGGGGCTATCGCCCATGCTGGTGCTTCAGTTGATTTAGGGATTTTCTCTTTACATTTAGCCGGGGTTTCTTCTATTTTAGGAGCTGTAAATTTTATAACAACTATTATCAATATGCGTTCTTTCGGCATGACAATAGACCAGATACCTTTATTTGTGTGAGCTGTTTTTATTACTGCGATCCTTTTATTATTATCGTTGCCGGTTTTAGCAGGAGCTATTACAATACTTCTAGCTGACCGAAATCTAAACACCTCATTCTTCGATCCTGCAGGAGGTGGGGACCCAGT…
6f01153526e7fbc02efcc8f58f90d44da04c4bf7	Chordariaceae sp. 15 AP-2014	species	NA	NA	Phaeophyceae	Ectocarpales	Chordariaceae	NA	Chordariaceae sp. 15 AP-2014	2	1	47	Chordariaceae	family	retained	0	TATGAATAATATTAGTTTTTGGTTGTTACCACCATCTTTAATACTTCTTTTAGCTTCTTCTTTAGTAGAATCGGGTGCAGGTACTGGTTGGACAGTTTATCCACCATTAAGTGGTATTCAAGCACATTCAGGCCCTTCAGTTGATTTAGCTATTTTTAGTTTACATCTGTCTGGAGCTGCTTCTATTTTAGGAGCTATTAATTTTATTACTACTATTTTTAATATGCGTGCCCCTGGTATGACTATGGATAGATTACCTCTTTTCGTCTGGTCTGTTTTAATAACAGCCTTTTTACTTTTATTATCTCTTCCTGTTTTAGCTGGCGGTATTACAATGCTTTTAACTGATCGAAACTTTAATACTACTTTTTTTGATCCTGCAGGCGGTGGTGATCCTGT…
6f2defde1e6fb852262a5fd5fa67b5a64d74cd1b	Myrionema balticum	species	NA	NA	Phaeophyceae	Ectocarpales	Chordariaceae	Myrionema	Myrionema balticum	2	1	95	NA	NA	nonTarget	0	TATGAATAACATTAGTTTTTGGTTATTACCTCCATCTTTAATATTACTTTTAGCTTCTTCCTTGGTAGAGTCTGGAGCGGGTACAGGTTGGACTGTTTACCCACCATTAAGTGGTATTCAAGCACATTCAGGACCTTCAGTGGATTTAGCAATTTTTAGTCTTCATTTATCTGGTGCGGCGTCTATTTTAGGGGCTATAAATTTTATTACTACTATTTTTAACATGCGTGCACCTGGTATGACTATGGATAGATTACCTCTTTTTGTTTGGTCTGTTTTAATCACAGCATTTTTACTTTTGTTATCTTTACCTGTGCTAGCAGGGGGTATTACGATGTTATTAACTGATAGAAATTTTAATACCACTTTTTTTGACCCTGCTGGTGGTGGAGATCCTGT…
714a39ebf9a9ce7b9126a8abdae56b0d10f956b4	Carcinus maenas	species	Metazoa	Arthropoda	Malacostraca	Decapoda	Carcinidae	Carcinus	Carcinus maenas	2	1	5	NA	NA	predator	0	AATAAATAATATAAGGTTCTGATTACTTCCTCCGTCTTTAACCTTACTTTTAATAAGAGGGATGGTAGAAAGAGGAGTTGGAACAGGATGAACAGTCTATCCTCCTTTAGCAGGGGCTATCGCCCATGCTGGTGCTTCAGTTGATTTAGGGATTTTCTCTTTACATTTAGCCGGGGTTTCTTCTATTTTAGGAGCTGTAAATTTTATAACAACTATTATCAATATGCGTTCTTTCGGCATGACAATAGACCAGATACCTTCATTTGTGTGAGCTGTTTTTATTACTGCGATCCTTTTATTATTATCGTTGCCGGTTTTAGCAGGAGCTATTACAATACTTCTAACTGACCGAAATCTAAACACC
73908d994af3bf885dabbb9897190759f0ce4e31	Carcinus maenas	species	Metazoa	Arthropoda	Malacostraca	Decapoda	Carcinidae	Carcinus	Carcinus maenas	2	1	40	NA	NA	predator	0	AATAAATAATATAAGGTTCTGATTACTTCCTCCGTCTTTAACCTTACTTTTAATAAGAGGGATGGTAGAAAGAGGAGTTGGAACAGGATGAACAGTCTATCCTCCTTTAGCAGGGGCTATCGCCCATGCTGGTGCTTCAGTTGATTTAGGGATTTTCTCTTTACATTTAGCCGGGGTTTCTTCTATTTTAGGAGCTGTAAATTTTATAACAACTATTATCAATATGCGTTCTTTCGGCATGACAATAGACCAGATACCTTTATTTGTGTGAGCTGTCTTTATTACTGCGATCCTTTTATTATTATCGTTGCCGGTTTTAGCAGGAGCTATTACAATACTTCTAACTGACCGAAATCTAAACACCTCATTCTTCGACCCTGCAGGAGGTGGGGACCCAGT…
73ab453acaad64b34981e463959e8d4f69962db2	Carcinus maenas	species	Metazoa	Arthropoda	Malacostraca	Decapoda	Carcinidae	Carcinus	Carcinus maenas	2	1	21	NA	NA	predator	0	AATAAATAATATAAGGTTCTGATTACTTCCTCCGTCTTTAACCTTACTTTTAATAAGAGGGATGGTAGAAAGAGGAGTTGGAACAGGATGAACAGTCTATCCTCCTTTAGCAGGGGCTATCGCCCATGCTGGTGCTTCAGTTGATTTAGGGATTTTCTCTTTACATTTAGCCGGGGTTTCTTCTATTTTAGGAGCTGTAAATTTTATAACAACTATTATCAATATGCGTTCTTTCGGCATGACAATAGACCAGATACCTTTATTTGTGTGAGCTGTTTTTATTACTGCGATCCTTTTATTATTATCGTTGCCGGTTTTAGCAGGAGCTATTACAATACTTCTAACTGACCGAAATCTAAACACCTCATTCTTCGATCCTGCAGGAGGTGGGGACCCAGT…
7426a6f0873e52a51e1e52dc21bbd36b512751ea	Leptocottus armatus	species	Metazoa	Chordata	Actinopteri	Perciformes	Cottidae	Leptocottus	Leptocottus armatus	2	3	264009	Leptocottus armatus	species	retained	0	AATGAATAATATGAGCTTCTGGCTCCTCCCTCCGTCTTTCCTTCTACTCCTTGCTTCGTCAGGCGTCGAAGCCGGGGCAGGTACCGGGTGAACAGTTTACCCTCCCCTCGCCGGGAACCTCGCACATGCAGGAGCCTCTGTTGACCTGACAATCTTCTCCCTCCACTTAGCAGGTATCTCCTCAATTCTAGGGGCCATCAACTTTATCACAACAATCATCAATATAAAACCCCCTGCCATCTCTCAATACCAGACCCCCTTGTTCGTCTGGTCCGTACTTATTACTGCTGTCCTTCTACTCCTTTCCCTCCCTGTCCTTGCTGCCGGCATTACAATACTCCTAACAGACCGAAACCTTAACACCACCTTCTTCGACCCTGCCGGAGGGGGAGACCCCAT…
74eaf774f0e3c62f2e459484a3b15c6462e4bee4	Pseudopolydora paucibranchiata	species	Metazoa	Annelida	Polychaeta	Spionida	Spionidae	Pseudopolydora	Pseudopolydora paucibranchiata	2	1	73	Pseudopolydora paucibranchiata	species	retained	0	AATAAACGCACTCAGGTTTTGGCTTCTACCGCCCTCACTCGCTATACTTCTTAGAGGTATATGAGTTGAAGACGGTGCCGGCACCGGATGAACAATTTACCCCCCTTTATCCGGGAACGTTGCCCATGCAGGGCCTGCGGTTGATTTAACCATTCTCTCACTACATATTGCCGGTGTTTCCTCATTGCTTGGCGCCATTAATTTCACAACAACTATTATAAATAGACGTATGGAAGGCATGCCTACCGAGAAAATGCCCCTATTTATTTGATCTGTTCTTGTAACAGTGGGCCTTCTTATTCTGGCTCTCCCAGTACTTGCAGGAGCCCTAACTATATTAATTCTAGACCGTAATTGTAATACCTCTTTCTTTGAACCCACAGGAGGGGGCGACCCTAT…
77aea2258e1ee0de891f7219cc7393f2f690058a	Carcinus maenas	species	Metazoa	Arthropoda	Malacostraca	Decapoda	Carcinidae	Carcinus	Carcinus maenas	2	1	362	NA	NA	predator	0	AATAAATAATATAAGGTTCTGATTACTTCCTCCGTCTTTAACCTTACTTTTAATAAGAGGGATGGTAGAAAGAGGAGTTGGAACAAGATGAACAGTCTATCCTCCTTTAGCAGGGGCTATCGCCCATGCTGGTGCTTCAGTTGATTTAGGGATTTTCTCTTTACATTTAGCCGGGGTTTCTTCTATTTTAGGAGCTGTAAATTTTATAACAACTATTATCAATATGCGTTCTTTCGGCATGACAATAGACCAGATACCTTTATTTGTGTGAGCTGTTTTTATTACTGCGATCCTTTTATTATTATCGTTGCCGGTTTTAGCAGGAGCTATTACAATACTTCTAACTGACCGAAATCTAAACACCTCATTCTTCGATCCTGCAGGAGGTGGGGACCCAGT…
79442b2be0588e1c875bf89d03a2f09dd736854a	Gryllus	genus	Metazoa	Arthropoda	Insecta	Orthoptera	Gryllidae	Gryllus	NA	2	1	37	Gryllus	genus	retained	0	AATAAATAATATAAGATTTTGACTTTTACCTTCATCATTAACCCTTTTATTAACCAGAAGAATGGTCGAAAATGGTGCAGGGACAGGATGAACAGTCTATCCACCCCTATCAACAGGAATTGCTCACGCTGGGGCATCCGTTGATTTAGCTATTTTCTCACTACATTTAGCAGGAATTTCCTCAATTTTAGGAGCTGTAAATTTTATTACTACTATAATTAATATACGAGCACCAGGAATGTCACTAGACCAAACACCATTATTTGTTTGAGCAGTCGGAATTACAGCTCTTCTACTATTATTATCATTACCAGTTTTAGCTGGTGGTATTACAATATTACTTACAGATCGAAATATAAATACATCATTTTTCGATCCTGCAGGAGGAGGAGATCCAAT…
79856559a8834fae3b721041f5744db1b3d7332b	Portunion conformis	species	Metazoa	Arthropoda	Malacostraca	Isopoda	Entoniscidae	Portunion	Portunion conformis	2	1	727	NA	NA	nonTarget	0	TATAAACAATATAAGATTTTGGTTATTGCCTCCTGCCCTGACTCTTTTGCTATTTAGAGGCCTTGTAGAAAGAGGAGTAGGAACAGGGTGGACTGTATACCCTCCTTTGTCCGGCAGTATTGCTCACAGGGGAAGGGCAGTAGATTTGGGGATTTTTTCTTTACACTTGGCAGGAGCGTCTTCTATTCTAGGAGCTGTTAATTTTATTACCACTGTCCTTAACATGCGGGCAGCTGGCATGACCTATGACCGTATTCCTCTGTTTGTGTGGTCTGTGTTTATCACAGCAGTGTTATTACTGCTGTCCCTTCCTGTGCTAGCAGGAGCTATTACAATGTTGTTGACGGATCGAAATTTAAATACTACCTTTTTTGACCCCTGTGGAGGGGGGGACCCTAT…
79ef9d6090c0fe8d13202a2c78cdec82bf809d77	Carcinus maenas	species	Metazoa	Arthropoda	Malacostraca	Decapoda	Carcinidae	Carcinus	Carcinus maenas	2	1	50	NA	NA	predator	0	AATAAATAATATAAGGTTCTGATTATTTCTTTCGTCTTTAACCTTACTTTTAATAAGAGGGATGGTAGAAAGAGGAGTTGGAACAGGATGAACAGTCTATCCTCCTTTAGCAGGGGCTATCGCCCATGCTGGTGCTTCAGTTGATTTAGGGATTTTCTCTTTACATTTAGCCGGGGTTTCTTCTATTTTAGGAGCTGTAAATTTTATAACAACTATTATCAATATGCGTTCTTTCGGCATGACAATAGACCAGATACCTTTATTTGTGTGAGCTGTTTTTATTACTGCGATCCTTTTATTATTATCGTTGCCGGTTTTAGCAGGAGCTATTACAATACTTCTAACTGACCGAAATCTAAACACCTCATTCTTCGATCCTGCAGGAGGTGGGGACCCAGT…
7bcd262b430790f4ad4d5b5be8c5fec00c59f07a	Neoporphyra haitanensis	species	NA	Rhodophyta	Bangiophyceae	Bangiales	Bangiaceae	Neoporphyra	Neoporphyra haitanensis	2	1	22	Neoporphyra	genus	retained	retain to genus; previously undetected non-native taxon	CATGAACAACATCTCATTCTGGTTGTTGCCACCTGCGATCATCTTGCTTTTGCTTTCAATGTTTGTTGAAGGCCCAACAGGCTTTTATGGTACTGGTGGTGGTTGGACAATTTATCCGCCGCTTTCAACTACTGGTCAGCCTGGTCCTGCAATGGACTTTGCGATCCTTGCACTCCACGTTGCTGGTGCTTCATCGATCCTTGGCGCGATTAACTTCATTACGACAATTTTGAACATGCGTGCGCCTGGCATGACATTGCACAAAATGCCATTGTTTGCATGGTCAGTGCTTGTAACAGCGTTCTTGCTTCTATTGTCATTGCCAGTTCTTGCTGGTGCGATCACAATGCTTCTAACAGACCGTAACTTCGGGACTGCTTTCTTCACACCAGAAGGCGG…
7e458cdf01162805920bbe428398b6ceab11f3d8	Gryllus	genus	Metazoa	Arthropoda	Insecta	Orthoptera	Gryllidae	Gryllus	NA	2	1	71	Gryllus	genus	retained	0	AATAAATAATATAAGATTTTGACTTTTACCTCCATCATTAACCCTTTTATTAACCAGAAGAATAGTTGAAAATGGTGCAGGAACAGGATGAACAGTCTATCCACCCCTATCAACAGGAATTGCTCACGCTGGGGCATCCGTTGATTTAGCTATTTTCTCACTACATTTAGCAGGAATTTCCTCAATTTTAGGAGCTGTAAATTTTATTACTACTATAATTAATATACGAGCACCAGGAATGTCACTAGACCAAACACCATTATTTGTTTGAGCAGTCGGAATTACAGCTCTTTTACTATTATTATCATTACCAGTTTTAGCTGGTGCTATTACAATATTACTTACAGATCGAAATATAAATACATCATTTTTCGATCCTGCAGGAGGAGGAGATCCAAT…
7ef710554fe71c8a06bb13136bbf4b2cafca9707	Pseudopolydora paucibranchiata	species	Metazoa	Annelida	Polychaeta	Spionida	Spionidae	Pseudopolydora	Pseudopolydora paucibranchiata	2	1	13	Pseudopolydora paucibranchiata	species	retained	0	AATAAACGCACTCAGGTTTTGGCTTCTACCACCCTCGCTCGCTATACTTCTTAGAGGTATATGAGTTGAAGACGGTGCCGGCACCGGATGAACAATTTACCCCCCTTTATCCGGGAACGTTGCCCATGCAGGGCCTGCGGTTGATTTAACCATTCTCTCACTACATATTGCCGGTGTTTCCTCGTTGCTTGGCGCCATTAATTTCACAACAACTATTATAAATAGACGTATGGAAGGCATGCCTACCGAAAAAATACCCCTATTTATTTGATCTGTTCTTGTAACAGTGGGCCTTCTTATTCTAGCTCTTCCAGTACTTGCAGGAGCCCTAACTATATTAATTCTAGACCGTAATTGTAATACCTCTTTCTTTGAACCGACAGGAGGAGGCGACCCTAT…
7f49d8f0263e719c2c56a4607404036dc010bb0d	Carcinus maenas	species	Metazoa	Arthropoda	Malacostraca	Decapoda	Carcinidae	Carcinus	Carcinus maenas	2	1	137	NA	NA	predator	0	AATAAATAATATAAGGTTCTGATTATTTCCTCCGTCTTTAACCTTACTTTTAATAAGAGGGATGGTAGAAAGAGGAGTTGGAACAGGATGAACAGTCTACCCTCCTTTAGCAGGGGCTATCGCCCATGCTGGTGCTTCAGTTGATTTAGGGATTTTCTCTTTACATTTAGCCGGGGTTTCTTCTATTTTAGGAGCTGTAAATTTTATAACAACTATTATCAATATGCGTTCTTTCGGCATGACAATAGACCAGATACCTTTATTTGTGTGAGCTGTTTTTATTACTGCGATCCTTTTATTATTATCGTTGCCGGTTTTAGCAGGAGCTATTACAATACTTCTAACTGACCGAAATCTAAACACCTCATTCTTCGATCCTGCAGGAGGTGGGGACCCAGT…
819f8699be1aa3b99f44d56e98e1654dca9d333d	Metacarcinus magister	species	Metazoa	Arthropoda	Malacostraca	Decapoda	Cancridae	Metacarcinus	Metacarcinus magister	2	1	77	Metacarcinus magister	species	retained	0	TATAAACAATATAAGTTTCTGATTATTACCTCCTTCTTTAACCTTACTTCTTATAAGAGGAATAGTAGAAAGAGGAGTAGGAACAGGATGGACCGTCTATCCCCCTTTAGCTGGGGCTATCGCCCATGCTGGAGCCTCAGTAGATATAGGAATCTTTTCCCTTCATTTAGCTGGAGTTTCCTCTATTTTAGGAGCGGTAAATTTTATAACAACCGTAATTAATATACGTTCTTTTGGGATAACTTTAGATCAAATACCACTCTTCGTTTGAGCTGTATTTATCACCGCTATTCTTTTACTACTATCCCTTCCTGTACTAGCAGGCGCCATTACTATACTTCTAACTGACCGAAATCTTAATACATCTTTCTTTGACCCAGCAGGAGGAGACCCTGTTCT…
8265ae24e03bff25335d50b4ab0a025a82176399	Photis	genus	Metazoa	Arthropoda	Malacostraca	Amphipoda	Photidae	Photis	NA	2	1	46	Photis	genus	retained	0	TATAAACAACATAAGATTTTGATTACTACCCCCCTCTCTAACACTACTATTAATAAGAGGTTTAGTGGAAAGAGGAGTAGGAACAGGTTGAACAGTATACCCTCCGTTAAGAAGTGCTTTAGCCCACAGAGGCAGAGCTGTTGATATAGCTATTTTTTCTTTACATTTAGCCGGGGCCTCGTCAATTTTAGGGGCGATCAATTTTATCTCTACTGTTATTAATATACGGTCAGCAGGTATATCTTTTGACCGCATACCTTTATTTGTTTGGTCTGTTTTTATTACGGCTATTCTGCTTTTATTATCTTTACCTGTTTTAGCGGGCGCTATTACCATATTATTAACAGACCGAAATTTAAATACATCTTTTTTCGACCCTTTAGGAGGGGGAGACCCTAT…
82be35e1ac92969b89b76b992719482716fa7b66	Scytosiphon lomentaria	species	NA	NA	Phaeophyceae	Ectocarpales	Scytosiphonaceae	Scytosiphon	Scytosiphon lomentaria	2	2	160	Scytosiphon lomentaria	species	retained	0	TATGAATAACATAAGTTTTTGGCTACTACCTCCCTCTCTAATACTTCTTTTAGCATCTTCTTTAGTAGAATCTGGGGCTGGTACTGGCTGGACAGTTTACCCACCTTTAAGTGGTATTCAAGCGCATTCAGGTCCTTCAGTAGATTTAGCTATTTTCAGTCTCCATTTATCAGGAGCTGCTTCTATTTTAGGGGCTATAAATTTTATTACTACTATTTTTAACATGAGAGCGCCTGGTATGACTATGGATAGATTACCACTTTTTGTATGGTCCGTATTAATTACAGCTTTCTTATTGTTGTTATCTCTTCCAGTTTTAGCTGGGGGTATTACAATGTTACTAACAGATAGAAACTTTAATACAACCTTTTTTGATCCTGCAGGTGGTGGTGATCCAGT…
82eb0bcdcf88b18b8378afb56623045fdc7dc74e	Zosteraceae	family	Viridiplantae	Streptophyta	Magnoliopsida	Alismatales	Zosteraceae	NA	NA	2	1	14	Zosteraceae	family	retained	0	ATCAAATAATATATCATTCTGGTTGTTGCCACCAAGTCTCTTGCTCCTATTAAGCCCAGCCTTAGTAGAAGTGGGTACCGGCACTGGGTGGACGGTCTATCCGCCCTTAAGTGGTATTACCAGTCATTCTGGAGGAGCAGTTGATTTAGCAATTTCTAGTCCTCATCTATCAGGTGTTTCATCCATTTTAGGTTCTATCAATTTTATAACAACTATCTCCAACATGCGTGGACCTGGAATGACTATGCATAGATCACCCCTTTTTGTGTGGTCCGTTCTAGTGACAGCATTCCTACTTTTATTATCACTTCCGGTAATGGCAGGGGCAATTACAATGTTATTAACCGATCGCAACTTTAATACAACCTTTTCTGATCCTGCTGGAGGGGGAGACCCCAT…
85d5034abb773ac677f37e93f1ad0957c8f223e2	Carcinus maenas	species	Metazoa	Arthropoda	Malacostraca	Decapoda	Carcinidae	Carcinus	Carcinus maenas	2	1	96	NA	NA	predator	0	AATAAATAATATAAGGTTCTGATTACTTCCTCCGTCTTTAACCTTACTTTTAATAAGAGGGATGGTAGAAAGAGGAGTTGGAACAGGATGAACAGTCTATCCTCCTTTAGCAGGGGCTATCGCCCATGCTGGTGCTTCAGTTGATTTAGGGATTTTCTCTTTACATTTAGCCGGGGTTTCTTCTATTTTAGGAGCTGTAAATTTTATAACAACTATTATCAATATGCGTTCTTTCGGCATGACAATAGACCAGATACCTTTATTTGTGTGGGCTGTTTTTATTGCTGCGATCCTTTTATTATTATCGTTGCCGGTTTTAGCAGGAGCTATTACAATACTTCTAACTGACCGAAATCTAAACACCTCATTCTTCGATCCTGCAGGAGGTGGGGACCCAGT…
8631c8817a3e0f66abffa477be2f44653cfe0d60	Carcinus maenas	species	Metazoa	Arthropoda	Malacostraca	Decapoda	Carcinidae	Carcinus	Carcinus maenas	2	6	904	NA	NA	predator	0	AATAAATAATATAAGGTTCTGATTACTTCCTCCGTCTTTAACCTTACTTTTAATAAGAGGAATAGTAGAAAGAGGAGTTGGAACCGGATGAACAGTCTATCCTCCTTTAGCTGGAGCTATTGCCCACGCTGGTGCTTCAGTTGATTTAGGGATTTTCTCTTTACATTTAGCCGGGGTTTCTTCTATTTTAGGAGCTGTAAATTTTATAACAACTATTATCAATATGCGTTCTTTCGGCATGACAATAGACCAGATACCTTTATTTGTATGAGCTGTTTTTATTACTGCAATCCTTTTATTATTATCGCTGCCGGTTTTAGCAGGAGCTATTACAATACTTTTAACTGACCGAAATCTAAACACCTCATTCTTCGATCCTGCAGGAGGTGGAGACCCAGT…
87e7097baa519c77e634a557550a463631241f56	Gryllus	genus	Metazoa	Arthropoda	Insecta	Orthoptera	Gryllidae	Gryllus	NA	2	1	236	Gryllus	genus	retained	0	AATAAATAATATAAGATTTTGACTTTTACCTCCATCATTAACCCTTTTATTAACCAGAAGAATGGTCGAAAATGGTGCAGGAACAGGATGAACAGTCTATCCACCCCTATCAACAGGAATTGCTCACGCTGGGGCATCCGTTGATTTAGCTATTTTCTCACTACATTTAGCAGGAATTTCCTCAATTTTAGGAGCTGTAAATTTTATTACTACTATAATTAATATACGAGCACCAGGAATGTCACTAGACCAAACACCATTATTTGTTTGAGCAGTCGGAATTACAGCACTTCTACTATTATTATCATTACCAGTTTTAGCTGGTGCTATTACAATATTACTTACAGATCGAAATTTAAATACATCATTTTTCGATCCTGCAGGAGGAGGAGATCCAAT…
8b06aa586a1fc047098d910e31c661b8edf4f427	Homo sapiens	species	Metazoa	Chordata	Mammalia	Primates	Hominidae	Homo	Homo sapiens	2	6	713	NA	NA	human_contamination	0	CATAAACAACATAAGCTTCTGACTCTTACCTCCCTCTCTCCTACTCCTGCTCGCATCTGCTATAGTGGAGGCCGGAGCAGGAACAGGTTGAACAGTCTACCCTCCCTTAGCAGGGAACTACTCCCACCCTGGAGCCTCCGTAGACCTAACCATCTTCTCCTTACACCTAGCAGGTGTCTCCTCTATCTTAGGGGCCATCAATTTCATCACAACAATTATCAATATAAAACCCCCTGCCATAACCCAATACCAAACGCCCCTCTTCGTCTGATCCGTCCTAATCACAGCAGTCCTACTTCTCCTATCTCTCCCAGTCCTAGCTGCTGGCATCACTATACTACTAACAGACCGCAACCTCAACACCACCTTCTTCGACCCCGCCGGAGGAGGAGACCCCAT…
8b42d25e7cfad694a57c5e906a426f92e4105398	Gryllus	genus	Metazoa	Arthropoda	Insecta	Orthoptera	Gryllidae	Gryllus	NA	2	1	650	Gryllus	genus	retained	0	AATAAATAATATAAGATTTTGACTTTTACCTCCATCATTAACCCTTTTATTAACCAGAAGAATGGTCGAAAATGGTGCAGGAACAGGATGAACAGTCTACCCACCCCTATCAACAGGAATTGCTCACGCTGGGGCATCCGTTGATTTAGCTATTTTTTCACTACATTTAGCAGGAATTTCCTCAATTTTAGGAGCTGTAAATTTTATCACTACTATAATTAATATACGAGCACCAGGGATGTCACTAGATCAAACACCATTATTTGTTTGAGCAGTCGGAATTACAGCTCTTCTACTATTATTATCATTACCAGTTTTAGCTGGTGCTATTACAATACTACTTACAGATCGAAATTTAAATACATCATTTTTTGATCCTGCAGGAGGAGGAGATCCAAT…
8b582b2d524b45b37a063a62299dbdf3b44511fa	Monocorophium insidiosum	species	Metazoa	Arthropoda	Malacostraca	Amphipoda	Corophiidae	Monocorophium	Monocorophium insidiosum	2	1	42	Monocorophium insidiosum	species	retained	0	AATAAACAACATAAGATTTTGATTATTACCCCCCTCCCTATCATTTTTAGTAATATCTAGTTTACTAGAAAGAGGAGTAGGCACAGGCTGAACAGTTTACCCCCCTTTAAGAAGATCTATAGCCCATAGAGGAAGAGCTGTAGACCTTGCTATTTTTTCACTACACCTGGCAGGTGCTTCCTCTATCTTAGGGGCTATTAATTTTATTTCTACTGTAATTAATATACGATCCACGAATATATATATAAGACGAGTGCCTTTATTTGTTTGATCAGTCTTTACCACTGCTATTTTACTACTTTTATCTCTCCCTGTCTTAGCAGGCGCTATCACCATGCTACTAACAGATCGAAATATCAATACATCTTTTTTTGACCCTTTAGGAGGGGGAGACCCTAT…
8c0834dd2b879da0b4dfe74adeb097af78363d07	Carcinus maenas	species	Metazoa	Arthropoda	Malacostraca	Decapoda	Carcinidae	Carcinus	Carcinus maenas	2	1	224	NA	NA	predator	0	AATAAATAATATAAGGTTCTGATTACTTCCTCCGTCTTTAACCTTACTTTTAATAAGAGGGATGGTAGAAAGAGGAGTTGGAACAGGATGAACAGTCTATCCTCCTTTAGCAGGGGCTATCGCCCATGCTGGTGCTTCAGTTGATTTAGGGATTTTCTCTTTACATTTAGCCGGGGTTTCTTCTATTTTGGGAGCTGTAAATTTTATAACAACTATTATCAATATGCGTTCTTTCGGCATGACAATAGACCAGATACCTTTATTTGTGTGAGCTGTTTTTATTACTGCGATCCTTTTATTATTATCGTTGCCGGTTTTAGCAGGAGCTATTACAATACTTCTAACTGACCGAAATCTAAACACCTCATTCTTCGATCCTGCAGGAGGTGGGGACCCAGT…
8d0751f2927668e2f121ecf656a4e89f86099040	Neoporphyra haitanensis	species	NA	Rhodophyta	Bangiophyceae	Bangiales	Bangiaceae	Neoporphyra	Neoporphyra haitanensis	2	1	432	Neoporphyra	genus	retained	retain to genus; previously undetected non-native taxon	CATGAACAACATCTCATTCTGGTTGTTGCCACCTGCGATCATCTTGCTTTTGCTTTCAATGTTTGTTGAAGGCCCAACAGGCTTTTATGGTACTGGTGGTGGTTGGACAATTTATCCGCCGCTTTCAACAACTGGTCAGCCTGGTCCTGCGATGGACTTTGCGATCCTTGCGCTCCACGTTGCTGGCGCTTCATCGATCCTTGGCGCGATTAACTTCATTACGACAATTTTGAACATGCGTGCGCCTGGCATGACATTGCACAAAATGCCATTGTTTGCATGGTCAGTGCTTGTAACAGCGTTCTTGCTTCTATTGTCATTGCCAGTTCTTGCTGGTGCGATCACAATGCTTCTAACAGACCGTAACTTTGGTACTGCTTTCTTCACACCTGAAGGTGG…
8e78bcbd9d00734c2e3765cd97546539ea7ef625	Carcinus maenas	species	Metazoa	Arthropoda	Malacostraca	Decapoda	Carcinidae	Carcinus	Carcinus maenas	2	1	457	NA	NA	predator	0	AATAAATAATATAAGGTTCTGATTACTTCCTCCGTCTTTAACCTTACTTTTAATAAGAGGGATGGTAGAAAGAGGAGTTGGAACAGGATGAACAGTCTATCCTCCTTTAGCAGGGGCTATCGCCCATGCTGGTGCTTCAGTTGATTTAGGGATTTTCTCTTTACATTTAGCCGGGGTTTCTTCTATTTTAGGAGCTGTAAATTTTATAACAACTATTATCAATATGCGTTCTTTCGGCATGACAATAGACCAGATACCTTTATTTGTGTGAGCTGTTTTTATTACTGCGATCCTTTTATTATTATCGTTGCCGGTTTTAGCAGGAGCTATTACAATACTTCTAACTGACCGAAATCTAAACACCTCATTCTTCGATCCTGCAGGAGGTGGGAACCCAGT…
8f058ab3c6beed56c0502d5843cf81dcccf015a3	Carcinus maenas	species	Metazoa	Arthropoda	Malacostraca	Decapoda	Carcinidae	Carcinus	Carcinus maenas	2	1	151	NA	NA	predator	0	AATAAATAATATAAGGTTCTGATTACTTCCTCCGTCTTTAACCTTACTTTTAATAAGAGGGATGGTAGAAAGAGGAGTGGGAACAGGATGAACAGTCTATCCTCCTTTAGCAGGGGCTATCGCCCATGCTGGTGCTTCAGTTGATTTAGGGATTTTCTCTTTACATTTAGCCGGGGTTTCTTCTATTTTAGGAGCTGTAAATTTTATAACAACTATTATCAATATGCGTTCTTTCGGCATGACAATAGACCAGATACCTTTATTTGTGTGAGCTGTTTTTATTACTGCGATCCTTTTATTATTATCGTTGCCGGTTTTAGCAGGAGCTATTACAATACTTCTAACTGACCGAAATCTAAACACCTCATTCTTCGATCCTGCAGGAGGTGGGGACCCAGT…
8f149d9acc17742887408a45ea18234085215f10	Carcinus maenas	species	Metazoa	Arthropoda	Malacostraca	Decapoda	Carcinidae	Carcinus	Carcinus maenas	2	2	57	NA	NA	predator	0	AATAAATAATATGAGATTCTGATTACTTCCTCCGTCTTTAACCTTACTTTTAATAAGAGGAATAGTAGAAAGAGGAGTTGGAACCGGATGGACAGTCTATCCTCCTTTAGCTGGAGCTATTGCCCATGCCGGGGCTTCAGTTGATCTAGGGATTTTCTCTTTACATTTAGCCCGGTTTCTTCTATTTTAGGGGCTGTAAATTTTATAACAACTATTATCAATATGCGTTCTTTTGGCATGACAATAGATCAGATACCTTTATTTGTGTGAGCTGTTTTTATTACTGCAATCCTTTTATTATTATCATTGCCGGTTTTAGCAGGAGCTATTACAATACTTTTAACTGATCGAAATCTAAATACTTCATTCTTCGATCCTGCAGGAGGGGGAGACCCAGTT…
8f36bd26cb0a5c382f1ee145747931ecaa862f19	Petalonia fascia	species	NA	NA	Phaeophyceae	Ectocarpales	Scytosiphonaceae	Petalonia	Petalonia fascia	2	3	960	Petalonia fascia	species	retained	0	TATGAATAATATTAGTTTTTGGTTATTACCACCGTCTCTAATACTTCTTTTAGCATCTTCTTTAGTTGAATCTGGTGCAGGTACTGGTTGGACTGTTTACCCACCGTTAAGTGGTATTCAAGCACACTCGGGCCCTTCTGTAGATTTAGCTATTTTTAGTCTTCATTTATCTGGTGCAGCTTCTATTTTAGGTGCAATAAATTTTATTACCACTATATTTAATATGAGAGCTCCCGGTATGACTATGGATAGATTACCTCTTTTTGTGTGGTCTGTTTTAATTACTGCGTTCTTACTTTTGTTATCTCTTCCAGTTTTAGCTGGAGGTATTACAATGTTATTAACAGATAGAAATTTTAATACAACTTTTTTTGATCCTGCTGGTGGTGGAGACCCGGT…
8f5ce5e3df2e5b35b8d2e1863a6e17e5ca5918fd	Gryllus	genus	Metazoa	Arthropoda	Insecta	Orthoptera	Gryllidae	Gryllus	NA	2	1	134	Gryllus	genus	retained	0	AATAAATAATATAAGATTTTGACTTTTACCTCCATCATTAACCCTTTTATTAACCAGAAGAATAGTCGAAAATGGTGCAGGAACAGGATGAACAATCTATCCACCCCTATCAACAGGAATTGCTCACGCTGGGGCATCCGTTGATTTAGCTATTTTCTCACTACATTTAGCAGGAATTTCCTCAATTTTAGGAGCTGTAAATTTTATTACTACTATAATTAATATACGAGCACCAGGAATGTCACTAGACCAAACACCATTATTTGTTTGAGCAGTCGGAATTACAGCTCTTTTACTATTATTATCATTACCAGTTTTAGCTGGTGCTATTACAATATTACTTACAGATCGAAATATAAATACATCATTTTTCGATCCTGCAGGAGGAGGAGATCCAAT…
90a61862c48a08fc3c6089fb03e0274ce8566e7f	Carcinus maenas	species	Metazoa	Arthropoda	Malacostraca	Decapoda	Carcinidae	Carcinus	Carcinus maenas	2	1	739	NA	NA	predator	0	AATAAATAATATAAGGTTCTGATTACTTCCTCCGTCTTTAACCTTACTTTTAATAAGAGGGATGGTAGAAAGAGGAGTTGGAACAGGATGAACAGTCTATCCTCCTTTAGCAGGAGCTATCGCCCATGCTGGTGCTTCAGTTGATTTAGGGATTTTCTCTTTACATTTAGCCGGGGTTTCTTCTATTTTAGGAGCTGTAAATTTTATAACAACTATTATCAATATGCGTTCTTTCGGCATGACAATAGACCAGATACCTTTATTTGTGTGAGCTGTTTTTATTACTGCGATCCTTTTATTATTATCGTTGCCGGTTTTAGCAGGAGCTATTACAATACTTCTAACTGACCGAAATCTAAACACCTCATTCTTCGATCCTGCAGGAGGTGGGGACCCAGT…
92ac7130fcb82026e1791a0511fa8aeccb0e05e1	Carcinus maenas	species	Metazoa	Arthropoda	Malacostraca	Decapoda	Carcinidae	Carcinus	Carcinus maenas	2	2	1565	NA	NA	predator	0	AATAAATAATATAAGGTTCTGATTACTTCCTCCGTCTTTAACCTTACTTTTAATAAGAGGGATGGTAGAAAGAGGAGTTGGAACAGGATGAACAGTCTATCCTCCTTTAGCAGGGGCTATCGCCCATGCTGGTGCTTCAGTTGATTTAGGGATTTTCTCTTTACATTTAGCCGGGGTTTCTTCTATTTTAGGAGCTGTAAATTTTATAACAACTATTATCAATATGCGTTCTTTCGGCATGACAATAGACCAGATACCTTTATTTGTGTGAGCTGTTTTTATTACTGCGATTCTTTTATTATTATCGTTGCCGGTTTTAGCAGGAGCTATTACAATACTTCTAACTGACCGAAATCTAAACACCTCATTCTTCGATCCTGCAGGAGGTGGGGACCCAGT…
938c8fe767104893e9b72aa574b78b3920b6c91b	Carcinus maenas	species	Metazoa	Arthropoda	Malacostraca	Decapoda	Carcinidae	Carcinus	Carcinus maenas	2	1	211	NA	NA	predator	0	AATAAATAATATAAGGTTCTGATTACTTCCTCCGTCTTTAACCTTACTTTTAATAAGAGGGATGGTAGAAAGAGGAGTTGGAACAGGATGAACAGTCTATCCTCCTTTAGCAGGGGCTATCGCCCATGCTGGTGCTTCAGTTGATTTAGGGATTTTCTCTTTACATTTAGCCGGGGTTTCTTCTATTTTAGGAGCTGTAAATTTTATAACAACTATTATCAATATGCGTTCTTTCGGCATGACAATAGACCAGATACCTTTATTTGTGTGAGCTGTTTTTATTACTGCGATCCTTTTATTATTATCGTTGCCGGTTTTAGCAGGAGCTATTACAATACTTCTAACTGACCGAAATCTAAACACCTCATTCTTCGATCCTGCAGGAGGTGGGGACCTAGT…
943aacf8c2fdce51e2f784d1b920641bfa4fc5e4	Carcinus maenas	species	Metazoa	Arthropoda	Malacostraca	Decapoda	Carcinidae	Carcinus	Carcinus maenas	2	1	268	NA	NA	predator	0	AATAAATAATATAAGGTTCTGATTACTTCCTCCGTCTTTAACCTTACTTTTAATAAGAGGGATGGTAGAAAGAGGAGTTGGAACAGGATGAACAGTCTATCCTCCTTTAGCAGGGGCTATCGCCCATGCTGGTGCTTCAGTTGATTTAGGGATTTTCTCTTTACATTTAGCCGGGGTTTCTTCTATTTTAGGAGCTGTAAATTTTATAACAACTATTATCAATATGCGTTCTTTCGGCATGACAATAGACCAGATACCTTTATTTGTGTGAGCTGTTTTTATTACTGCGATCTTTTTATTATTATCGTTGCCGGTTTTAGCAGGAGCTATTACAATACTTCTAACTGACCGAAATCTAAACACCTCATTCTTCGATCCTGCAGGAGGTGGGGACCCAGT…
94579b0e0bf638f919fb61143aa8ec65a8196dd7	Batillaria attramentaria	species	Metazoa	Mollusca	Gastropoda	NA	Batillariidae	Batillaria	Batillaria attramentaria	2	1	147	Batillaria attramentaria	species	retained	0	ATTAAATAATATGAGTTTTTGGCTTTTACCTCCTGCTTTACTATTATTACTTTCTTCTGCAGCTGTAGAAAGGGGAGTCGGAACAGGTTGAACTGTATACCCTCCTTTAGCCGGAAATCTTGCACACGCAGGAGGCTCTGTAGATCTAGCAATTTTTTCCCTTCATTTAGCAGGTGTTTCCTCTATTTTAGGAGCTGTAAACTTTATTACAACTATTATTAATATGCGATGACGAGGAATGCAATTTGAGCGTCTTCCTCTTTTTGTTTGATCTGTTAAAATTACGGCGATTCTCCTTTTACTTTCACTTCCTGTTTTAGCAGGAGCAATTACAATATTGTTAACTGATCGAAATTTCAATACTGCTTTCTTTGATCCTGCTGGTGGTGGAGATCCTAT…
94ec72dae25fe0527ec6c7170519b50a4b94ea30	Carcinus maenas	species	Metazoa	Arthropoda	Malacostraca	Decapoda	Carcinidae	Carcinus	Carcinus maenas	2	1	6	NA	NA	predator	0	AATAAATAATATAAGGTTCTGATTACTTCCTCCGTCTTTAACCTTACTTTTAATAAGAGGGATGGTAGAAAGAGGAGTTGGAACAGGATGAACAGTCTATCCTCCTTTAGCAGGGGCTATCGCCCATGCTGGTGCTTCAGTTGATTTAGGGATTTTCTCTTTACATTTAGCCGGGGTTTCTTCTATTTTAGGAGCTGTAAATTTTATAACAACTATTATCAATATGCGTTCTTTCGGCATGACAATAGACCAGATACCTTTATTTGTGTGAGCTGTTTTTATTACTGCGATCCTTTTATTATTATCGTTGCTGGTTTTAGCAGGAGCTATTACAATACTTCTAACTGACCGAAATCTAAACACCTCATTCTTCGATCCTGCAGGAGGTGGGGACCCAGT…
951bdfc56cb5ded8fdefb1e202ff4a8527301306	Carcinus maenas	species	Metazoa	Arthropoda	Malacostraca	Decapoda	Carcinidae	Carcinus	Carcinus maenas	2	1	300	NA	NA	predator	0	AATAAATAATATAAGGTTCTGATTACTTCCTCCGTCTTTAACCTTACTTTTAATAAGAGGGATGGTAGAAAGAGGAGTTGGAACAGGATGAACAGTCTATCCTCCTTTAGCAGGGGCTATCGCCCATGCTGGTGCTTCAGTTGATTTAGGGATTTTCTCTTTACATTTAGCCGGGGTTTCTTCTATTTTAGGAGCTGTAAATTTTATAACAACTATTATCAATATGCGTTCTTTCGGCATGACAATAGACCAGATACCTTTATTTGTGTGAGCTGTTTTTATTACTGCGATCCTTTTATTATTATCGTTGCCGGTTTTAGCAGGAGCTATTACAATACTACTAACTGACCGAAATCTAAACACCTCATTCTTCGATCCTGCAGGAGGTGGGGACCCAGT…
96975e319684fbd0bd36705a6fb861ae6cee76e7	Gryllus	genus	Metazoa	Arthropoda	Insecta	Orthoptera	Gryllidae	Gryllus	NA	2	1	70	Gryllus	genus	retained	0	AATAAATAATATAAGATTTTGACTTTTACCTCCATCATTAACCCTTTTATTAACCAGAAGAATAGTCGAAAATGGTGCAGGAACAGGATGAACAGTCTATCCACCCCTATCAACAGGAATTCCTCACGCTGGGGCATCCGTTGATTTAGCTATTTTCTCACTACATTTAGCAGGAATTTCCTCAATTTTAGGAGCTGTAAATTTTATTACTACTATAATTAATATACGAGCACCAGGAATGTCACTAGACCAAACACCATTATTTGTTTGAGCAGTCGGAATTACAGCTCTTTTACTATTATTATCATTACCAGTTTTAGCTGGTGCTATTACAATATTACTTACAGATCGAAATATAAATACATCATTTTTCGATCCTGCAGGAGGAGGAGATCCAAT…
96c6ddfdc2fa1f0b68cbbb51da181a7773881967	Harmothoe aff. imbricata CMC01	species	Metazoa	Annelida	Polychaeta	Phyllodocida	Polynoidae	Harmothoe	Harmothoe aff. imbricata CMC01	2	1	190	Harmothoe aff. imbricata CMC01	species	retained	0	TTTAAACAACATAAGATTTTGATTACTACCACCTTCACTTATTTTATTACTTTCTTCTAGAGCAGTGGAAAAAGGGGTGGGAACAGGATGAACCGTTTACCCACCTTTATCCTCTAATATTGCTCATGCAGGGCCTTCAGTAGATTTAGCTATTTTTTCTTTACATATTGCTGGGGTTTCTTCTATTCTAGGAGCCCTTAACTTTATTACCACAGTAGTTAACATACGTTATAAAGGTTTACGACTTGAACGTGTTCCTTTATTTGTGTGATCGGCTAAAATTACTGCTATTCTCTTATTATTATCTTTACCTGTCTTAGCAGGGGCTATTACCATACTGCTAACTGACCGAAACTTAAACACAGCTTTCTTTGATCCTGCAGGAGGGGGGGACCCAGT…
97bb9f6aa6a8655f50b39b9330bd6977a78021d1	Carcinus maenas	species	Metazoa	Arthropoda	Malacostraca	Decapoda	Carcinidae	Carcinus	Carcinus maenas	2	1	500	NA	NA	predator	0	AATAAATAATATAAGGTTCTGATTACTTCCTCCGTCTTTAACCTTACTTTTAATAAGAGGGATGGTAGAAAGAGGAGTTGGAACAGGATGAACAGTCTATCCTCCTTTAGCAGGGGCTATCTCCCATGCTGGTGCTTCAGTTGATTTAGGGATTTTCTCTTTACATTTAGCCGGGGTTTCTTCTATTTTAGGAGCTGTAAATTTTATAACAACTATTATCAATATGCGTTCTTTCGGCATGACAATAGACCAGATACCTTTATTTGTGTGAGCTGTTTTTATTACTGCGATCCTTTTATTATTATCGTTGCCGGTTTTAGCAGGAGCTATTACAATACTTCTAACTGACCGAAATCTAAACACCTCATTCTTCGATCCTGCAGGAGGTGGGGACCCAGT…
97ccd2db54cb85e3808decfea47fe869c9ed3801	Leptocottus armatus	species	Metazoa	Chordata	Actinopteri	Perciformes	Cottidae	Leptocottus	Leptocottus armatus	2	1	224	Leptocottus armatus	species	retained	0	AATGAATAATATGAGCTTCTGGCTCCTCCCTCCGTCTTTCCTTCTACTCCTTGCTTCGTCAGGCGTCGAAGCCGGGGCAGGTACCGGGTGAACAGTTTACCCTCCCCCCGCCGGGAACCTCGCACATGCAGGAGCCTCTGTTGACCTGACAATCTTCTCCCTCCACTTAGCAGGTATCTCCTCAATTCTAGGGGCCATCAACTTTATCACAACAATCATCAATATAAAACCCCCTGCCATCTCTCAATACCAGACCCCCTTGTTCGTCTGGTCCGTACTTATTACTGCTGTCCTTCTACTCCTTTCCCTCCCTGTCCTTGCTGCCGGCATTACAATACTCCTAACAGACCGAAACCTTAACACCACCTTCTTCGACCCTGCCGGAGGGGGAGACCCCAT…
983c5b04547edf3257a95aedd93a565d1bafb840	Carcinus maenas	species	Metazoa	Arthropoda	Malacostraca	Decapoda	Carcinidae	Carcinus	Carcinus maenas	2	1	698	NA	NA	predator	0	AATAAATAATATAAGGTTCTGATTACTTCCTCCGTCTTTAACCTTACTTTTAATAAGAGGGATGGTAGAAAGAGGAGTTGGAACAGGATAAACAGTCTATCCTCCTTTAGCAGGGGCTATCGCCCATGCTGGTGCTTCAGTTGATTTAGGGATTTTCTCTTTACATTTAGCCGGGGTTTCTTCTATTTTAGGAGCTGTAAATTTTATAACAACTATTATCAATATGCGTTCTTTCGGCATGACAATAGACCAGATACCTTTATTTGTGTGAGCTGTTTTTATTACTGCGATCCTTTTATTATTATCGTTGCCGGTTTTAGCAGGAGCTATTACAATACTTCTAACTGACCGAAATCTAAACACCTCATTCTTCGATCCTGCAGGAGGTGGGGACCCAGT…
99a648bbc508bf1f6d925fd07f0c993842159b70	Cheumatopsyche lepida	species	Metazoa	Arthropoda	Insecta	Trichoptera	Hydropsychidae	Cheumatopsyche	Cheumatopsyche lepida	2	1	5	Cheumatopsyche lepida	species	retained	0	AATAAATAATCTTAGATTCTGATTTCTTCCCCCATCAATTATACTACTAATTTTAAGAAGAATAATAAATTCAGGAGCTGGCACCGGTTGAACAGTTTATCCTCCTTTATCTTCTAATTTATCTCATTTAGGAAGATCAGTAGATTTAACTATCTTTTCTTTACACTTAGCTGGAATTTCTTCTATTCTAGGAGCTATTAATTTTATTTCTACATCATTTAATATAAAAATTAATAAACTAAATTACGAGATTCTTCCTCTTTTTGTATGATCAGTAGCTATCACTGCAATTCTACTTCTTTTATCCCTACCTGTTCTAGCAGGCGCTATCACTATACTTTTAACAGATCGAAATTTAAACACTTCTTTTTTTGACCCCGCCGGAGGAGGAGATCCTAT…
9a57cfa0f84fb8337b87f0f8630286b36021a430	Carcinus maenas	species	Metazoa	Arthropoda	Malacostraca	Decapoda	Carcinidae	Carcinus	Carcinus maenas	2	1	86	NA	NA	predator	0	AATAAATAATATAAGGTTCTGATTACTTCCTCCGTCTTTAACCTTACTTTTAATAAGAGGGATGGTAGAAAGAGGAGTTGGAACAGGATGAACAGTCTATCCTCCTTTAGCAGGGGCTATCGTCCACGCTGGTGCTTCAGTTGATTTAGGGATTTTCTCTTTACATTTAGCCGGGGTTTCTTTTATTTTAGGAGCTGTAAATTTTATAACAACTATTATCAATATGCGTTCTTTCGGCATGACAATAGACCAGATACCTTTATTTGTGTGAGCTGTTTTTATTACTGCGATCCTTTTATTATTATCGTTGCCGGTTTTAGCAGGAGCTATTACAATACTTCTAACTGACCGAAATCTAAACACCTCATTCTTCGATCCTGCAGGAGGTGGGGACCCAGT…
9d0ba045ea5e1b7fb028d0cf11b47964e4a267cb	Zosteraceae	family	Viridiplantae	Streptophyta	Magnoliopsida	Alismatales	Zosteraceae	NA	NA	2	1	87	Zosteraceae	family	retained	0	ATCAAATAATATATCATTCTGGTTGTTGCTACCAAGTCTCTTGCTCCTATTAAGCCCAGCCTTAGTAGAAGTGGGTACCGGCACTGGGTGGACGGTCTATCCGCCCTTAAGTGGTATTACCAGTCATTCTGGAGGAGCAGTTGATTTAGCAATTTCTAGTCCTCATCTATCAGGTGTTTCGTCCATTTTAGGTTCTATCAATTTTATAACAACTATCTCCAACATGCGTGGTCCTGGAATGACTATGCATAGATCACCCCTTTTTGTGTGGTCCGTTCTAGTGACAGCATTCCTACTTTTATTATCACTTCCGGTACTGGCAGGGGCAATTACAATGTTATTAACCGATCGCAACTTTAATACAACCTTTTCTGATCCTGCTGGAGGGGGAGACCCCAT…
9d8d53c20f936eb0c3b1b9fe207021c8a0c27191	Mya	genus	Metazoa	Mollusca	Bivalvia	Myida	Myidae	Mya	NA	2	1	224	Mya arenaria	species	retained	only known local species in genus; co-ocurring ASVs for Mya arenaria in the same crab	AATGAATAATATTAGTTTTTGGGTGTTACCAAGATCTATGTTTTTACTATTTTGTTCAATATTTAGGGAAGGGGGTTTTGGTGGTGGATGAACACTTTATCCTCCTTTGTCAAGAAATATGATAGGGCATTCTGGTGCGGCAGGAGATTTCTTAATTCTGTCTCTTCATATTGGGGGAGCTTCATCTATTATAGCTTCTTTAAACTTTTATAGAACTTGGGGTAATATACGCGCAGGGTGCCACCCATTTCAACGAGTTCCCCTTTTTTGTAGGTCTATTGGAGTTACTAGTTTTCTATTAATTTTAGCAATGCCGGTTTTGGCGGGGGCACTAACAATGCTTTTGACTGATCGGAATTTTAATACAGCTTTCTTTGACCCTACTGGGCTGGGGGATCC…
9e331ab95efdf54db22f064dde33a7623a5340d4	Carcinus maenas	species	Metazoa	Arthropoda	Malacostraca	Decapoda	Carcinidae	Carcinus	Carcinus maenas	2	1	458	NA	NA	predator	0	AATAAATAATATAAGGTTCTGATTACTTCCTCCGTCTTTAACCTTACTTTTAATAAGAAGGATGGTAGAAAGAGGAGTTGGAACAGGATGAACAGTCTATCCTCCTTTAGCAGGGGCTATCGCCCATGCTGGTGCTTCAGTTGATTTAGGGATTTTCTCTTTACATTTAGCCGGGGTTTCTTCTATTTTAGGAGCTGTAAATTTTATAACAACTATTATCAATATGCGTTCTTTCGGCATGACAATAGACCAGATACCTTTATTTGTGTGAGCTGTTTTTATTACTGCGATCCTTTTATTATTATCGTTGCCGGTTTTAGCAGGAGCTATTACAATACTTCTAACTGACCGAAATCTAAACACCTCATTCTTCGATCCTGCAGGAGGTGGGGACCCAGT…
9eee7688de7426cea9b607f0783435faa0721ab9	Gryllus	genus	Metazoa	Arthropoda	Insecta	Orthoptera	Gryllidae	Gryllus	NA	2	1	121	Gryllus	genus	retained	0	AATAAATAATATAAGATTTTGACTTTTACCTCCATCATTAACCCTTTTATTAACCAGAAGAATAGTCGAAAATGGTGCAGGAACAGGATGAACAGTCTATCCACCCCTATCAACAGGAATTGCTCACGCTGGGGCATCCGTTGATTTAGCTATTTTCTCACTACATTTAGCAGGAATTTCCTCAATTTTAGGAGCTGTAAATTTTATTACTACTATAATTAATATACGAGCACCAGGAATGTCACTAGACCAAACACCATTATTTGTTTGAGCAGTCGGAATTACAGCTCTTTTACTATTATTATCATTACCAGTTTTAGCTGGTGCTATTACAATATTACTTACAGATCGAAATATAAATACATCATTTTTCGATCCTGAAGGAGGAGGAGATCCAAT…
a1e655b6c288ab4fc059a1b403d0d8b8e7b38321	Gryllus	genus	Metazoa	Arthropoda	Insecta	Orthoptera	Gryllidae	Gryllus	NA	2	1	281	Gryllus	genus	retained	0	AATAAATAATATAAGATTTTGACTTTTACCTCCATCATTAACCCTTTTATTAACCAGAAGAATGGTCGAAAATGGTGCAGGAACAGGATGAACAGTCTATCCACCCCTATCAACAGGAATTGCTCACGCTGGGGCATCCGTTGATTTAGCTATTTTCTCACTACATTTAGCAGGAATTTCCTCAATTTTAGGAGCTGTAAATTTTATTACTACTATAATTAATATACGAGCACCAGGAATGTCACTAGACCAAACAACATTATTTGTTTGAGCAGTCGGAATTACAGCTCTTCTACTATTATTATCATTACCAGTTTTAGCTGGTGCTATTACAATATTACTTATAGATCGAAATTTAAATACATCATTTTTCGATCCTGCAGGAGGAGGAGATCCAAT…
a25f2e4b3f50c4c91c9c8752b4732d909bf4bb5c	Alitta	genus	Metazoa	Annelida	Polychaeta	Phyllodocida	Nereididae	Alitta	NA	2	1	17	Alitta	genus	retained	0	ACTAAACAACATAAGATTTTGGTTACTCCCACCGTCATTAACCCTTCTATTATCAAGGGCCGCTGTAGAAAAAGGAGCAGGTACAGGATGAACCGTATATCCCCCCCTTGCTAGAAACATTGCTCACGCTGGTCCTTCCGTTGATTTAGCTATTTTTTCCCTACATTTAGCAGGTGTATCATCAATTATAGGAGCACTAAACTTTATCACAACAGTTATTAACATACGATCTAAAGGGCTTCGCCTAGAACGAGTACCCTTATTTGTATGGTCCGTAATAATTACGGCTATTCTCCTTCTATTAAGATTACCTGTCTTAGCAGGTGCAATCACAATACTATTGACAGACCGTAATTTAAACACTGCATTTTTCGACCCCGCAGGAGGTGGCGATCCTAT…
a2dfa2856d9ad149c18b9bb835f2457f1e59cf6c	Carcinus maenas	species	Metazoa	Arthropoda	Malacostraca	Decapoda	Carcinidae	Carcinus	Carcinus maenas	2	1	359	NA	NA	predator	0	AATAAATAATATAAGGTTCTGATTACTTCCTCCGTCTTTAACCTTACTTTTAATAAGAGGGATGGTAGAAAGAGGAGTTGGAACAGGATGAACAGTCTATCCTCCTTTAGCAGGGGCTATCGCCCATGCTGGTGCTTCAGTTGATTTAGGGATTTTCTCTTTACATTTAGCCGGGGTTTCTTCTATTTTAGGAGCTGTAAATTTTATAACAACTATTATCAATATGCGTTCTTTCGGCATGACAATAGACCAGATACCTTTATTTGTGTGAGCTGTTTTTATTACTGCGATCCTTTTATTATTATCGTTGCCGGTTTTAGCAGGAGCTATTACAATACTTCTAACTGACCGAAATCTAAACACCTCATTCTTCGATCCTGTAGGAGGTGGGGACCCAGT…
a4c74c8ba13c1479e3f42dd2e82bf7abcf657876	Cymatogaster aggregata	species	Metazoa	Chordata	Actinopteri	NA	Embiotocidae	Cymatogaster	Cymatogaster aggregata	2	1	291	Cymatogaster aggregata	species	retained	0	AATAAACAACATGAGTTTCTGACTGCTTCCCCCATCGTTTCTGCTTCTTCTAGCATCTTCCGGAGTAGAAGCTGGCGCCGGAACCGGATGAACTGTATACCCGCCTCTTTCAGGCAATCTCGCTCATGCAGGGGCTTCCGTAGATTTAACTATCTTCTCCCTCCATCTTGCAGGAATCTCCTCGATTTTAGGCGCAATCAACTTTATTACAACTATTTTTAATATAAAACCCCCAACTGTCTCACAATACCAAATACCCCTGTTTGTCTGGTCCGTCCTGATCACAGCCGTCCTCCTGCTTCTTTCTCTGCCAGTTCTTGCCGCTGGCATCACCATGCTACTAACTGACCGAAACCTAAATACTACCTTCTTTGACCCTGCAGGTGGGGGAGACCCCAT…
a738d3125522377690326d37f1958ad103300910	Carcinus maenas	species	Metazoa	Arthropoda	Malacostraca	Decapoda	Carcinidae	Carcinus	Carcinus maenas	2	1	83	NA	NA	predator	0	AATAAATAATATAAGGTTCTGATTACTTCCTCCGTCTTTAACCTTACTTTTAATAAGAGGGATGGTAGAAAGAGGAGTTGGAACCGGATGAACAGTCTATCCTCCTTTAGCAGGGGCTATCGCCCATGCTGGTGCTTCAGTTGATTTAGGGATTTTCTCTTTACATTTAGCCGGGGTTTCTTCTATTTTAGGAGCTGTAAATTTTATAACAACTATTATCAATATGCGTTCTTTCGGCATGACAATAGACCAGATACCTTTATTTGTGTGAGCTGTTTTTATTACTGCGATCCTTTTATTATTATCGTTGCCGGTTTTAGCAGGAGCTATTACAATACTTCTAACTGACCGAAATCTAAACACCTCATTCTTCGATCCTGCAGGAGGTGGGGACCCAGT…
a76249967051155a4aa76c6b02430bbfc957216c	Carcinus maenas	species	Metazoa	Arthropoda	Malacostraca	Decapoda	Carcinidae	Carcinus	Carcinus maenas	2	1	84	NA	NA	predator	0	AATAAATAATATAAGATTCTGATTACTTCCTCCGTCTTTAACCTTACTTTTAATAAGAGGGATGGTAGAAAGAGGAGTTGGAACAGGATGAGCAGTCTATCCTCCTTTAGCAGGGGCTATCGCCCATGCTGGTGCTTCAGTTGATTTAGGGATTTTCTCTTTACATTTAGCCGGGGTTTCTTCTATTTTAGGAGCTGTAAATTTTATAACAACTATTATCAATATGCGTTCTTTCGGCATGACAATAGACCAGATACCTTTATTTGTGTGAGCTGTTTTTATTACTGCGATCCTTTTATTATTATCGTTGCCGGTTTTAGCAGGAGCTATTACAATACTTCTAACTGACCGAAATCTAAACACCTCATTCTTCGATCCTGCAGGAGGTGGGGACCCAGT…
a7a3886605a6ac27c4d4939b8c942b67aaf89b51	Ampithoe valida	species	Metazoa	Arthropoda	Malacostraca	Amphipoda	Ampithoidae	Ampithoe	Ampithoe valida	2	2	184	Ampithoe valida	species	retained	0	AATGAATAATATAAGATTTTGATTACTACCGCCCTCTTTAACTCTCCTATTAATAAGAGGAATGGTAGAAAGAGGGGTAGGTACTGGGTGAACAGTTTACCCCCCTTTAAGAGGGGCAATTGCCCATAGAGGGGGTGCTGTAGATTTAGCAATTTTTTCTCTCCATCTAGCGGGTGCCAGTTCAATTTTAGGTGCCATTAATTTTATCTCCACCGTAATTAATATACGAGCTGAAAATATATATATAGACCGAATCCCTTTATTCGTCTGATCTGTATTTATTACAGCTATTTTATTACTACTATCCCTCCCTGTATTAGCGGGTGCAATTACAATACTTCTAACAGATCGAAATTTAAATACATCTTTTTTTGACCCATTAGGCGGGGGGGACCCTAT…
a92a96af515b434724b18c87042f0513c62e173c	Carcinus maenas	species	Metazoa	Arthropoda	Malacostraca	Decapoda	Carcinidae	Carcinus	Carcinus maenas	2	1	1281	NA	NA	predator	0	AATAAATAATATAAGGTTCTGATTACTTCCTCCGTCTTTAACCTTACTTTTAATAAGAGGGATGGTAGAAAGAGGAGTTGGAACAGGATGAACAGTCTATCCTCCTTTAGCAGGGGCTATCGCCTATGCTGGTGCTTCAGTTGATTTAGGGATTTTCTCTTTACATTTAGCCGGGGTTTCTTCTATTTTAGGAGCTGTAAATTTTATAACAACTATTATCAATATGCGTTCTTTCGGCATGACAATAGACCAGATACCTTTATTTGTGTGAGCTGTTTTTATTACTGCGATCCTTTTATTATTATCGTTGCCGGTTTTAGCAGGAGCTATTACAATACTTCTAACTGACCGAAATCTAAACACCTCATTCTTCGATCCTGCAGGAGGTGGGGACCCAGT…
a968682aeb647dec7fad6a3c9bc816e2686644bf	Gryllus	genus	Metazoa	Arthropoda	Insecta	Orthoptera	Gryllidae	Gryllus	NA	2	1	114	Gryllus	genus	retained	0	AATAAATAATATAAGATTTTGACTTTTACCTCCATCATTAACCCTTTTATTAACCAGAAGAATGGTCGAAAATGGTGCAGGAACAGGATGAACAGTCTATCCACCCCTATCAACAGGAATTGCTCACGCTGGGGCATCCGTTGATTTAGCTATTTTCTCACTACATTCAGCAGGAATTTCCTCAATTTTAGGAGCTGTAAATTTTATTACTACTATAATTAATATACGAGCACCAGGAATGTCACTAGACCAAACACCATTATTTGTTTGAGCAGTCGGAATTACAGCTCTTTTACTATTATTATCATTACCAGTTTTAGCTGGTGCTATTACAATATTACTTACAGATCGAAATATAAATACATCATTTTTCGATCCTGCAGGAGGAGGAGATCCAAT…
a9bc74708902133622edfbd345a91094f501670c	Chordariaceae sp. 15 AP-2014	species	NA	NA	Phaeophyceae	Ectocarpales	Chordariaceae	NA	Chordariaceae sp. 15 AP-2014	2	1	96	Chordariaceae	family	retained	0	TATGAATAATATTAGTTTTTGGTTGTTACCACCATCTTTAATACTTCTTTTAGCTTCTTCTTTAGTAGAATCGGGTGCAGGTACTGGTTGGACAGTTTATCCACCATTAAGTGGTATTCAAGCACATTCAGGCCCTTCAGTTGATTTAGCTATTTTTAGTTTACATCTGTCTGGAGCTGCTTCTATTTTAGGAGCTATTAATTTTATCACTACTATTTTTAATATGCGTGCCCCTGGTATGACTATGGATAGATTACCTCTTTTCGTCTGGTCTGTTTTAATAACAGCCTTTTTACTTTTATTATCTCTTCCTGTTTTAGCTGGCGGTATTACAATGCTTTTAACTGATCGAAACTTTAATACTACTTTTTTTGATCCTGCAGGCGGTGGTGATCCTGT…
ac5bd7d40c0b4e7d8d828315bea64893704ce82f	Hediste diadroma	species	Metazoa	Annelida	Polychaeta	Phyllodocida	Nereididae	Hediste	Hediste diadroma	2	1	9	Hediste diadroma	species	retained	0	TCTTAACAATATAAGATTTTGGCTACTTCCACCATCGTTAACTCTTCTTTTATCAAGTGCAGCTGTTGAGAAAGGAGTCGGTACTGGATGGACAGTATACCCGCCCCTAGCTAGAAATATTGCTCACGCTGGACCATCAGTGGATCTTGCAATTTTTTCTCTTCACCTAGCAGGTGTATCATCGATTATAGGAGCCTTAAACTTTATTACTACAGTTATTAACATGCGGTCCAAAGGGCTACGTCTTGAACGAGTCCCATTATTTGTTTGATCCGTAATAATTACAGCTATTTTATTACTCCTTAGTCTACCAGTATTAGCTGGGGCGATTACTATACTTCTCACTGACCGAAATTTAAACACGGCATTCTTCGACCCTGCCGGTGGAGGAGACCCAAT…
aeb0696663b7904d71d28e5cf07c2616ca888105	Carcinus maenas	species	Metazoa	Arthropoda	Malacostraca	Decapoda	Carcinidae	Carcinus	Carcinus maenas	2	1	773	NA	NA	predator	0	AATAAATAATATAAGGTTCTGATTACTTCCTCCGTCTTTAACCTTACTTTTAATAAGAGGGATGGTAGAAAGAGGAGTTGGAACAGGATGAACAGTCTATCCTCCTTTAGCAGGGGCTATCGCCCATGCTGGTGCTTCAGTTGATTTAGGGATTTTCTCTTTACATTTAGCCGGGGTTTCTTCTATTTTAGGAGCTGTAAATTTTATAACAACTATTATCAATATGCGTTCTTTCGGCATGACAATAGACCAGATACCTTTATTTGTGTGAGCTGTTTTTATTACTGCGATCCTTTTATTATTATCGTTGCCGGTTTTAGTAGGAGCTATTACAATACTTCTAACTGACCGAAATCTAAACACCTCATTCTTCGATCCTGCAGGAGGTGGGGACCCAGT…
af72a7f02d3946955a05580b03c1e61a22b874ae	Carcinus maenas	species	Metazoa	Arthropoda	Malacostraca	Decapoda	Carcinidae	Carcinus	Carcinus maenas	2	1	603	NA	NA	predator	0	AATAAATAATATAAGGTTCTGATTACTTCCTCCGTCTTTAACCTTACTTTTAATAAGAGGGATGGTAGAAAGAGGAGTTGGAACAGGATGAACAGTCTATCCTCCTTTAGCAGGGGCTATCGTCCATGCTGGTGCTTCAGTTGATTTAGGGATTTTCTCTTTACATTTAGCCGGGGTTTCTTTTATTTTAGGAGCTGTAAATTTTATAACAACTATTATCAATATGCGTTCTTTCGGCATGACAATAGACCAGATACCTTTATTTGTGTGAGCTGTTTTTATTACTGCGATCCTTTTATTATTATCGTTGCCGGTTTTAGCAGGAGCTATTACAATACTTCTAACTGACCGAAATCTAAACACCTCATTCTTCGATCCTGCAGGAGGTGGGGACCCAGT…
afbe6b4bb0601c62ce646d0ebf517c0284173ef0	Carcinus maenas	species	Metazoa	Arthropoda	Malacostraca	Decapoda	Carcinidae	Carcinus	Carcinus maenas	2	1	1126	NA	NA	predator	0	AATAAATAATATAAGGTTCTGATTACTTCCTCCGTCTTTAACCTTACTTTTAATAAGAGGGATGGTAGAAAGAGGAGTTGGAACAGGATGAACAGTCTATCCTCCTTTAGCAGGGGCTATCACCCATGCTGGTGCTTCAGTTGATTTAGGGATTTTCTCTTTACATTTAGCCGGGGTTTCTTCTATTTTAGGAGCTGTAAATTTTATAACAACTATTATCAATATGCGTTCTTTCGGCATGACAATAGACCAGATACCTTTATTTGTGTGAGCTGTTTTTATTACTGCGATCCTTTTATTATTATCGTTGCCGGTTTTAGCAGGAGCTATTACAATACTTCTAACTGACCGAAATCTAAACACCTCATTCTTCGATCCTGCAGGAGGTGGGGACCCAGT…
b0f5af076d73fb1ff52b9e0ecb56957038846726	Carcinus maenas	species	Metazoa	Arthropoda	Malacostraca	Decapoda	Carcinidae	Carcinus	Carcinus maenas	2	1	135	NA	NA	predator	0	AATAAATAATATAAGGTTCTGATTACTTCCTCCGTCTTTAACCTTACTTTTAATAAGAGGGATGGTAGAAAGAGGAGTTGGAACAGGATGAACAGTCTATCCTCCTTTAGCAGGGGCTATCGCCCATGCTGGTGCTTCAGTTGATTTAGGGATTTTCTCTTTACATTTAGCCGGGGTTTCTTCTATTTTAGGAGCTGTAAATTTTATAACAACTATTATCAATATGCGTTCTTTCGGCATGACAATAGACCAGATACCTTTATTTGTGTGAGCTGTTTTCATTACTGCGATCCTTTTATTATTATCGTTGCCGGTTTTAGCAGGAGCTATTACAATACTTCTAACTGACCGAAATCTAAACACCTCATTCTTCGATCCTGCAGGAGGTGGGGACCCAGT…
b3ab5c3f4d035d17dccc69a0e9a69cb9e75de18f	Myrionema balticum	species	NA	NA	Phaeophyceae	Ectocarpales	Chordariaceae	Myrionema	Myrionema balticum	2	1	93	NA	NA	nonTarget	0	TATGAATAACATTAGTTTTTGGTTATTACCTCCATCTTTAATATTACTTTTAGCTTTTTCCTTGGTAGAGTCCGGAGCGGGTACAGGTTGGACTGTTTACCCACCATTAAGTGGTATTCAAGCACATTCAGGACCTTCAGTGGATTTAGCAATTTTTAGTCTTCATTTATCTGGTGCGGCGTCTATTTTAGGGGCTATAAATTTTATTACTACTATTTTTAATATGCGTGCACCTGGTATGACTATGGATAGATTACCTCTTTTTGTTTGGTCTGTTTTAATCACAGCATTTTTACTTTTGTTATCTTTACCTGTGCTAGCAGGGGGTATTACAATGTTATTAACTGATAGAAATTTTAATACCACTTTTTTTGACCCTGCTGGTGGTGGAGATCCTGT…
b5844071ec0b5814eef3de6db4d9364939c16f80	Carcinus maenas	species	Metazoa	Arthropoda	Malacostraca	Decapoda	Carcinidae	Carcinus	Carcinus maenas	2	1	38	NA	NA	predator	0	AATAAATAATATAAGGTTCTGATTACTTCCTCCGTCTTTAACCTTACTTTTAATAAGAGGGATGGTAGAAAGAGGGGTTGGAACAGGATGAACAGTCTATCCTCCTTTAGCAGGGGCTATCGCCCATGCTGGCGCTTCAGTTGATTTAGGGATTTTCTCTTTACATTTAGCCGGGGTTTCTTCTATTTTAGGAGCTGTAAATTTTATAACAACTATTATCAATATGCGTTCTTTCGGCATGACAATAGACCAGATACCTTTATTTGTGTGAGCTGTTTTTATTACTGCGATCCTTTTATTATTATCGTTGCCGGTTTTAGCAGGAGCTATTACAATACTTCTAACTGACCGAAATCTAAACACCTCATTCTTCGATCCTGCAGGAGGTGGGGACCCAGT…
b7a995ae07fa267ecc524efca5095dc7bc05ec2b	Gryllus	genus	Metazoa	Arthropoda	Insecta	Orthoptera	Gryllidae	Gryllus	NA	2	1	113	Gryllus	genus	retained	0	AATAAATAATATAAGATTTTGACTTTTACCTCCATCATTAACCCTTTTATTAACCAGAAGAATGGTCGAAAATGGTGCAGGAACAGGATGAACAGTCTATCCACCCCTATCAACAGGAATTGCTCACGCTGGGGCATCCGTTGATTTAGCTATTTTCTCACTACATTTAGCAGGAATTTCCTCAATTTTAGGAGCTGTAAATTTTATTACTACTATAATTAATATACGAGAACCAGGAATGTCACTAGACCAAACACCATTATTTGTTTGAGCAGTCGGAATTACAGCTCTTTTACTATTATTATCATTACCAGTTTTAGCTGGTGCTATTACAATATTACTTACAGATCGAAATATAAATACATCATTTTTCGATCCTGCAGGAGGAGGAGATCCAAT…
b932db8f51c30d52192a6e75f70607ad0fabaf9b	Gryllus	genus	Metazoa	Arthropoda	Insecta	Orthoptera	Gryllidae	Gryllus	NA	2	1	108	Gryllus	genus	retained	0	AATAAATAATATAAGATTTTGACTTTTACCTCCATCATTAACCCTTTTATTAACCAGAAGAATGGTCGAAAATGGTGCAGGAACAGGATGAACAGTCTATCCACCCCTATCAACAGGAATTGCTCACGCTGGGGCATCCGTTGATTTAGCTATTTTCTCACTACATTTAGCAGGAATTTCCTCAATTTTAGGAGCTGTAAATTTTATTACTACTATAATTAATATACGAGAACCAGGAATGTCACTAGACCAAACACCATTATTTGTTTGAGCAGTCGGAATTACAGCTCTTCTACTATTATTATCATTACCAGTTTTAGCTGGTGCTATTACAATATTACTTACAGATCGAAATTTAAATACATCATTTTTCGATCCTGCAGGAGGAGGAGATCCAAT…
bb965007ea9ea0813eb460c464cae839f9538491	Carcinus maenas	species	Metazoa	Arthropoda	Malacostraca	Decapoda	Carcinidae	Carcinus	Carcinus maenas	2	1	532	NA	NA	predator	0	AATAAATAATATAAGGTTCTGATTACTTCCTCCGTCTTTAACCTTACTTTTAATAAGAGGGATGGTAGAAAGAGGAGTTGGAACAGGATGAACAGTCTATCCTCCTTTAGCAGGGGCTATCGCCCATGCTGGTGCTTCAGTTGATTTAGGGATTTTCTCTTTACATTTAGCCGGGGTTTCTTCTATTTTAGGAGCTGTAAATTTTATAACAACTATTATCAATATGCGTTCTTTCGGCATGACAATAGACCAGATACCTTTATTTGTGTGAGCTGTTTTTATTACTGCGATCCTTTTATTATTATCGTTGCCGGTTTTAGCAGGAGCTATTACAATACTTCTAACTGACCGAAATCTAAGCACCTCATTCTTCGATCCTGCAGGAGGTGGGGACCCAGT…
bbeb8dc0a5e399aa8c03c954e84e96e4d2f82419	Carcinus maenas	species	Metazoa	Arthropoda	Malacostraca	Decapoda	Carcinidae	Carcinus	Carcinus maenas	2	1	394	NA	NA	predator	0	AATAAATAATATAAGGTTCTGATTACTTCCTCCGTCTTTAACCTTACTTTTAATAAGAGGGATGGTAGAAAGAGGAGTTGGAACAGGATGAACAGTCTATCCTCCTTTAGCAGGGGCTATCGCCCATGCTGGTGCTTCAGTTGATTTAGGGATTTTCTCTTTAAATTTAGCCGGGGTTTCTTCTATTTTAGGAGCTGTAAATTTTATAACAACTATTATCAATATGCGTTCTTTCGGCATGACAATAGACCAGATACCTTTATTTGTGTGAGCTGTTTTTATTACTGCGATCCTTTTATTATTATCGTTGCCGGTTTTAGCAGGAGCTATTACAATACTTCTAACTGACCGAAATCTAAACACCTCATTCTTCGATCCTGCAGGAGGTGGGGACCCAGT…
befec3cb525983c44fa97460953a90ff584b8d47	Carcinus maenas	species	Metazoa	Arthropoda	Malacostraca	Decapoda	Carcinidae	Carcinus	Carcinus maenas	2	3	444	NA	NA	predator	0	AATAAATAATATGAGATTCTGATTACTTCCTCCGTCTTTAACCTTACTTTTAATAAGAGGAATAGTAGAAAGAGGAGTTGGAACCGGATGAACAGTCTATCCTCCTTTAGCTGGAGCTATTGCCCATGCCGGTGCTTCAGTTGATCTAGGGATTTTCTCTTTACATTTAGCTGGGGTTTCTTCTATTTTAGGGGCTGTAAATTTTATAACAACTATTATCAATATGCGTTCTTTTGGCATGACAATAGATCAGATACCTTTATTTGTGTGAGCTGTTTTTATTACTGCAATCCTTTTATTATTATCATTGCCGGTTTTAGCAGGAGCTATTACAATACTTTTAACTGATCGAAATCTAAATACTTCATTCTTCGATCCTGCAGGAGGGGGAGACCCAGT…
bf59194e8113e535ac0fec7ba16260be82e57205	Homo sapiens	species	Metazoa	Chordata	Mammalia	Primates	Hominidae	Homo	Homo sapiens	2	2	123	NA	NA	human_contamination	0	GATAAATAATAATGAGCTTTTTACTTCTCCCCCACTCTTTCCTACTCCTACTTGCATCCTCAATAGAAGCCGGTGCTGGAACTGGCTGAACAGTTTATCCCCCTTTAGCTGAAAACCTAACACATGCAGGATCCTTTGTGGGTCTTACCATCTTCTCACTTCACTTGGCAGGTATTCTATTTTAGGAGCCATTAACTTTATTACTACAATTATTAACATAAAGCCCCCAGCCATATCCCAATATCAAACACCCCTTTTCGTCCAACCATTCCTCATTACAGCAATCCTACTCCTTTCTCTCTCAGTCCTAGCCGCTGGCATTACCACACTATTAACTGACCGTAACCTCAACACTACTTTTTGACCCTGCTGGTGGGGGTGATCCTATCTTATATCAAC…
bf8da3299af6ec8afa3b9f0f67cf09d0c643c1de	Alitta	genus	Metazoa	Annelida	Polychaeta	Phyllodocida	Nereididae	Alitta	NA	2	1	316	Alitta	genus	retained	0	ACTAAACAACATAAGATTTTGATTACTCCCACCGTCATTAACCCTTCTATTATCAAGGGCCGCTGTAGAAAAAGGAGCAGGTACAGGATGAACCGTATATCCCCCCCTTGCTAGAAACATTGCTCACGCTGGTCCTTCCGTTGATTTAGCTATTTTTTCCCTACATTTAGCAGGTGTATCATCAATTATAGGAGCACTAAACTTTATCACAACAGTTATTAACATACGATCTAAAGGGCTTCGCCTAGAACGAGTACCCTTATTTGTATGGTCCGTAATAATTACGGCTATTCTCCTTCTATTAAGATTACCTGTCTTAGCAGGTGCAATCACAATACTATTGACAGACCGTAATTTAAACACTGCATTTTTCGACCCCGCAGGAGGTGGCGATCCTAT…
c0e681f21013562d503624095a31235dc88c759f	Harmothoe aff. imbricata CMC01	species	Metazoa	Annelida	Polychaeta	Phyllodocida	Polynoidae	Harmothoe	Harmothoe aff. imbricata CMC01	2	1	181	Harmothoe aff. imbricata CMC01	species	retained	0	TTTAAACAACATAAGATTTTGATTACTACCACCTTCACTTATTTTATTACTCTCTTCTAGAGCAGTGGAAAAAGGGGTGGGAACAGGATGAACCGTTTACCCCCCTTTATCCTCTAATATTGCTCATGCAGGGCCTTCAGTAGATTTAGCTATTTTTTCTTTACATATTGCTGGGGTTTCTTCTATTCTAGGAGCCCTTAACTTTATTACCACAGTAGTTAACATACGTTATAAAGGTTTACGACTTGAACGTGTTCCTTTATTTGTGTGATCGGCTAAAATTACTGCTATTCTCTTATTATTATCTTTACCTGTCTTAGCAGGGGCTATTACCATACTGCTAACTGACCGAAACTTAAACACTGCTTTCTTTGATCCTGCAGGAGGGGGGGACCCAGT…
c2811e6822a088bccf38e787d3d2ef8676827362	Cymatogaster aggregata	species	Metazoa	Chordata	Actinopteri	NA	Embiotocidae	Cymatogaster	Cymatogaster aggregata	2	1	2426	Cymatogaster aggregata	species	retained	0	AATAAACAACATGAGTTTCTGACTGCTTCCCCCATCGTTTCTGCTTCTTCTAGCATCTTCCGGAGTAGAAGCTGGCGCCGGAACCGGATGAACTGTATACCCGCCTCTTTCAGGCAATCTCGCTCATGCAGGGGCTTCCGTAGACTTAACTATCTTCTCCCTCCATCTTGCAGGAATCTCCTCGATTTTAGGCGCAATCAACTTTATTACAACTATTTTTAATATAAAACCCCCAACTGTCTCACAATACCAAATACCCCTGTTTGTCTGGTCCGTCCTGATCACAGCCGTCCTCCTGCTTCCTTCTCTGCCAGTTCTTGCCGCTGGCATCACCATGCTACTAACTGACCGAAACCTAAATACTACCTTCTTTGACCCTGCAGGTGGGGGAGACCCCAT…
c2dc82f4a894f49dfb66444372329634bcb6ec39	Hemigrapsus	genus	Metazoa	Arthropoda	Malacostraca	Decapoda	Varunidae	Hemigrapsus	NA	2	1	90	Hemigrapsus	genus	retained	0	TATAAATAACATAAGTTTTTGACTTTTACCCCCATCTTTATCTCTTCTTCTAACAAGGAGAATAGCAGAGAGTGGTGTGGGGACTGGATGAACTGTCTACCCTCCCTTATCTGCTGCTATCGCCCACGCTGGGGCCTCTGTTGATTTGGGTATTTTCTCACTACATCTTGCTGGGGTCTCGTCAATCTTAGGAGCTGTAAACTTTATAACTACTGCTATTAACATACGATCTTATGGTATAACAATAGACCAGATACCTCTTTTTGTTTGAGCCGTATTTATTACTGCCATTCTATTACTTCTATCTCTCCCTGTTTTAGCAGGAGCTATTACTATGTTGTTGACAGATCGAAACCTGAATACATCTTTTTTTGACCCTGCAGGAGGAGGGGACCCTGT…
c3355752bffdf3d66902fd6f8f8d88b47b42c0af	Portunion conformis	species	Metazoa	Arthropoda	Malacostraca	Isopoda	Entoniscidae	Portunion	Portunion conformis	2	3	23016	NA	NA	nonTarget	0	TATAAACAATATAAGATTTTGGTTATTGCCTCCTGCCCTGACTCTTTTGCTATTTAGAGGCCTTGTAGAAAGAGGAGTAGGAACAGGGTGGACTGTATACCCTCCTTTGTCCGGCAGTATTGCTCACAGGGGAAGGGCAGTAGATTTGGGGATTTTTTCTTTACACTTGGCAGGAGCGTCTTCTATTCTAGGAGCTGTTAATTTTATTACCACTGTCCTTAACATGCGGGCAGCTGGCATGACCTATGACCGTATTCCTCTGTTTGTGTGGTCTGTGTTTATCACAGCAGTGTTATTACTGCTGTCCCTTCCTGTGCTAGCAGGAGCTATTACAATGTTGTTGACGGATCGAAATTTAAATACTACCTTTTTTGACCCCTGTGGAGGGGGGGACCCTAT…
c5283ed76d61942ecaa67d139f1d39afb57ec0a5	Carcinus maenas	species	Metazoa	Arthropoda	Malacostraca	Decapoda	Carcinidae	Carcinus	Carcinus maenas	2	9	20	NA	NA	predator	0	TCTTTAACCTTACTTTTAATAAGAGGGATGGTAGAAAGAGGAGTTGGAACAGGATGAACAGTCTATCCTCCTTTAGCAGGGGCTATCGCCCATGCTGGTGCTTCAGTTGATTTAGGGATTTTCTCTTTACATTTAGCCGGGGTTTCTTCTATTTTAGGAGCTGTAAATTTTATAACAACTATTATCAATATGCGTTCTTTCGGCATGACAATAGACCAGATACCTTTATTTGTGTGAGCTGTTTTTATTACTGCGATCCTTTTATTATCATCGTTGCCGGTTTTAGCAGGAGCTATTACAATACTTCTAACTGACCGAAATCTAAACACCTCATTCTTCGATCCTGCAGGAGGTGGGGACCCAGTTCTGTACCAACATTTGTTC
c72c48e988c194036d2ece82f5bdf39f7134cb30	Metacarcinus magister	species	Metazoa	Arthropoda	Malacostraca	Decapoda	Cancridae	Metacarcinus	Metacarcinus magister	2	1	13	Metacarcinus magister	species	retained	0	TATAAATAATATAAGTTTCTGACTATTACCTCCTTCTTTAACCTTACTTCTTATAAGAGGAATAGTAGAAAGAGGAGTAGGAACAGGATGGACCGTCTACCCTCCCTTAGCGGGGGCTATCGCCCATGCCGGAGCCTCAGTCGATATGGGAATCTTTTCCCTTCATTTAGCTGGGGTTTCCTCTATTTTAGGAGCAGTAAATTTTATAACAACCGTAATTAACATACGTTCTTTTGGGATAACTTTAGATCAAATACCACTCTTCGTTTGAGCTGTATTTATCACCGCTATTCTTTTACTACCATCCCTTCCTGTACTAGCAGGTGCCATCACAATACTTCCAACTGACCGAAATCTAAACACCTCATTCTTCGATCCTGCAGGAGGTGGGGACCCAGT…
cb37b74c474d96bd3cd98c9fcbfbf75b9faac018	Carcinus maenas	species	Metazoa	Arthropoda	Malacostraca	Decapoda	Carcinidae	Carcinus	Carcinus maenas	2	1	139	NA	NA	predator	0	AATAAATAATATAAGGTTCTGATTACTTCCTCCGTCTTTAACCTTACTTTTAATAAGAGGGATGGTAGAAAGAGGAGTTGGAACAGGATGAACAGTCTATCCTCCTTTAGCAGGGGCTATCGCCCATGCTGGTGCTTCAGTTGATTTAGGGATTTTCTCTTTACATTTAGCCGGGGTTTCTTCTATTTTAGGAGCTGTAAATTTTATAACAACTATTATCAATATGCGTTCTTTCGGCATGACAATAGACCAGATACCTTTATTTGTGTGAGCTGTTTTTATTACTGCGATCCTTTTATTATTATCGTTGCCGGTTTTAGCAGGAGCTATTACAATACTTCTAACTGACCGAAATCTAAACACCTCATTCTTCGATCCTGCAGGAGGTGGGGATCCAGT…
cc030a7d2541404affb67affae3dd5ef12cf7853	Zosteraceae	family	Viridiplantae	Streptophyta	Magnoliopsida	Alismatales	Zosteraceae	NA	NA	2	1	23	Zosteraceae	family	retained	0	ATCAAATAATATATCATTCTGGTTGTTGCCACCAAGTCTCTTGCTCCTATTAAGCCCAGCCTTAGTAGAAGTGGGTACCGGCACTGGGTGGACGGTCTATCCGCCCTTAAGTGGTATTACCAGTCATTCTGGAGGAGCAGTTGATTTAGCAATTTCTAGTCCTCATCTATCAGGTGTTTCATCCATTTTAGGTTCTATCAATTTTATAACAACTATCTCCAACATGCGTGGACCTGGAATGACTATGCATAGATCACCCCTTTTTGTGTGGTCCGTTCTAGTGACAGCATTCCTACTTTTATTATCACTTCCGGTACTGGCAGGGGCAATTACAATGTTATTAACCGATCGCAACTTTAATACAACCTTTTCTGATCCTGCTGGAGGGGGAGACCCCAT…
cd2fa81a4047cbddbd31603a56a88558260f7401	Metacarcinus magister	species	Metazoa	Arthropoda	Malacostraca	Decapoda	Cancridae	Metacarcinus	Metacarcinus magister	2	1	7504	Metacarcinus magister	species	retained	0	TATAAATAATATAAGTTTCTGACTATTACCTCCTTCTTTAACCTTACTTCTTATAAGAGGAATAGTAGAAAGAGGAGTAGGAACAGGATGGACCGTCTACCCTCCCTTAGCGGGGGCTATCGCCCATGCCGGAGCCTCAGTCGATATGGGAATCTTTTCCCTTCATTTAGCTGGGGTTTCCTCTATTTTAGGAGCAGTAAATTTTATAACAACCGTAATTAACATACGTTCTTTTGGGATAACTTTAGATCAAATACCACTCTTCGTTTGAGCTGTATTTATCACCGCTATTCTTTTACTACTATCCCTTCCTGTACTAGCAGGTGCCATCACTATACTTCTAACTGACCGAAATCTTAACACATCTTTCTTTGATCCGGCAGGAGGAGGAGACCCTGT…
cf99b312ab6a70ffa3678825714d1fd671415180	Batillaria attramentaria	species	Metazoa	Mollusca	Gastropoda	NA	Batillariidae	Batillaria	Batillaria attramentaria	2	1	355	Batillaria attramentaria	species	retained	0	ATTAAATAATATGAGTTTTTGGCTTTTACCTCCTGCTTTACTATTATTACTTTCTTCTGCAGCTGTAGAAAGGGGAGTCGGAACAGGTTGAACTGCATACCCTCCTTTAGCCGGAAATCTTGCACACGCAGGAGGCTCTGTAGATCTAGCAATTTTTTCCCTTCATTTAGCAGGTGTTTCCTCTATTTTAGGAGCTGTAAACTTTATTACAACTATTATTAATATGCGATGACGAGGAATGCAATTTGAGCGTCTTCCTCTTTTTGTTTGATCTGTTAAAATTACGGCGATTCTCCTTTTACTTTCACTTCCTGTTTTAGCAGGAGCAATTACAATATTGTTAACTGATCGAAATTTCAATACTGCTTTCTTTGATCCTGCTGGTGGTGGAGATCCTAT…
d00582b6d934d1cf8d40c337d9175f28acb0ce37	Leptocottus armatus	species	Metazoa	Chordata	Actinopteri	Perciformes	Cottidae	Leptocottus	Leptocottus armatus	2	1	8	Leptocottus armatus	species	retained	0	AATGAATAATATGAGCTTCTGGCTCCTCCCTCCGTCTTTCCTTCTACTCCTTGCTTCGTCAGGCGTCGAAGCCGGGGCAGGTACCGGGTGAACAGTTTACCCTCCCCTCGCCGGGAACCTCGCACATGCAGGAGCCTCTGTTGACCTGACAATCTTCTCCCTCCACTTAGCAGGTATCTCCTCAATTCTAGGGGCCATCAACTTTATCACAACAATCATCAATATAAAACCCCCTGCCATCTCTCAATACCAGACCCCCTTGTTCGTCTGGTCCGTACTTATTACTGCTGTCCTTCTACTCCTTTCCCTCCCTGTCCTTGCTGCCGGCATTACAATACTCCTAACAGACCGAAACCTTAACACCACCTTCTTCGACCCTGCCGGAGGGGGAGACCCCAT…
d067ca253e4cc2bdc454301ae934b8d2d6f32ed6	Carcinus maenas	species	Metazoa	Arthropoda	Malacostraca	Decapoda	Carcinidae	Carcinus	Carcinus maenas	2	1	94	NA	NA	predator	0	AATAAATAATATAAGGTTCTGATTACTTCCTCCGTCTTTAACCTTACTTTTAATAAGAGGGATGGTAGAAAGAGGAGTTGGAACAGGATGAACAGTCTATCCTCCTTTAGCAGGGGCTATCGCCCATGCTGGTGCTTCAGTTGATTTAGGGATTTTCTCTTTACATTTAGCCGGGGTTTCTTCTATTTTAGGAGCTGTAAATTTTATAACAACTATTATCAATATGCGCTCTTTCGGCATGACAATAGACCAGATACCTTTATTTGTGTGAGCTGTTTTTATTACTGCGATCCTTTTATTATTATCGTTGCCGGTTTTAGCAGGAGCTATTACAATACTTCTAACTGACCGAAATCTAAACACCTCATTCTTCGATCCTGCAGGAGGTGGGGACCCAGT…
d12e7c94b6fcdfd91eae021ac450d4d111da7577	Carcinus maenas	species	Metazoa	Arthropoda	Malacostraca	Decapoda	Carcinidae	Carcinus	Carcinus maenas	2	1	144	NA	NA	predator	0	AATAAATAATATAAGGTTCTGATTACTTCCTCCGTCTTTAACCTTACTTTTAATAAGAGGGATGGTAGAAAGAGGAGTTGGAACAGGATGAACAGTCTATCCTCCTTTAGCAGGGGCTATCGCCCATGCTGGTGCTTCAGTTGATTTAGGGATTTTCTCTTTACATTTAGCCGGGGTTTCTTCTATTTTAGGAGCTGTAAATTTTATAACAACTATTATCAATATGCGTTCTTTCGGCATGACAATAGACCAGATACCTTTATTTGTGTGAGCTGTTTTTATTACTGCGATCCTTTTATTATTATCGTTGCCGGTTTTAGCAGGAGCTATTACAATACTTCAAACTGACCGAAATCTAAACACCTCATTCTTCGATCCTGCAGGAGGTGGGGACCCAGT…
d14b9a0d0d6955e5e785fe259f6227613bdbddf7	Leptocottus armatus	species	Metazoa	Chordata	Actinopteri	Perciformes	Cottidae	Leptocottus	Leptocottus armatus	2	1	39	Leptocottus armatus	species	retained	0	AATGAATAATATGAGCTTCTGGCTCCTCCCTCCGTCTTTCCTTCTACTCCTTGCTTCGTCAGGCGTCGAAGCCGAGGCAGGTACCGGGTGAACAGTTTACCCTCCCCTCGCCGGGAACCTCGCACATGCAGGAACCTCTGTTGACCTGACAATCTTCTCCCTCCACTTAGCAGGTATCTCCTCAATTCTAGGGGCCATCAACTTTATCACAACAATCATCAATATAAAACCCCCTGCCATCTCTCAATACCAGACCCCCTTGTTCGTCTGGTCCGTACTTATTACTGCTGTCCTTCTACTCCTTTCCCTCCCTGTCCTTGCTGCCGGCATTACAATACTCCTAACAGACCGAAACCTTAACACCACCTTCTTCGACCCTGCCGGAGGGGGAGACCCCAT…
d16abc909eaceba0286a2b733e22f6e28981259f	Hemigrapsus	genus	Metazoa	Arthropoda	Malacostraca	Decapoda	Varunidae	Hemigrapsus	NA	2	1	424	Hemigrapsus	genus	retained	0	TATAAATAACATAAGTTTTTGACTTTTACCCCCATCTTTATCTCTTCTTCTAACAAGGAGAATAGTAGAGAGTGGTGTGGGGACTGGATGAACTGTCTACCCTCCCTTATCTGCTGCTATCGCCCACGCTGGGGCCTCTGTTGATTTGGGTATTTTCTCACTACATCTTGCTGGGGTCTCGTCAATCTTAGGAGCTGTAAACTTTATAACTACTGTTATTAACATACGATCTTATGGTATAACAATAGACCAGATACCTCTTTTTGTTTGAGCCGTATTTATTACTGCCATTCTATTACTTCTATCTCTCCCTGTTTTAGCAGGAGCTATTACTATGTTGTTGACAGATCGAAACCTGAATACATCTTTTTTTGACCCTGCGGGAGGAGGGGACCCTGT…
d2d0459fb18ed33ba1e22c5b1e62d349ee2a2037	Nicomache personata	species	Metazoa	Annelida	Polychaeta	NA	Maldanidae	Nicomache	Nicomache personata	2	1	3	Nicomache personata	species	retained	0	AATAAATAACATAAGCTTCTGGTTACTTCCCCCTTCCCTCACTTTACTTCTTAGCTCTGCAGCTGTTGAAAAAGGTGTAGGTACAGGTTGAACTGTTTACCCCCCACTATCGAGAGGATTAGCTCATGCAGGCCCATCAGTAGACCTAGCTATTTTTTCTCTACACATCGCTGGTGCATCTTCAATTCTAGGCGCAATTAATTTTATTACTACAGCTATAAATATACGATCCCAAGGATTACAATTAGAACGAATGCCATTATTTGTATGATCTGTAAAAATTACTGCTATCCTTCTTCTTCTTTCCCTTCCAGTTCTTGCCGGTGCTATTACTATACTTCTAACAGATCGAAATTTAAATACAGCTTTCTTTGACCCAGCTGGAGGAGGTGACCCAAT…
d3c1b18719442e5f1606184fdaf06e1ea25b5021	Homo sapiens	species	Metazoa	Chordata	Mammalia	Primates	Hominidae	Homo	Homo sapiens	2	1	15	NA	NA	human_contamination	0	CATAAACAACATAAGCTTCTGACTCTTACCCCCCTCTCTCCTACTCCTGCTTGCATCTGCTATAGTGGAGGCCGGCGCAGGAACAGGTTGAACAGTCTACCCTCCCTTGGCAGGGAACTACTCCCACCCTGGAGCCTCCGTAGACCTAACCATCTTCTCCTTACACCTAGCAGGTATCTCCTCTATCTTAGGAGCCATCAATTTCATCACAACAATTATTAATATAAAACCCCCTGCCATAACCCAATACCAAACGCCCCTTTTCGTCTGATCCGTCCTAATCACAGCAGTCTTACTTCTCCTATCTCTCCCAGTCCTAGCCGCTGGCATCACTATACTACTAACAGACCGTAACCTCAACACCACCTTCTTCGACCCAGCCGGAGGAGGAGACCCCAT…
d411b3c61fe32fa6310174bd89e527c3f515d7a8	Platynereis sp. CMC02	species	Metazoa	Annelida	Polychaeta	Phyllodocida	Nereididae	Platynereis	Platynereis sp. CMC02	2	1	8	Platynereis	genus	retained	0	ATTAAATAATATAAGGTTTTGACTTTTACCTCCTTCTCTAACTCTCCTTCTATCAAGAGCAGCCGTTGAGAAAGGAGTGGGAACAGGTTGAACTGTATATCCTCCCTTATCTAGAAATATTGCTCATGCAGGGCCATCAGTTGACCTAGCAATTTTTTCTCTTCACCTAGCAGGTGTTTCATCCATTATAGGGGCGGTAAACTTTATTACAACAGTTATTAATATACGCTCTAAAGGTTTACGGTTAGAACGGGTCCCTTTATTTGTATGATCCGTAGTTATTACCGCAGTTTTACTATTATTAAGACTTCCCGTATTGGCTGGAGCTATTACTATGTTATTAACAGATCGAAATCTGAATACTGCATTTTTTGATCCAGCTGGAGGAGGGGATCCCAT…
d42e88fa91acadd86b6ef7f7e9318b0a1239950d	Hemigrapsus	genus	Metazoa	Arthropoda	Malacostraca	Decapoda	Varunidae	Hemigrapsus	NA	2	1	911	Hemigrapsus	genus	retained	0	TATAAATAACATAAGTTTTTGACTTTTACCCCCATCTTTATCTCTTCTTCTAACAAGGAGAATAGTAGAGAGTGGTGTGGGGACTGGATGAACTGTCTACCCTCCCTTATCTGCCGCTATCGCCCACGCTGGGGCCTCTGTTGATTTGGGTATTTTCTCACTACATCTTGCTGGGGTCTCGTCAATCTTAGGAGCTGTAAACTTTATAACTACTGTTATTAACATACGATCTTATGGTATAACAATAGACCAGATACCTCTTTTTGTTTGAGCCGTATTTATTACTGCCATTCTATTACTTCTATCTCTCCCTGTTTTAGCAGGAGCTATTACTATGTTGTTGACAGATCGAAACCTGAATACATCTTTTTTTGACCCTGCAGGAGGAGGGGACCCTGT…
d5543c1f360e1109d0795e4b366f38743e7ffb57	Gryllus	genus	Metazoa	Arthropoda	Insecta	Orthoptera	Gryllidae	Gryllus	NA	2	1	69	Gryllus	genus	retained	0	AATAAATAATATAAGATTTTGACTTTTACCTCCATCATTAACCCTTTTATTAACCAGAAGAATAGTTGAAAATGGTGCAGGAACAGGATGAACAGTCTATCCACCCCTATCAACAGGAATTGCTCACGCTGGGGCATCCGTTTTTTTAGCTATTTTCTTACTACATTTAGCAAGAATTTCCTCAATTTTAGGAGCTGTAAATTTTATTACTACTATAATTAATATACGAGCACCAGGAATGTCACTAGACCAAACACCATTATTTGTTTGAGCAGTCGGAATTACAGCTCTTTTACTATTATTATCATTACCAGTTTTAGCTGGTGCTATTACAATATTACTTACAGATCGAAATATAAATACATCATTTTTCGATCCTGCAGGAGGAGGAGATCCAAT…
d5805db454825a8019a4d22a6f248edb1918e830	Carcinus maenas	species	Metazoa	Arthropoda	Malacostraca	Decapoda	Carcinidae	Carcinus	Carcinus maenas	2	1	230	NA	NA	predator	0	AATAAATAATATAAGGTTCTGATTACTTCCTCCGTCTTTAACCCTACTTTTAATAAGAGGGATGGTAGAAAGAGGAGTTGGAACAGGATGAACAGTCTATCCTCCTTTAGCAGGGGCTATCGCCCATGCTGGTGCTTCAGTTGATTTAGGGATTTTCTCTTTACATTTAGCCGGGGTTTCTTCTATTTTAGGAGCTGTAAATTTTATAACAACTATTATCAATATGCGTTCTTTCGGCATGACAATAGACCAGATACCTTTATTTGTGTGAGCTGTTTTTATTACTGCGATCCTTTTATTATTATCGTTGCCGGTCTTAGCAGGAGCTATTACAATACTTCTAACTGACCGAAATCTAAACACCTCATTCTTCGATCCTGCAGGAGGTGGGGACCCAGT…
d66414a67e5bec64320110c06a828fb0898263d6	Cymatogaster aggregata	species	Metazoa	Chordata	Actinopteri	NA	Embiotocidae	Cymatogaster	Cymatogaster aggregata	2	1	1668	Cymatogaster aggregata	species	retained	0	AATAAACAACATGAGTTTCTGACTGCTTCCCCCATCGTTTCTGCTTCTTCTAGCATTTTCCGGAGTAGAAGCTGGCGCCGGAACCGGATGAACTGTATACCCGCCTCTTTCAGGCAATCTCGCTCATGCAGGGGCTTCCGTAGACTTAACTATCTTCTCCCTCCATCTTGCAGGAATCTCCTCGATTTTAGGCGCAATCAACTTTATTACAACTATTTTTAATATAAAACCCCCAACTGTCTCACAATACCAAATACCCCTGTTTGTCTGGTCCGTCCTGATCACAGCCGTCCTCCTGCTTCTTTCTCTGCCAGTTCTTGCCGCTGGCATCACCATGCTACTAACTGACCGAGACCTAAATACTACCTTCTTTGACCCTGCAGGTGGGGGAGACCCCAT…
d718a1440dafcce3db6ac7de960700b7706d73a7	Gryllus	genus	Metazoa	Arthropoda	Insecta	Orthoptera	Gryllidae	Gryllus	NA	2	1	109	Gryllus	genus	retained	0	AATAAATAATATAAGATTTTGACTTTTACCTCCATCACTAACCCTTTTATTAACCAGAAGAATAGTTGAAAATGGTGCAGGAACAGGATGAACAGTCTATCCACCTCTATCAACAGGAATTGCTCACGCTGGGGCATCCGTTGATTTAGCTATCTTCTCACTACATTTAGCAGGAATTTTCTCAATTTTAGGAGCTGTAAATTTTATTACTACTATAATTAATATACGGGCACCAGGAATGTCACTAGACCAAACACCATTATTTGTTTGAGCAGTCGGAATTACAGCTCTTCTACTATTATTATCATTACCAGTTTTAGCTGGTGCTATTACAATATTACTTACAGATCGAAATTTAAATACATCATTTTTCGATCCTGCAGGAGGAGGAGATTTAAT…
d7b401652396a6cd99f6a74e68818584a9cec575	Carcinus maenas	species	Metazoa	Arthropoda	Malacostraca	Decapoda	Carcinidae	Carcinus	Carcinus maenas	2	1	584	NA	NA	predator	0	AATAAATAATATGAGGTTCTGATTACTTCCTCCGTCTTTAACCTTACTTTTAATAAGAGGGATGGTAGAAAGAGGAGTTGGAACAGGATGAACAGTCTATCCTCCTTTAGCAGGGGCTATCGCCCATGCTGGTGCTTCAGTTGATTTAGGGATTTTCTCTTTACATTTAGCCGGGGTTTCTTCTATTTTAGGAGCTGTAAATTTTATAACAACTATTATCAATATGCGTTCTTTCGGCATGACAATAGACCAGATACCTTTATTTGTGTGAGCTGTTTTTATTACTGCGATCCTTTTATTATTATCGTTGCCGGTTTTAGCAGGAGCTATTACAATACTTCTAACTGACCGAAATCTAAACACCTCATTCTTCGATCCTGCAGGAGGTGGGGACCCAGT…
d8bbd09be38db6e418033bd40953d274f517af36	Carcinus maenas	species	Metazoa	Arthropoda	Malacostraca	Decapoda	Carcinidae	Carcinus	Carcinus maenas	2	1	305	NA	NA	predator	0	AATAAATAATATAAGGTTCTGATTACTTCCTCCGTCTTTAACCTTACTTTTAATAAGAGGGATGGTAGAAAGAGGAGTTGGAACAGGATGAACAGTCTATCCTCCTTTAGCAGGGGCTATCGCCCATGCTGGTGCTTCAGTTGATTTAGGGATTTTCTCTTTACATTTAGCCGGGGTTTCTTCTATTTTAGGAGCTGTAAATTTTATAACAACTATTATCAATATGCGTTCTTTCGGCATGACAATAGACCAGATACCTTTATTTGTGTGAGCTGTTTTTATTACTGCGATCCTTTTATTATTATCGTTGCCAGTTTTAGCAGGAGCTATTACAATACTTCTAACTGACCGAAATCTAAACACCTCATTCTTCGATCCTGCAGGAGGTGGGGACCCAGT…
d8d5511fc47f2bc4e3fd37ad0cc98e10b2f86253	Neoporphyra haitanensis	species	NA	Rhodophyta	Bangiophyceae	Bangiales	Bangiaceae	Neoporphyra	Neoporphyra haitanensis	2	1	16	Neoporphyra	genus	retained	retain to genus; previously undetected non-native taxon	CATGAACAACATCTCATTCTGGTTGTTGCCACCTGCGATCATCTTGCTTTTGCTTTCAATGTTTGTTGAAGGCCCAACAGGCTTTTATGGTACTGGTGGTGGTTGGACAATTTATCCGCCGCCTTCAACTACTGGTCAGCCTGGTCCTGCAATGGACTTTGCGATCCTTGCACTCCACGTTGCTGGTGCTTCATCGATCCTTGGTGCGATTAACTTCATTACGACAATTTTGAACATGCGTGCGCCTGGCATGACATTGCACAAAATGCCATTGTTTGCATGGTCAGTGCTTGTAACAGCGTTCTTGCTTCTATTGTCATTGCCAGTTCTTGCTGGTGCGATCACAATGCTTCTAACAGACCGTAACTTTGGTACTGCTTTCTTCACACCAGAAGGTGG…
d9a07b3cc80a00ffc25f83744be75103d1036fa7	Neoporphyra haitanensis	species	NA	Rhodophyta	Bangiophyceae	Bangiales	Bangiaceae	Neoporphyra	Neoporphyra haitanensis	2	1	118	Neoporphyra	genus	retained	retain to genus; previously undetected non-native taxon	CATGAACAACATTTCATTCTGGTTGTTGCCACCTGCGATCATCCTGCTTTTGCTTTCAATGTTTGTTGAAGGTCCAACAGGCTTTTACGGTACTGGTGGTGGTTGGACAATTTATCCGCCGCTTTCAACAACTGGTCAGCCTGGTCCTGCGATGGACTTTGCGATCCTTGCGCTCCACGTTGCTGGTGCTTCATCGATCCTTGGCGCGATTAACTTCATTACGACAATTTTGAACATGCGTGCGCCTGGCATGACATTGCACAAAATGCCTTTGTTTGCATGGTCAGTGCTTGTGACAGCGTTCTTGCTTCTATTGTCATTGCCAGTTCTTGCTGGTGCGATCACAATGCTTCTAACAGACCGTAACTTTGGTACTGCTTTCTTCACACCAGAAGGTGG…
db05d2256368c3c054fe590ade7873b0edb10c06	Carcinus maenas	species	Metazoa	Arthropoda	Malacostraca	Decapoda	Carcinidae	Carcinus	Carcinus maenas	2	4	882	NA	NA	predator	0	AATAAATAATATAAGGTTCTGATTACTTCCTCCGTCTTTAACCTTACTTTTAATAAGAGGGATGGTAGAAAGAGGAGTTGGAACAGGATGAACAGTCTATCCTCCTTTAGCAGGGGCTATCGCCCATGCTGGTGCTTCAGTTGATTTAGGGATTTTCTCTTTACATTTAGCCGGGGTTTCTTCTATTTTAGGAGCTGTAAATTTTATAACAACTATTATCAATATGCGTTCTTTCGGCATGACAATAGACCAGATACCTTTATTTGTGTGAGCTGGTTTTATTACTGCGATCCTTTTATTATTATCGTTGCCGGTTTTAGCAGGAGCTATTACAATACTTCTAACTGACCGAAATCTAAACACCTCATTCTTCGATCCTGCAGGAGGTGGGGACCCAGT…
db97d0e601b9e114b4de3b584a2cdffc83cf29c8	Gryllus	genus	Metazoa	Arthropoda	Insecta	Orthoptera	Gryllidae	Gryllus	NA	2	1	15	Gryllus	genus	retained	0	AATATATAATATAAGATTTTGACTTTTACCTCCATCATTAACCCTTTTATTAACCAGAAGAAAGGTCGAAAATGGTGCAGGAACAGGATGAACAGTCTATCCACCCCTATCAACAGGAATTGCTCACGCTGGGGCATCAGTTGATATAGCTATTTTCTCACTACATTTAGCAGGAATTTCCTCAATTTTAGGAGCTGTAAATTTTATTACTACTATAATTAATATACGAGCACCAGGAATGTCACTAGACCAAACACCATTATTTGTTTGAGCAGTCGGAATTACAGCTCTTCTACTATTATTATCATTACCAGTTTTAGCTGGTGCTATTACAATATTACTTACAGATCGAAATTTAAATACATCATTTTTCGATCCTGCAGGAGGAGGAGATCCAAT…
dcf432fd2ab97f048ee3858b39749688e6e33469	Carcinus maenas	species	Metazoa	Arthropoda	Malacostraca	Decapoda	Carcinidae	Carcinus	Carcinus maenas	2	1	134	NA	NA	predator	0	AATAAATAATATAAGGTTCTGATTACTTCCTCCGTCTTTAACCTTACTTTTAATAAGAGGGATGGTAGAAAGAGGAGTTGGAACAGGATGAACAGTCTATCCTCCTTTAGCAGGGGCTATCGCCCATGCTGGTGCTTCAGTTGATTTAGGGATTTTCTCTTTACATTTAGCCGGGGTTTCTTCTATTTTAGGAGCTGTAAATTTTATAACAACTATTATCAATGTGCGTTCTTTCGGCATGACAATAGACCAGATACCTTTATTTGTGTGAGCTGTTTTTATTACTGCGATCCTTTTATTATTATCGTTGCCGGTTTTAGCAGGAGCTATTACAATACTTCTAACTGACCGAAATCTAAACACCTCATTCTTCGATCCTGCAGGAGGTGGGGACCCAGT…
e024f878e2545bc07c90577546e1b05ffed417a9	Carcinus maenas	species	Metazoa	Arthropoda	Malacostraca	Decapoda	Carcinidae	Carcinus	Carcinus maenas	2	4	2771	NA	NA	predator	0	AATAAATAATATAAGGTTCTGATTACTTCCTCCGTCTTTAACCTTACTTTTAATAAGAGGGATGGTAGAAGGAGGAGTTGGAACAGGATGAACAGTCTATCCTCCTTTAGCAGGGGCTATCGCCCATGCTGGTGCTTCAGTTGATTTAGGGATTTTCTCTTTACATTTAGCCGGGGTTTCTTCTATTTTAGGAGCTGTAAATTTTATAACAACTATTATCAATATGCGTTCTTTCGGCATGACAATAGACCAGATACCTTTATTTGTGTGAGCTGTTTTTATTACTGCGATCCTTTTATTATTATCGTTGCCGGTTTTAGCAGGAGCTATTACAATACTTCTAACTGACCGAAATCTAAACACCTCATTCTTCGATCCTGCAGGAGGTGGGGACCCAGT…
e18ae9bf349d902de4641a426e51b1692fd32c0e	Carcinus maenas	species	Metazoa	Arthropoda	Malacostraca	Decapoda	Carcinidae	Carcinus	Carcinus maenas	2	1	962	NA	NA	predator	0	AATAAATAATATAAGATTCTGATTACTTCCTCCGTCTTTAACCTTACTTTTAATAAGAGGGATGGTAGAAAGAGGAGTTGGAACAGGATGAACAGTCTATCCTCCTTTAGCAGGGGCTATCGCCCATGCTGGTGCTTCAGTTGATTTAGGGATTTTCTCTTTACATTTAGCCGGGGTTTCTTCTATTTTAGGAGCTGTAAATTTTATAACAACTATTATCAATATGCGTTCTTTCGGCATGACAATAGACCAGATACCTTTATTTGTGTGAGCTGTTTTTATTACTGCGATCCTTTTATTATTATCGTTGCCGGTTTTAGCAGGAGCTATTACAATACTTCTAACTGACCGAAATCTAAACACCTCATTCTTCGATCCTGCAGGAGGTGGGGACCCAGT…
e1d227b4024a1792480255a132d4146cc3e453c2	Carcinus maenas	species	Metazoa	Arthropoda	Malacostraca	Decapoda	Carcinidae	Carcinus	Carcinus maenas	2	1	298	NA	NA	predator	0	AATAAATAATATAAGGTTCTGATTACTTCCCCCGTCTTTAACCTTACTTTTAATAAGAGGGATGGTAGAAAGAGGAGTTGGAACAGGATGAACAGTCTATCCTCCTTTAGCAGGGGCTATCGCCCATGCTGGTGCTTCAGTTGATTTAGGGATTTTCTCTTTACATTTAGCCGGGGTTTCTTCTATTTTAGGAGCTGTAAATTTTATAACAACTATTATCAATATGCGTTCTTTCGGCATGACAATAGACCAGATACCTTTATTTGTGTGAGCTGTTTTTATTACTGCGATCCTTTTATTATTATCGTTGCCGGTTTTAGCAGGAGCTATTACAATACTTCTAACTGACCGAAATCTAAACACCTCATTCTTCGATCCTGCAGGAGGTGGGGACCCAGT…
e3763c3eed83ada5ced02990a72cdeec958524b4	Portunion conformis	species	Metazoa	Arthropoda	Malacostraca	Isopoda	Entoniscidae	Portunion	Portunion conformis	2	1	694	NA	NA	nonTarget	0	TATAAACAATATAAGATTTTGGTTATTGCCTCCTGCCCTGACTCTTTTGCTATTTAGAGGCCTTGTAGAAAGAGGAGTAGGAACAGGGTGGACTGTATACCCTCCTTTGTCCGGCAGTATTGCTCACAGGGGAAGGGCAGTAGATTTGGGGATTTTTTCTTTACACTTGGCAGGAGCGTCTTCTATTCTAGGAGCTGTTAATTTTATTACCACTGTCCTTAACATGCGGGCAGCTGGCATGACCTATGACCGTATTCCTCTGTTTGTGTGGTCTGTGTTTATCACAGCAGTGTTATTACTGCCGTCCCTTCCTGTGCTAGCAGGAGCTATTACAATGTTGTTGACGGATCGAAATTTAAATACTACCTTTTTTGACCCCTGTGGAGGGGGGGACCCTAT…
e45e086cc95af987130dd0dd453170e399f2a975	Carcinus maenas	species	Metazoa	Arthropoda	Malacostraca	Decapoda	Carcinidae	Carcinus	Carcinus maenas	2	1	1	NA	NA	predator	0	TCTTTAACCTTACTTTTAATAAGAGGGATGGTAGAAAGAGGAGTTGGAACAGGATGAACAGTCTATCCTCCTTTAGCAGGGGCTATCGCCCATGCTGGTGCTTCAGTTGATTTAGGGATTTTCTCTTTACATTTAGCCGGGGTTTCTTCTATTTTAGGAGCTGTAAATTTTATAACAACTATTATCAATATGCGTTCTTTCGGCATGACAATAGACCAGATACCTTTATTTGTGTGAGCTGTTTTTATTACTGCGATTCTTTTATTATTATCGTTGCCGGTTTTAGCAGGAGCTATTACAATACTTCTAACTGACCGAAATCTAAACACCTCATTCTTCGATCCTGCAGGAGGTGGGGACCCAGTTCTGTACCAACATTTGTTC
e4d9f87dc54b0fa8865f23f37d435ce5aaf5d203	Crangon franciscorum	species	Metazoa	Arthropoda	Malacostraca	Decapoda	Crangonidae	Crangon	Crangon franciscorum	2	3	13897	Crangon franciscorum	species	retained	0	TATAAATAATATAAGATTCTGATTACTACCCCCTGCTTTAACTCTTCTTTTATCTAGAGGTTTAGTGGAAAGAGGAGTAGGAACTGGATGAACGGTTTACCCTCCTCTTTCGGCTGGAATTGCTCACGCTGGAGCTTCAGTAGATATAGGAATTTTTTCTTTACACTTAGCTGGAGTATCCTCTATTCTTGGAGCTATTAATTTTATTACAACAGTAATTAATATACGAGCTGCTGGTATAACTATAGACCGACTTCCTTTATTTGTCTGATCTGTATTTTTAACAGCTATTCTTTTACTTCTTTCTCTCCCAGTTTTAGCTGGAGCTATTACTATACTTTTAACAGACCGAAATTTAAACACTTCATTCTTCGACCCAGTGGGGGGTGGTGACCCTAT…
e80d35968d9e7c53e72c7e5ec1eb127ab4ab509f	Mya arenaria	species	Metazoa	Mollusca	Bivalvia	Myida	Myidae	Mya	Mya arenaria	2	2	527	Mya arenaria	species	retained	0	TATAAATAATATTAGTTTCTGGGTGTTACCAAGATCTATGTTTTTATTATTTTGTTCAATGTTTAGAGAGGGGGGGTTTGGTGGGGGATGAACACTTTACCCTCCGTTGTCGAGAAATATAATAGGACACTCTGGTGCGGCGGGAGACTTTTTAATTTTATCCCTTCATATTGGAGGGGCTTCATCTATTATAGCTTCTCTAAATTTTTATAGAACTTGGGGTAACATGCGTGCAGGATGTCACCCGTTTCAGCGAGTTCCTCTTTTCTGTAGGTCTATTGGAGTTACCAGGTTTTTATTAATTTTAGCAATGCCAGTTTTGGCGGGGGCTTTAACAATGCTTTTAACTGATCGTAATTTTAATACTGCTTTTTTTGATCCTACTGGGTTGGGAGACCC…
e93a564b1ca31850fd706e638754a758538bca0e	Carcinus maenas	species	Metazoa	Arthropoda	Malacostraca	Decapoda	Carcinidae	Carcinus	Carcinus maenas	2	1	1	NA	NA	predator	0	TCTTTAACCTTACTTTTAATAAGAGGGATGGTAGAAAGAGGAGTTGGAACAGGATGAACAGTCTATCCTCCTTTAGCAGGGGCTATCGCCCATGCTGGTGCTTCAGTTGATTTAGGGATTTTCTCTTTACATTTAGCCGGGGTTTCTTCTATTTTAGGAGCTGTAAATTTTATAACAACTATTATCAATATGCGTTCTTTCGGCATGACAATAGACCAGATACCTTTATTTGTGTGAGCTGTTTTTATTACTGCGATCCTTTTATTATTATCGTTGCCGGTTTTAGCAGGAGCTATTACAATACTTCTAACTGACCGAGATCTAAACACCTCATTCTTCGATCCTGCAGGAGGTGGGGACCCAGTTCTGTACCAACATTTGTTC
ebacba05b8e6141c043db2262923cde07412127d	Leptocottus armatus	species	Metazoa	Chordata	Actinopteri	Perciformes	Cottidae	Leptocottus	Leptocottus armatus	2	1	934	Leptocottus armatus	species	retained	0	AATGAATAATATGAGCTTCTGGCTCCTCCCTCCGTCTTTCCTTCTACTCCTTGCTTCGTCAGGCGTCGAAGCCGGGGCAGGTACCGGGTGAACAGTTTACCCTCCCCTCGCCGGGAACCTCGCACATGCAGGAGCCTCTGTTGACTTGACAATCTTCTCCCTCCACTTAGCAGGTATCTCCTCAATTCTAGGGGCCATCAACTTTATCACAACAATCATCAATATAAAACCCCCTGCCATCTCTCAATACCAGACCCCCTTGTTCGTCTGGTCCGTACTTATTACTGCTGTCCTTCTACTCCTTTCCCTCCCTGTCCTTGCTGCCGGCATTACAATACTCCTAACAGACCGAAACCTTAACACCACCTTCTTCGACCCTGCCGGAGGGGGAGACCCCAT…
ed46d72d60d237e26855a0615af6b800255dace3	Carcinus maenas	species	Metazoa	Arthropoda	Malacostraca	Decapoda	Carcinidae	Carcinus	Carcinus maenas	2	1	201	NA	NA	predator	0	AATAAATAATATAAGGTTCTGATTACTTCCTCCGTCTTTAACCTTACTTTTAATAAGAGGGATGGTAGAAAGAGGAGTTGGAACAGGATGAACAGTCTATCCTCCTTTAGCAGGGGCTATCGCCCATGCTGGTGCTTCAGTTGATTTAGGGATTTTCTCTTTACATTTAGCCGGGGTTTCTTCTATTTTAGGAGCTGTAAATTTTATAACAACTATTATCAATATGCGTTCTTTCGGCATGACAATAGACCAGATACCTTTATTTGTGTGAGCTGTTTTTATTACTGCGATCCTTTTATTATTATCGTTGCCGGTTTTGGCAGGAGCTATTACAATACTTCTAACTGACCGAAATCTAAACACCTCATTCTTCGATCCTGCAGGAGGTGGGGACCCAGT…
efd5b692ce6ea7d154f13c7f49daa71723e73bda	Zosteraceae	family	Viridiplantae	Streptophyta	Magnoliopsida	Alismatales	Zosteraceae	NA	NA	2	1	4	Zosteraceae	family	retained	0	ATCAAATAATATATCATTCTGGTTGTTGCTACCAAGTCTCTTGCTCCTATTAAGCCCAGCCTTAGTAGAAGTGGGTACCGGCACTGGGTGGACGGTCTATCCGCCCTTAAGTGGTATTACCAGTCATTCTGGAGGAGCAGTTGATTTAGCAATTTCTAGTCCTCATCTATCAGGTGTTTCATCCATTTTAGGTTCTATCAATTTTATAACAACTATCTCCAACATGCGTGGTCCTGGAATGACTATGCATAGATCACCCCTTTTTGTGTGGTCCGTTCTAGTGACAGCATTCCTACTTTTATTATCACTTCCGGTACTGGCAGGGGCAATTACAATGTTATTAACCGATCGCAACTTTAATACAACCTTTTCTGATCCTGCTGGAGGGGGAGACCCCAT…
f11b804cb26b4a196965a15163a1e15a1c408dbe	Carcinus maenas	species	Metazoa	Arthropoda	Malacostraca	Decapoda	Carcinidae	Carcinus	Carcinus maenas	2	1	47	NA	NA	predator	0	AATAAATAATATAAGGTTCTGATTACTTCCTCCGTCTTTAACCTTACTTTTAATAAGAGGGATGGTAGAAAGAGGAGTTGGAACAGGATGAACAGTCTATCCTCCTTTAGCAGGGGCTATCGCCCATGCTGGTGCTTCAGTTGATTTAGGGATTTTCTCTTTACATTTAGCCGGGGTTTCTTCTATTTTAGGAGCTGTAAATTTTATAATAACTATTATCAATATGCGTTCTTTCGGCATGACAATAGACCAGATACCTTTATTTGTGTGAGCTGTTTTTATTACTGCGATCCTTTTATTATTATCGTTGCCGGTTTTAGCAGGAGCTATTACAATACTTCTAACTGACCGAAATCTAAACACCTCATTCTTCGATCCTGCAGGAGGTGGGGACCCAGT…
f1b6cbe188bc13d30320ad0d31d6b4a5b602218f	Carcinus maenas	species	Metazoa	Arthropoda	Malacostraca	Decapoda	Carcinidae	Carcinus	Carcinus maenas	2	7	1238	NA	NA	predator	0	AATAAATAATATGAGATTCTGATTACTTCCTCCGTCTTTAACCTTACTTTTAATAAGAGGAATAGTAGAAAGAGGAGTTGGAACCGGATGGACAGTCTATCCTCCTTTAGCTGGAGCTATTGCCCATGCCGGGGCTTCAGTTGATCTAGGGATTTTCTCTTTACATTTAGCCCGGTTTCTTCTATTTTAGGGGCTGTAAATTTTATAACAACTATTATCAATATGCGTTCTTTTGGCATGACAATAGATCAGATACCTTTATTTGTGTGAGCTGTTTTTATTACTGCAATCCTTTTATTATTATCATTGCCGGTTTTAGCAGGAGCTATTACAATACTTTTAACTGATCGAAATCTTAACACTTCATTCTTCGATCCTGCAGGAGGGGGAGACCCAGTT…
f3e80fa4a64c5484988105e08e9018306fba0c47	Carcinus maenas	species	Metazoa	Arthropoda	Malacostraca	Decapoda	Carcinidae	Carcinus	Carcinus maenas	2	1	40	NA	NA	predator	0	AATAAATAATATAAGGTTCTGATTACTTCCTCCGTCTTTAACCTTACTTTTAATAAGAGGGATGGTAGAAAGAGGAGTTGGAACAGGATGAACAGTCTATCCTCCTTTAGCAGAGGCTATCGCCCATGCTGGTGCTTCAGTTGATTTAGGGATTTTCTCTTTACATTTAGCCGGGGTTTCTTCTATTTTAGGAGCTGTAAATTTTATAACAGCTATTATCAATATGCGTTCTTTCGGCATGACAATAGACCAGATACCTTTATTTGTGTGAGCTGTTTTTATTACTGCGATCCTTTTATTATTATCGTTGCCGGTTTTAGCAGGAGCTATTACAATACTTCTAACTGACCGAAATCTAAACACCTCATTCTTCGATCCTGCAGGAGGTGGGGACCCAGT…
f464c817b9c8dbdaf186233d8dec872a590bf42c	Carcinus maenas	species	Metazoa	Arthropoda	Malacostraca	Decapoda	Carcinidae	Carcinus	Carcinus maenas	2	1	2	NA	NA	predator	0	TCTTTAACCTTACTTTTAATAAGAGGGATGGTAGAAAGAGGAGTTGGAACAGGATGAACAGTCTGTCCTCCTTTAGCAGGGGCTATCGCCCATGCTGGTGCTTCAGTTGATTTAGGGATTTTCTCTTTACATTTAGCCGGGGTTTCTTCTATTTTAGGAGCTGTAAATTTTATAACAACTATTATCAATATGCGTTCTTTCGGCATGACAATAGACCAGATACCTTTATTTGTGTGAGCTGTTTTTATTACTGCGATCCTTTTATTATTATCGTTGCCGGTTTTAGCAGGAGCTATTACAATACTTCTAGCTGACCGAAATCTAAACACCTCATTCTTCGATCCTGCAGGAGGTGGGGACCCAGTTCTGTACCAACATTTGTTC
f501f402c4b33948122614df8aa8c96af89a455a	Carcinus maenas	species	Metazoa	Arthropoda	Malacostraca	Decapoda	Carcinidae	Carcinus	Carcinus maenas	2	1	57	NA	NA	predator	0	AATAAATAATATAAGGTTCTGATTACTTCCTCCGTCTTTAACCTTACTTTTAATAAGAGGGATGGTAGAAAGAGGAGTTGGAACAGGATGAACAGTCTATCCTCCTTTAGCAGGGGCTATCGCCCGTGCTGGTGCTTCAGTTGATTTAGGGATTTTCTCTTTACATTTAGCCGGGGTTTCTTCTATCTTAGGAGCTGTAAATTTTATAACAACTATTATCAATATGCGTTCTTTCGGCATGACAATAGACCAGATACCTTTATTTGTGTGAGCTGTTTTTATTACTGCGATCCTTTTATTATTATCGTTGCCGGTTTTAGCAGGAGCTATTACAATACTTCTAACTGACCGAAATCTAAACACCTCATTCTTCGATCCTGCAGGAGGTGGGGACCCAGT…
f50a107292526496807f666644cbd85540a8d517	Leptocottus armatus	species	Metazoa	Chordata	Actinopteri	Perciformes	Cottidae	Leptocottus	Leptocottus armatus	2	3	97	Leptocottus armatus	species	retained	0	CCGGGAACCTCGCACATGCAGGAGCCTCTGTTGACCTGACAATCTTCTCCCTCCACTTAGCAGGTATCTCCTCAATTCTAGGGGCCATCAACTTTATCACAACAATCATCAATATAAAACCCCCTGCCATCTCTCAATACCAGACCCCCTTGTTCGTCTGGTCCGTACTTATTACTGCTGTCCTTCTACTCCTTTCCCTCCCTGTCCTTGCTGCCGGCATTACAATACTCCTAACAGACCGAAACCTTAACACCACCTTCTTCGACCCTGCCGGAGGGGGAGACCCCATCCCCTACCAACACCTCTTC
f7b8f4ad0a1bbd6731fb569f15c958fa4db4a3ec	Crangon franciscorum	species	Metazoa	Arthropoda	Malacostraca	Decapoda	Crangonidae	Crangon	Crangon franciscorum	2	1	9	Crangon franciscorum	species	retained	0	TATAAATAATATAAGATTCTGATTACTACCCCCTGCTTTAACTCTTCTTTTATCTAGAGGTTTACCCTCCTCTTTCGGCTGGAATTGCTCACGCTGGAGCTTCAGTAGATATAGGAATTTTTTCTTTACACTTAGCTGGAGTATCCTCTATTCTTGGAGCTATTAATTTTATTACAACAGTAATTAATATACGAGCTGCTGGTATAACTATAGACCGACTTCCTTTATTTGTCTGATCTGTATTTTTAACAGCTATTCTTTTACTTCTTTCTCTCCCAGTTTTAGCTGGAGCTATTACTATACTTTTAACAGACCGAAATTTAAACACTTCATTCTTCGACCCAGTGGGGGGTGGTGACCCTATTTTATATCAACATTTATTC
fae75a36bf4cb99806d51d2faaaf8b196da9eabd	Metacarcinus magister	species	Metazoa	Arthropoda	Malacostraca	Decapoda	Cancridae	Metacarcinus	Metacarcinus magister	2	1	167	Metacarcinus magister	species	retained	0	TATAAACAATATAAGTTTCTGATTATTACCTCCTTCTTTAACCTTACTTCTTATAAGAGGAATAGTAGAAAGAGGAGTAGGAACAGGATGGACCGTCTATCCCCCTTTAGCTGGAGCTATCGCCCATGCTGGAGCCTCAGTAGATATAGGAATCTTTTCCCTTCATTTAGCTGGAGTTTCCTCTATTTTAGGAGCGGTAAATTTTATAACAACCGTAATTAATATACGTTCTTTTGGGATAACTTTAGATCAAATACCACTCTTCGTTTGAGCTGTATTTATCACCTCTATTCTTTTACTACTATCCCTTCCTGTACTAGCAGGCGCCATTACTATACTTCTAACTGACCGAAATCTTAATACATCTTTCTTTGACCCGGCAGGAGGAGGAGACCCTGT…
fcaeeee1beba6d509e6924202a1df53fa39656bb	Hemigrapsus	genus	Metazoa	Arthropoda	Malacostraca	Decapoda	Varunidae	Hemigrapsus	NA	2	1	904	Hemigrapsus	genus	retained	0	TATAAATAACATAAGTTTTTGACTTTTACCCCCATCTTTATCTCTTCTTCTAACAAGGAGAATAGTAGAGAGTGGTGTGGGGACTGGATGAACTGTCTACCCTCCCTTATCTGCTGCTATCGCCCACGCTGGGGCCTCTGTTGATTTGGGTATTTTCTCACTACATCTTGCTGGGGTCTCGTCAATCTTAGGAGCTGTAAACTTTATAACTACTGTTATTAACATACGATCTTATGGTATAACAATAGACCAGATACCTCTTTTTGTTTGAGCCGTATTTATTACTGCCATTCTATTACTTCTATCTCTCCCTGTTTTAGCAGGAGCTATTACTATGTTGTTGACAGATCGAAACCTGAATACATCCTTTTTTGACCCTGCAGGAGGAGGGGACCCTGT…
fcc352405b22257d81dc8d08334ba0e840bcdb0c	Harmothoe aff. imbricata CMC01	species	Metazoa	Annelida	Polychaeta	Phyllodocida	Polynoidae	Harmothoe	Harmothoe aff. imbricata CMC01	2	1	7	Harmothoe aff. imbricata CMC01	species	retained	0	TTTAAACAACATAAGATTTTGATTACTACCACCTTCACTTATTTTATTACTTTCTTCTAGAGCAGTGGAAAAAGGGGTGGGAACAGGATGAACCGTTTACCCACCTTTATCCTCTAATATTGCTCATGCAGGGCCTTCAGTAGATTTAGCTATTTTTTCTTTACATATTGCTGGGGTTTCTTCTATTCTAGGAGCCCTTAACTTTATTACCACAGTAGTTAACATACGTTATAAAGGTTTACGACTTGAACGTGTTCCTTTATTTGTGTGATCGGCTAAAATTGCTGCTATTCTCTTATTATTATCTTTACCTGTCTTAGCAGGAGCTATTACAATACTTCTAACTGACCGAAATCTAAACACCTCATTCTTCGATCCTGCAGGAGGTGGGGACCCAGT…
fd21a4a69e41031e050b80c96a578a2b0e1575ad	Cymatogaster aggregata	species	Metazoa	Chordata	Actinopteri	NA	Embiotocidae	Cymatogaster	Cymatogaster aggregata	2	2	75839	Cymatogaster aggregata	species	retained	0	AATAAACAACATGAGTTTCTGACTGCTTCCCCCATCGTTTCTGCTTCTTCTAGCATCTTCCGGAGTAGAAGCTGGCGCCGGAACCGGATGAACTGTATACCCGCCTCTTTCAGGCAATCTCGCTCATGCAGGGGCTTCCGTAGACTTAACTATCTTCTCCCTCCATCTTGCAGGAATCTCCTCGATTTTAGGCGCAATCAACTTTATTACAACTATTTTTAATATAAAACCCCCAACTGTCTCACAATACCAAATACCCCTGTTTGTCTGGTCCGTCCTGATCACAGCCGTCCTCCTGCTTCTTTCTCTGCCAGTTCTTGCCGCTGGCATCACCATGCTACTAACTGACCGAAACCTAAATACTACCTTCTTTGACCCTGCAGGTGGGGGAGACCCCAT…
fdc80ae5c5d103b2e88889628d1e88288fe07089	Leptocottus armatus	species	Metazoa	Chordata	Actinopteri	Perciformes	Cottidae	Leptocottus	Leptocottus armatus	2	1	6	Leptocottus armatus	species	retained	0	AATGAATAATATGAGCTTCTGGCTCCTCCCTCCGTCTTTCCTTCTACTCCTTGCTTCGTCAGGCGTCGAAGCCGGGGCAGGTACCGGGTGAACAGTTTACCCTCCCCTCGCCGGGAACCTCGCACATGCAGGAGCCTCTGTTGACCTAACAATCTTCTCCCTCCACTTAGCAGGTATCTCCTCAATTCTAGGGGCCATCAACTTTATCACAACAATCATCAATATAAAACCCCCTGCCATCTCTCAGTACCAGACCCCCTTGTTCGTCTGGTCCGTACTTATTACTGCTGTCCTTCTACTCCTTTCCCTCCCTGTCCTTGCTGCCGGCATTACAATACTCCTAACAGACCGAAACCTTAACACCACCTTCTTCGACCCTGCCGGAGGGGGAGACCCCAT…
fe564556dd8793f94deb94ec6db4db2e1c4799dc	Carcinus maenas	species	Metazoa	Arthropoda	Malacostraca	Decapoda	Carcinidae	Carcinus	Carcinus maenas	2	1	90	NA	NA	predator	0	AATAAATAATATAAGGTTCTGATTACTTCCTCCGTCTTTAACCTTACTTTTAATAAGAGGGATGGTAGAAAGAGGAGTTGGAACAGGATGAACAGTCTATCCTCCTTTAGCAGGGGCTATCGCCCATGCTGGTGCTTCAGTTGATTTAGGGATTTTCTCTTTACATTTAGCCGGGGTTTCTTCTATTTTAGGAGCTGTAAATTTTATAACAACTATTATCAATATGCGTTCTTTCGGCATGACAATAGACCGGATACCTTTATTTGTGTGAGCTGTTTTTATTACTGCGATCCTTTTATTATTATCGTTGCCGGTTTTAGCAGGAGCTATTGCAATACTTCTAACTGACCGAAATCTAAACACCTCATTCTTCGATCCTGCAGGAGGTGGGGACCCAGT…
ffb9cc03ef2253f3004b1f8f087659d5c7b87e04	Carcinus maenas	species	Metazoa	Arthropoda	Malacostraca	Decapoda	Carcinidae	Carcinus	Carcinus maenas	2	1	46	NA	NA	predator	0	AATAAATAATATAGGGTTCTGATTACTTCCTCCGTCTTTAACCCTACTTTTAATAAGAGGGATGGTAGAAAGAGGAGTTGGAACAGGATGAACAGTCTATCCTCCTTTAGCAGGGGCTATCGCCCATGCTGGTGCTTCAGTTGATTTAGGGATTTTCTCTTTACATTTAGCCGGGGTTTCTTCTATTTTAGGAGCTGTAAATTTTATAACAACTATTATCAATATGCGTTCTTTCGGCATGACAATAGACCAGATACCTTTATTTGTGTGAGCTGTTTTTATTACTGCGATCCTTTTATTATTATCGTTGCCGGTTTTAGCAGGAGCTATTACAATACTTCTAACTGACCGAAATCTAAACACCTCATTCTTCGATCCTGCAGGAGGTGGGGACCCAGT…
0058a7981b26f64818c43b50f8d1d7dd34ec2525	Carcinus maenas	species	Metazoa	Arthropoda	Malacostraca	Decapoda	Carcinidae	Carcinus	Carcinus maenas	3	1	447	NA	NA	predator	0	AATAAATAATATAAGGTTCTGATTACTTCCTCCGTCTTTAACCTTACTTTTAATAAGAGGGATGGTAGAAAGAGGAGTTAGAACAGGATGAACAGTCTATCCTCCTTTAGCAGGGGCTATCGCCCATGCTGGTGCTTCAGTTGATTTAGGGATTTTCTCTTTACATTTAGCCGGGGTTTCTTCTATTTTAGGAGCTGTAAATTTTATAACAACTATTATCAATATGCGTTCTTTCGGCATGACAATAGACCAGATACCTTTATTTGTGTGAGCTGTTTTTATTACTGCGATCCTTTTATTATTATCGTTGCCGGTTTTAGCAGGAGCTATTACAATACTTCTAACTGACCGAAATCTAAACACCTCATTCTTCGATCCTGCAGGAGGTGGGGACCCAGT…
00911add861fcc35bcb99025261e48ba5698e8b6	Leptocottus armatus	species	Metazoa	Chordata	Actinopteri	Perciformes	Cottidae	Leptocottus	Leptocottus armatus	3	1	1015	Leptocottus armatus	species	retained	0	AATGAATAATATGAGCTTCTGGCTCCTCCCTCCGTCTTTCCTTCTACTCCTTGCTTCGTCAGGCGTCGAAGCCGGGGCAGGTACCGGGTGAACAGTTTACCCTCCCCTCGCCGGAAACCTCGCACATGCAGGAGCCTCTGTTGACCTGACAATCTTCTCCCTCCACTTAGCAGGTATCTCCTCAATTCTAGGGGCCATCAACTTTATCACAACAATTATCAATATAAAACCCCCTGCCATTTCTCAATACCAGACCCCCTTGTTCGTCTGGTCCGTACTTATTACTGCTGTCCTTCTACTCCTTTCCCTCCCTGTCCTTGCTGCCGGCATTACAATACTCCTAACAGACCGAAACCTTAACACCACCTTCTTCGACCCTGCCGGAGGGGGAGACCCCAT…
01947b73d09d6762188c47730c26523db4f833c9	Crangon sp. UF_53625	species	Metazoa	Arthropoda	Malacostraca	Decapoda	Crangonidae	Crangon	Crangon sp. UF_53625	3	1	12	Crangon	genus	retained	0	TATAAATAATATAAGATTTTGATTACTACCTCCTGTTTTAACTTTTCTTTTATCTAGAGGTTTAGTAGAAAGAGGTGTAGGAACTGGATGAACAGTTTATCCACCGCTCTCAGCAGTAATTGCTCACGCCGGAGCTTCAGTTGATATAGGAATTTTCTCTTTACACTTAGCGGGTGTATCCTCTATTCTAGGGGCTATTAATTTTATTACAACAGTAATTAACATACGAGCCGCTGGTATAACTATAGACCGACTTCCTTTATTTGTTTGATCTGTATTTTTAACAGCTATTCTTTTACTCCTCTCACTACCAGTTTTAGCCGGGGCTATTACTATACTTTTAACAGATCGAAATTTAAACACTTCTTTCTTCGACCCTGTTGGAGGGGGTGACCCTAT…
01a838fe17e825376d7f9aaef5def84b753734c4	Scytosiphon sp. Mitopromiscuus	species	NA	NA	Phaeophyceae	Ectocarpales	Scytosiphonaceae	Scytosiphon	Scytosiphon sp. Mitopromiscuus	3	1	254	Scytosiphon	genus	retained	0	TATGAATAATATAAGTTTTTGGCTACTGCCTCCCTCTTTAATACTTCTTTTGGCGTCTTCCTTAGTAGAATCTGGAGCAGGTACTGGCTGGACAGTTTACCCACCTTTAAGTGGTATTCAAGCGCACTCAGGTCCTTCAGTAGATTTAGCTATTTTCAGTCTCCATTTATCAGGTGCTGCTTCTATTTTAGGGGCTATAAATTTTATTACTACTATTTTTAATATGAGAGCGCCTGGTATGACTATGGATAGACTACCACTTTTTGTATGGTCTGTACTAATCACAGCTTTCTTACTATTGTTATCTCTTCCTGTTTTAGCTGGGGGTATTACAATGTTATTAACAGATAGAAACTTTAATACAACCTTTTTTGACCCTGCAGGTGGTGGTGATCCAGT…
0325cbd261961b10c3687002b628d1a5fd6119ca	Pseudopolydora paucibranchiata	species	Metazoa	Annelida	Polychaeta	Spionida	Spionidae	Pseudopolydora	Pseudopolydora paucibranchiata	3	1	11	Pseudopolydora paucibranchiata	species	retained	0	AATAAACGCACTCAGGTTTTGGCTTCTACCGCCCTCACTCGCTATACTTCTTAGAGGTATGTGAGTTGAAGACGGTGCCGGCACCGGATGAACAATTTACCCCCCTTTATCCGGGAACGTTGCCCATGCAGGACCTGCGGTTGATTTAACCATTCTCTCACTACATATTGCCGGTGTTTCCTCATTGCTTGGCGCCATTAATTTCACAACAACTATTATAAATAGACGTATGGAAGGCATGCCTACCGAAAAGATACCCCTATTTATTTGATCTGTTCTTGTAACAGTGGGCCTTCTTATTCTGGCTCTCCCAGTACTTGCAGGAGCCCTAACTATATTAATCCTAGACCGTAATTGTAATACCTCTTTCTTTGAACCGACAGGAGGGGGCGACCCTAT…
03b43dad6d40a4c17a2f64069afcc82a9a4ec886	Carcinus maenas	species	Metazoa	Arthropoda	Malacostraca	Decapoda	Carcinidae	Carcinus	Carcinus maenas	3	4	2732	NA	NA	predator	0	AATAAATGATATGAGATTCTGATTACTTCCTCCGTCTTTAACCTTACTTTTAATAAAAGGAATAGTAGAAAGAGGAGTCGGAACCGGATGGACAGTCTATCCTCCTTTAGCTGGAGCTATTGCCCATGCCGGTGCTTCAGTTGATCTAGGGATTTTTTCTTTACATTTAGCTGGGGTTTCTTCTATTTTAGGGGCTGTAAATTTTATAACAACTATTATCAATATGCGTTCTTTCGGCATGACAATAGATCAGATACCTTTATTTGTGTGAGCCGTTTTTATTACTGCAATCCTTTTATTACTATCATTGCCGGTTTTAGCAGGAGCTATTACAATACTTTTAACTGACCGAAATCTAAACACCTTATTCTTCGATCCTGCAGGAGGTGGAGACCCAGT…
046ae7bba6d71455f7c2964f48a5e9f9e3a051da	zooplankton environmental sample	species	NA	NA	NA	NA	NA	NA	zooplankton environmental sample	3	1	114	NA	NA	manual_filter	non-specific ID	TTTAAATAATATTAGTTTTTGGTTATTAATACCATCATTATTATTATTATTATCTTCAGCATTTGTTGAAGTAGGTGCTGGTACAGGTTGGACAGTTTATCCTCCTTTAAGTAGTATTTCAGCACATTCAGGAGGTTCTGTTGATTTAGCTATTTTTAGTTTACATTTAGCAGGTGTATCTTCTCTTTTAGGTTCAATTAACTTTATTACAACTATTTTAAATATGCGTACTGTTGGTATGCGTATGCATGAAATGCCATTATTTGTATGGGCAGTTTTCATTACAACAATTTTATTATTATTATCATTACCCGTTTTAGCAGGTGCTATTACAATGCTATTAACAGATCGTAATTTTAATACTACATTTTTTGATGCAGCTGGTGGTGGTGATCCTAT…
047d22efc474206a8c230ec659c0313a1248b551	Carcinus maenas	species	Metazoa	Arthropoda	Malacostraca	Decapoda	Carcinidae	Carcinus	Carcinus maenas	3	1	3	NA	NA	predator	0	ATATGATGGCTTTTCCTCGAATAAATAATATAAGGTTCTGATTACTTCCTCCGTCTTTAACCTTACTTTTAATAAGAGGGATGGTAGAAAGAGGAGTTGGAACAGGATGAACAGTCTATCCTCCTTTAGCAGGGGCTATCGCCCATGCTGGTGCTTCAGTTGATTTAGGGATTTTCCCTTTACATTTAGCCGGGGTTTCTTCTATTTTAGGAGCTGTAAATTTTATAACAACTATTATCAATATGCGTTCTTTCGGCATGACAATAGACCAGATACCTTTATTTGTGTGAGCTGTTTTTATTACTGCGATCCTTTTATTATTATCGTTGCCGGTTTTAGCAGGAGCTATTACAATACTTCTAACTGACCGAAATCTAAACACCTCATTCTTCGATCCTG…
06ef46a272ad68565889f479e50cc400d21be6bc	Zosteraceae	family	Viridiplantae	Streptophyta	Magnoliopsida	Alismatales	Zosteraceae	NA	NA	3	1	3	Zosteraceae	family	retained	0	ATCAAATAATATATCATTCTGGTTGTTGCCACCAAGTCTCTTGCTCCTATTAAGCCCAGCCTTAGTAGAAGTGGGTACCGGCACTGGGTGGACGGTCTATCCGCCCTTAAGTGGTATTACCAGTCATTCTGGAGGAGCAGTTGATTTAGCAATTTCTAGTCCTTATCTATCAGGTGTTTCATCCATTTTAGGTTCTATCAATTTTATAACAACTATCTCCAACATGCGTGGACCTGGAATGACTATGCATAGATCACCCCTTTTTGTGTGGTCCGTTCTAGTGACAGCATTCCTACTTTTATTATCACTTCCGGTACTGGCAGGGGCAATTACAATGTTATTAACCGATCGCAACTTTAATACAACCTTTTCTGATCCTGCTGGAGGGGGAGACCCCAT…
073ad0dac8201fb89a9c60e0dd1c95b3ab3375c7	Grandidierella japonica	species	Metazoa	Arthropoda	Malacostraca	Amphipoda	Corophiidae	Grandidierella	Grandidierella japonica	3	1	39	Grandidierella japonica	species	retained	0	AATAAATAACATAAGATTTTGACTTTTACCTCCTTCTTTGACCTTGCTTTTAGTAAGAGGCTTAGTAGAAAGAGGAGTAGGAACAGGATGAACAGTGTACCCCCCATTAAGAGCAACCATCGCACACTCAGGGGGCTCAGTAGATTTAGCCATTTTTTCCCTTCATTTAGCAGGGGCCTCCTCAATTTTAGGAGCCATTAATTTTATCTCAACAGTCCTTAATATACGAGCCCCTGGAATAACCATAGACCGTGTTCCACTTTTTGTGTGGTCTGTTTTTATCACTGCAATCCTCTTATTATTGTCTTTACCAGTCCTTGCAGGAGCTATTACAATATTGTTAACAGACCGCAACTTAAACACCTCTTTCTTTGACCCTTTAGGAGGGGGAGACCCAAT…
095a1db4868c8536e38474706caa7dc687c80a88	Metacarcinus magister	species	Metazoa	Arthropoda	Malacostraca	Decapoda	Cancridae	Metacarcinus	Metacarcinus magister	3	1	757	Metacarcinus magister	species	retained	0	TATAAACAATATAAGTTTCTGATTATTACCTCCTTCTTTAACCTTACTTCTTATAAGAGGAATAGTAGAAAGAGGAGTAGGAACAGGATGGACCGTTTATCCCCCTTTAGCTGGGGCTATCGACCATGCTGGAGCCTCAGTAGATATAGGAATCTTTTCCCTTCATTTAGCCGGAGTTTCCTCTATTTTAGGAGCGGTAAATTTTATAACAACCGTAATTAATATACGTTCTTTTGGGATAACTTTAGATCAAATACCACTCTTCGTTTGAGTTGTATTTATCACCGCTATTCTTTTACTACTATCCCTTCCTGTACTAGCAGGTGCCATTACTATACTTCTAACTGACCGAAATCTTAATACATCTTTCTTTGATCCGGCAGGAGGAGGAGACCCTGT…
0a6aa31426893460c9bfdf902a8dba15d198822a	Batillaria attramentaria	species	Metazoa	Mollusca	Gastropoda	NA	Batillariidae	Batillaria	Batillaria attramentaria	3	1	3	Batillaria attramentaria	species	retained	0	ATTAAATAATATGAGTTTTTGGCTTTTACCTCCTGCTTTACTATTATTACTTTCTTCTGCAGCTGTAGAAAGGGGAGTCGGAACAGGTTGAACTGTATACCCTCCTTTAGCCGGAAATCTTGCACACGCAGGAGGCTCTGTAGATCTAGCAATTTTTTCCCTTCATTTAGCAGGCGTTTCCTCTATTTTAGGAGCTGTAAACTTTATTACAACTATTATTAATATGCGATGACGAGGAATGCAATTTGAGCGTCTTCCTCTTCTTGTTTGATCTGTTAAAATTACGGCGATTCTCCTTTTACTTTCACTTCCTGTTTTGGCAGGAGCAATTACAATATTGTTAACTGATCGAAATTTCAATACTGCTTTCTTTGATCCTGCTGGTGGTGGAGATCCTAT…
0c5059b51a6866b30511086db2012f101860aba0	Crangon sp. UF_53625	species	Metazoa	Arthropoda	Malacostraca	Decapoda	Crangonidae	Crangon	Crangon sp. UF_53625	3	1	19	Crangon	genus	retained	0	TATAAATAATATAAGATTTTGATTATTACCTCCTGCTTTAACTCTTCTTTTATCTAGAGGTCTAGTAGAAAGAGGTGTAGGAACTGGATGAACAGTTTATCCACCACTCTCAGCAGGAATTGCTCACGCTGGAGCTTCAGTTGATATAGGAATTTTTTCTTTACATTTAGCAGGAGTATCATCAATCCTAGGGGCTATTAATTTTATTACAACAGTAATTAACATACGAGCCGCTGGTATAACTATAGACCGACTTCCATTATTTGTTTGATCTGTATTTTTAACAGCTATCCTTCTACTCCTCTCACTACCAGTTTTAGCTGGAGCTATTACTATACTTTTAACAGATCGAAATTTAAACACTTCATTCTTCGACCCTGTTGGAGGGGGTGATCCTAT…
0cf79fad08eb20dc109fff389fbc27e2d54f6d25	Nematostella	genus	Metazoa	Cnidaria	Anthozoa	Actiniaria	Edwardsiidae	Nematostella	NA	3	1	5	Nematostella	genus	retained	0	ATTAAACAATATTAGTTTCTGGCTACTTCCCCCCGCACTTATTCTACTTTTAGGTTCTGCTTTTGTTGAGCAAGGAGTAGGAACAGGGTGGACTATGTATCCCCCGCTTGCTTCTATTCAGACGCATTCGGGTGGAGCTGTAGATATGGCTATTTTTAGCCTTCATCTAGCAGGAGCCTCTTCTATATTGGGGTCTATGAATTTTATTACAACTGTATTTAATATGAGAGCTCCAGGGGTAACTATGGATAGACTTCCACTATTTGTGTGGTCCGTCTTAATTACTGCCTTTTTACTACTACTATCCTTACCAGTCTTAGCTGGTGGTATAACAATGCTTTTAACAGATAGGAATTTTAATACCACCTTCTTTGATCCTGCTGGTGGTGGAGATCCAAT…
0e717f70d25b384e8d1af7633ed80cf324d2569a	Metacarcinus magister	species	Metazoa	Arthropoda	Malacostraca	Decapoda	Cancridae	Metacarcinus	Metacarcinus magister	3	1	298	Metacarcinus magister	species	retained	0	TATAAATAATATAAGTTTCTGACTATTACCTCCTTCTTTAACCTTACTTCTTATAAGAGGAATAGTAGAAAGAGGAGTAGGAACAGGATGGACCGTCTACCCTCCCTTAGCGGGGGCTATCGCCCATGCCGGAGCCTCAGTCGATATAGGAATCTTTTCCCTTCATTTAGCTGGGGTTTCCTCTATTTTAGGAGCAGTAAATTTTATAACAACCGTAATTAACATACGTTCTTTTGGGATAACTTTAGATCAAATACCACTCTTCGTTTGAGCTGTATTTATCACCGCTATTCTTTTACTACTATCCCTTCCTGTACTAGCAGGTGCCATCACTATACTTCTAACTGATCGAAATCTTAACACATCTTTCTTTGATCCGGCAGGAGGAGGAGACCCTGT…
1159a1da324eedd0c6daf7df2cea9aed166ff492	Leptocottus armatus	species	Metazoa	Chordata	Actinopteri	Perciformes	Cottidae	Leptocottus	Leptocottus armatus	3	1	643	Leptocottus armatus	species	retained	0	AATGAATAATATGAGCTTCTGGCTCCTCCCTCCGTCTTTCCTTCTACTCCTTGCTTCGTCAGGCGTCGAAGCCGGGGCAGGTACCGGGTGAACAGTTTACCCTCCCCTCGCCGGGAACCTCGCACATGCAGGAGCCTCTGTTGACCTGACAATCTTCTCCCTCCACTTAGCAGGTATCTCCTCAATTCTAGGGGCCATCAACTTTATCACAACAATTATCAATATAAAACCCCCTGCCATTTCTCAATACCAGACCCCCTTGTTCGTCTGGTCCGTACTTATTACTGCTGTCCTTCTACTCCTTTCCCTCCCTGTTCTTGCTGCCGGCATTACAATACTCCTAACAGACCGAAACCTTAACACCACCTTCTTCGACCCTGCCGGAGGGGGAGACCCCAT…
122a144a9eac0fb86d5b0591c4f6153ac3ddd8a7	Scytosiphon sp. Mitopromiscuus	species	NA	NA	Phaeophyceae	Ectocarpales	Scytosiphonaceae	Scytosiphon	Scytosiphon sp. Mitopromiscuus	3	1	2	Scytosiphon	genus	retained	0	TATGAATAATATAAGTTTTTGGCTACTGCCTCCCTCTTTAATACTTCTTTTGGCGTCTTCCTTAGTAGAATCTGGAGCAGGTACTGGCTGGACAGTTTACCCACCTTTAAGTGGTATTCAAGCGCACTCAGGTCCTTCAGTAGATTTAGCTATTTTCAGTCTCCATTTATCATGTGCTGCTTCTATTTTAGGGGCTATAAATTTTATTACTACTATTTTTAATATGAGAGCGCCTGGTATGACTATGGATAGACTACCACTTTTTGTATGGTCTGTACTAATCACAGCTTTCTTACTATTGTTATCTCTTCCTGTTTTAGCTGGGGGTATTACAATGTTATTAACAGATAGAAACTTTAATACAACCTTTTTTGACCCTGCAGGTGGTGGTGATCCAGT…
12478f3aee6d8be9737e594b93f8ad0157a275d8	Crangon sp. UF_53625	species	Metazoa	Arthropoda	Malacostraca	Decapoda	Crangonidae	Crangon	Crangon sp. UF_53625	3	1	944	Crangon	genus	retained	0	TATAAATAATATAAGATTTTGATTATTACCCCCTGCTTTAACTCTTCTTTTATCTAGAGGTTTAGTAGAAAGAGGTGTAGGAACTGGATGAACAGTTTATCCACCACTCTCAGCAGGAATTGCTCACGCTGGAGCTTCAGTTGACATAGGAATTTTTTCTTTACATTTAGCAGGAGTATCATCAATCCTAGGGGCTATTAATTTTATTACAACAGTAATTAACATACGAGCCGCTGGTATAACTATAGACCGACTTCCATTATTTGTTTGATCTGTATTTTTAACAGCTATCCTTCTACTCCTCTCACTACCAGTTTTAGCTGGAGCTATTACTATACTTTTAACAGATCGAAATTTAAACACTTCATTCTTCGACCCTGTTGGAGGGGGTGAACCTAT…
1339fba7cb57e1600c4dede71f8c98cfc0591712	Leptocottus armatus	species	Metazoa	Chordata	Actinopteri	Perciformes	Cottidae	Leptocottus	Leptocottus armatus	3	2	52676	Leptocottus armatus	species	retained	0	AATGAATAATATGAGCTTCTGGCTCCTCCCTCCGTCTTTCCTTCTACTCCTTGCTTCGTCAGGCGTCGAAGCCGGGGCAGGTACCGGGTGAACAGTTTACCCTCCCCTCGCCGGGAACCTCGCACATGCAGGAGCCTCTGTTGACCTGACAATCTTCTCCCTCCACTTAGCAGGTATCTCCTCAATTCTAGGGGCCATCAACTTTATCACAACAATCATCAATATAAAACCCCCTGCCATCTCTCAGTACCAGACCCCCTTGTTCGTCTGGTCCGTACTTATTACTGCTGTCCTTCTACTCCTTTCCCTCCCTGTCCTTGCTGCCGGCATTACAATACTCCTAACAGACCGAAACCTTAACACCACCTTCTTCGACCCTGCCGGAGGGGGAGACCCCAT…
13b8bfac7cf9027212135bc3761d84c3e8cd88aa	Leptocottus armatus	species	Metazoa	Chordata	Actinopteri	Perciformes	Cottidae	Leptocottus	Leptocottus armatus	3	1	4	Leptocottus armatus	species	retained	0	CCGGGAACCTCGCACATGCAGGAGCCTCTGTTGACCTGACAATCTTCTCCCTCCACTTAGCAGGTATCTCCTCAATTCTAGGGGCCATCAACTTTATCACAACAATCATCAATATAAAACCCCCTGCCATCTCTCAATACCAGACCCCCTTGTTCGTCTGGTCCGTACTTATTACTGCTGTCCTTCTACTCCTTTCCCTCCCTGTCCTTGCTGCCGGCATTACAATACTCCTAACAGACCGAAACCTTAACACCACCTTCTTCGACCCTGCCGGAGGGGGAGACCCCATCCTCTACCAACACCTCTTC
14770e63b6de729116efeb2aa0558af5324b745c	Chordariaceae	family	NA	NA	Phaeophyceae	Ectocarpales	Chordariaceae	NA	NA	3	1	16	Chordariaceae	family	retained	0	TATGAATAACATTAGTTTTTGGTTGTTACCGCCATCTTTAATACTTCTTTTAGCTTCTTCTTTAGTAGAATCTGGAGCAGGTACCGGTTGGACAGTTTATCCTCCATTAAGTGGTATTCAAGCACATTCAGGTCCTTCAGTTGATTTAGCTATTTTTAGTTTACATTTATCTGGAGCGGCATCTATTTTAGGAGCTATTAATTTTATTACTACTATCTTTAATATGCGTGCTCCTGGTATGACTATGGATAGATTACCACTTTTTGTTTGGTCCGTTTTAATAACAGCATTTTTACTTTTATTGTCTCTTCCTGTTTTAGCTGGAGGTATTACAATGCTTTTAACCGATAGGAACTTTAATACTACTTTTTTTGATCCTGCTGGTGGCGGTGATCCTGT…
15974ab46ec448db74fa0f2b9e0bf0aaad1074c6	Hemigrapsus oregonensis	species	Metazoa	Arthropoda	Malacostraca	Decapoda	Varunidae	Hemigrapsus	Hemigrapsus oregonensis	3	1	76	Hemigrapsus oregonensis	species	retained	0	TATAAATAACATAAGTTTTTGACTTTTACCCCCATCTTTATCTCTTCTTCTAACAAGGAGAATAGTAGAGAGTGGTGTGGGGACTGGATGAACTGTCTACCCTCCCTTATCTGCTGCTATCGCTCACGCTGGGGCCTCTGTTGATTTGGGTATTTTTTCACTACATCTTGCTGGAGTCTCATCAATCTTAGGAGCTGTAAACTTTATAACTACTGTTATTAACATACGATCTTATGGTATAACAATAGACCGGATACCTCTTTTTGTTTGAGCGGTATTTATTACTGCCATTCTATTACTTCTATCTCTCCCTGTTTTAGCAGGAGCTATTACTATGTTGTTGACAGATCGAAACCTGAATACATCTTTTTTTGACCCTGCAGGGGGAGGGGACCCTGT…
177c8c771a095b0ecf006dcb54b8042ca473567c	Zosteraceae	family	Viridiplantae	Streptophyta	Magnoliopsida	Alismatales	Zosteraceae	NA	NA	3	1	5	Zosteraceae	family	retained	0	ATCAAATAATATATCATTCTGGTTGTTGCCACCAAGTCTCTTGCTCCTATTAAGCCCAGCCTTAGTAGAAGTGGGTACCGGCACTAGGTGGACGGTCTATCTACCCTTAAGTGGTATTACCAGTCATTCTGGAGGAGCAGTTGATTCAGCAATTTCTAGTCCTCATCTATCAGGTGTTTCATCCATTTTAGGTTCTATCAATTTTATAACAACTATCTCCAACATGCGTGGACCTGGAATGACTATGCATAGATCACCCCTTTTTGTGTGGTCCGTTCTAGTGACAGCATTCCTACTTTTATTATCACTTCCAGTACTGGCAGGGGCAATTACAATGTTATTAACCGATCGCAACTTTAATACAACCTTTTCTGATCCTGCTGGAGGGGGAGACCCCAT…
1eeb68546d1d8afc46f15c3945e0673f6586946a	Leptocottus armatus	species	Metazoa	Chordata	Actinopteri	Perciformes	Cottidae	Leptocottus	Leptocottus armatus	3	1	191	Leptocottus armatus	species	retained	0	AATGAATAATATGAGCTTCTGGCTCCTCCCTCCGTCTTTCCTTCTACTCCTTGCTTCGTCAGGCGTCGAAGCCGGGGCAGGTATCGGGTGAACAGTTTACCCTCCCCTCGCCGGGAACCTCGCACATGCAGGAGCCTCTGTTGACCTGACAATCTTCTCCCTCCACTTAGCAGGTATCTCCTCAATTCTAGGGGCCATCAACTTTATCACAACAATCATCAATATAAAACCCCCTGCCATCTCTCAGTACCAGACCCCCTTGTTCGTCTGGTCCGTACTTATTACTGCTGTCCTTCTACTCCTTTCCCTCCCTGTCCTTGCTGCCGGCATTACAATACTCCTAACAGACCGAAACCTTAACACCACCTTCTTCGACCCTGCCGGAGGGGGAGACCCCAT…
1f7e5c6c73dedadeee239d4c801d833135e999f9	Carcinus maenas	species	Metazoa	Arthropoda	Malacostraca	Decapoda	Carcinidae	Carcinus	Carcinus maenas	3	1	8	NA	NA	predator	0	AATAAATAATATAAGGTTCTGATTACTTCCTCCGTCTTTAACCTTACTTTTAATAAGAGGGATGGTAGAAAGAGGAGTTGGAACAGGATGAACAGTCTATCCTCCTTTAGCAGGGGCTATCGCCCATGCTGGTGCTTCAGTTGATTTAGGGATTTTCTCTTTACATTTAGCCGGGGTTTCTTCTATTTTAGGAGCTGTAAATTTTATAACAACTATTATCAATATGCGTTCTTTCGGCATGACAATAGACCAGATACCTTTATTTGTGTGAGCTGTTTTTATTACTGCGATCCTTTTATTATTATCGTTGCCAGTCTTAGCAGCTGCTATTACGATGCTCTTAACCGATCGAAATTTAAACACTTCATTTTTCGACCCTGCAGGAGGAGGAGGAGACCC…
20d40934cee65e18ddbc129c7c19bdd72fe2ca4d	Metacarcinus magister	species	Metazoa	Arthropoda	Malacostraca	Decapoda	Cancridae	Metacarcinus	Metacarcinus magister	3	1	4	Metacarcinus magister	species	retained	0	CATTTAGCTGGGGTTTCCTCTATCTTAGGAGCAGTAAATTTTATAACAACCGTAATTAACATACGTTCTTTTGGGATAACTTTAGATCAAATACCACTCTTCGTTTGAGCTGTATTTATCACCGCTATTCTTTTACTACTATCCCTTCCTGTACTAGCAGGTGCCATCACTATACTTCTAACTGACCGAAATCTTAACACATCTTTCTTTGATCCGGCAGGAGGAGGAGACCCTGTTCTTTACCAACACCTTTTC
227d03f7e21d1a782611fe9166e627e58e6b2c82	Carcinus maenas	species	Metazoa	Arthropoda	Malacostraca	Decapoda	Carcinidae	Carcinus	Carcinus maenas	3	1	96	NA	NA	predator	0	AATAAATAATATAAGGTTCTGATTACTTCCTCCGTCTTCAACCTTACTTTTAATAAGAGGGATGGTAGAAAGAGGAGTTGGAACAGGATGAACAGTCTATCCTCCTTTAGCAGGGGCTATCGCCCATGCTGGTGCTTCAGTTGATTTAGGGATTTTCTCTTTACATTTAGCCGGGGTTTCTTCTATTTTAGGAGCTGTAAATTTTATAACAGCTATTATCAATATGCGTTCTTTCGGCATGACAATAGACCAGATACCTTTATTTGTGTGAGCTGTTTTTATTACTGCGATCCTTTTATTATTATCGTTGCCGGTTTTAGCAGGAGCTATTACAATACTTCTAACTGACCGAAATCTAAACACCTCATTCTTCGATCCTGCAGGAGGTGGGGACCCAGT…
236bca3206ed3c0579926bb1ee98706ea6e8e5d4	Metacarcinus magister	species	Metazoa	Arthropoda	Malacostraca	Decapoda	Cancridae	Metacarcinus	Metacarcinus magister	3	2	2649	Metacarcinus magister	species	retained	0	TATAAACAATATAAGTTTCTGATTATTACCTCCTTCTTTAACCTTACTTCTTATAAGAGGAATAGTAGAAAGAGGAGTAGGAACAGGATGGACCGTCTACCCTCCTTTAGCTGGGGCTATCGCCCATGCTGGAGCCTCAGTCGATATAGGAATCTTTTCCCTTCATTTAGCTGGGGTTTCCTCTATTTTAGGAGCAGTAAATTTTATAACAACCGTAATTAACATACGTTCTTTTGGGATAACTTTAGATCAAATACTACTCTTCGTTTGAGCTGTATTTATCACCGCTATTCTTTTACTACTATCCCTTCCTGTACTAGCAGGCGCCATCACTATACTTCTAACTGACCGAAATCTTAATACATCTTTCTTTGACCCGGCAGGAGGAGGAGACCCTGT…
26829b459ed76ee1c57239664f0d0a64a8e93c69	Carcinus maenas	species	Metazoa	Arthropoda	Malacostraca	Decapoda	Carcinidae	Carcinus	Carcinus maenas	3	9	135	NA	NA	predator	0	TCTTTAACCTTACTTTTAATAAGAGGGATGGTAGAAAGAGGAGTTGGAACAGGATGAACAGTCTATCCTCCTTTAGCAGGGGCTATCGCCCATGCTGGTGCTTCAGTTGATTTAGGGATTTTCTCTTTACATTTAGCCGGGGTTTCTTCTATTTTAGGAGCTGTAAATTTTATAACAACTATTATCAATATGCGTTCTTTCGGCATGACAATAGACCAGATACCTTTATTTGTGTGAGCTGTTTTTATTACTGCGATCCTTTTATTATTATCGTTGCCGGTTTTAGCAGGAGCTATTACAATACTTCTAACTGACCGAAATCTAAACACCTCATTCTTCGATCCTGCAGGAGGTGGGGACCCAGTTCTGTACCAACATTTGTTC
26cd37c9edd0afbe6f6e5801dec5d06e920954a6	Carcinus maenas	species	Metazoa	Arthropoda	Malacostraca	Decapoda	Carcinidae	Carcinus	Carcinus maenas	3	1	163	NA	NA	predator	0	AATAAATAATATAAGGTTCTGATTACTTCCTCCGTCTTTAACCTTACTTTTAATAAGAGGGATGGTAGAAAGAGGAGTTGGAACAGGATGAACAGTCTATCCTCCTTTAGCAGGGGCTATCGCCCATGCTGGTGCTTCAGTTGATTTAGGGATTTTCTCTTTACATTTAGCCGGGGTTTCTTCTATTTTAGGAGCTGTAAATTTTATAACAACTATTATCAATATGCGTTCTTTCGGCATGACAATAGACCAGATACCTTTATTTGTGTGAGCTGTTTTTATTACTGCGATCCTTTTATTATTATCGTTGCTGGTTTTAGCAGGAGCTATTACAATACTTCTAACTGACCGAAATCTAAACACCTCATTCTTCGATCCTGCAGGAGGTGGGGACCCAGT…
2709a4d571ff42851d46d65445d311688eec7689	Carcinus maenas	species	Metazoa	Arthropoda	Malacostraca	Decapoda	Carcinidae	Carcinus	Carcinus maenas	3	2	2128	NA	NA	predator	0	AATAAATAATATGAGATTCTGATTACTTCCTCCGTCTTTAACCTTACTTTTAATAAGAGGAATAGTAGAAAGAGGAGTTGGAACCGGATGAACAGTCTATCCTCCTTTAGCTGGAGCTATTGCCCATGCCGGTGCTTCAGTTGATCTAGGGATTTTCTCTTTACATTTAGCTGGGGTTTCTTCTATTTTAGGGGCTGTAAATTTTATAACAACTATTATCAATATGCGTTCTTTTGGCATGACAATAGATCAGATACCTTTATTTGTGTGAGCTGTTTTTATTACTGCAATCCTTTTATTATTATCATTGCCGGTTTTAGCAGGAGCTATTACAATACTTTTAACTGATCGAAATCTAAATACTTCATTCTTCGATCCTGCAGAAGGGGGAGACCCAGT…
278a4b5387c2671463f767cad11892bfc29e503c	Crangon sp. UF_53625	species	Metazoa	Arthropoda	Malacostraca	Decapoda	Crangonidae	Crangon	Crangon sp. UF_53625	3	2	204537	Crangon	genus	retained	0	TATAAATAATATAAGATTTTGATTATTACCCCCTGCTTTAACTCTTCTTTTATCTAGAGGTTTAGTAGAAAGAGGTGTAGGAACTGGATGAACAGTTTATCCACCACTCTCAGCAGGAATTGCTCACGCTGGAGCTTCAGTTGACATAGGAATTTTTTCTTTACATTTAGCAGGAGTATCATCAATCCTAGGGGCTATTAATTTTATTACAACAGTAATTAACATACGAGCCGCTGGTATAACTATAGACCGACTTCCATTATTTGTTTGATCTGTATTTTTAACAGCTATCCTTCTACTCCTCTCACTACCAGTTTTAGCTGGAGCTATTACTATACTTTTAACAGATCGAAATTTAAACACTTCATTCTTCGACCCTGTTGGAGGGGGTGATCCTAT…
2cd707a6d14c0d4b3ff2c51c539ae4fe8a20207f	Leptocottus armatus	species	Metazoa	Chordata	Actinopteri	Perciformes	Cottidae	Leptocottus	Leptocottus armatus	3	1	348	Leptocottus armatus	species	retained	0	AATGAATAATATGAGCTTCTGGCTCCTCCCTCCGTCTTTCCTTCTACTCCTTGCTTCGTCAGGCGTCGAAGCCGGGGCAGGTACCGGGTGAACAGTTTACCCTCCCCTCGCCGGGAACCTCGCACATGCAGGAGCCTCTGTTGACCTGACAATCTTCTCCCTCCACTTAGCAGGTATCTCCTCAATTCTAGGGGCCATCAACTTTATCACAACAATTATCAATATAAAACCCCCTGCCATTTCTCAATACCAGACCCCCTTGTTCGTCTGGTCCGTACTTATTACTGCTGCCCTTCTACTCCTTTCCCTCCCTGTCCTTGCTGCCGGCATTACAATACTCCTAACAGACCGAAACCTTAACACCACCTTCTTCGACCCTGCCGGAGGGGGAGACCCCAT…
2e06335639e7bd542e36807f54671f1cf60f2bec	Neoporphyra haitanensis	species	NA	Rhodophyta	Bangiophyceae	Bangiales	Bangiaceae	Neoporphyra	Neoporphyra haitanensis	3	1	2	Neoporphyra	genus	retained	retain to genus; previously undetected non-native taxon	CATGAACAACATCTCATTCTGGTTGTTGCCACCTGCGATCATCTTGCTTTTGCTTTCAATGTTTGTTGAAGGCCCAACAGGCTTTTATGGTACTGGTGGTGGTTGGACAATTTATCCGCCGCTTTCAACTACTGGTCAGCCTGGTCCTGCAATGGACTTTGCGATCCTTGCACTCCACGTTGCTGGTGCTTCATCGATCCTTGGTGCGATTAACTTCATTACGACAATTTTGAACATGCGTGCGCCTGGCATGACATTGTACAAAATGCCATTGTTTGCATGGTCAGTGCTTGTAACAGCGTTCTTGCTTCTATTGTCATTGCCAGTTCTTGCTGGTGCGATCACAATACTTCTAACTGACCGAAATCTAAACACCTCATTCTTCGATCCTGCAGGAGG…
2ff30dc4b45c9afbe7f216f2ded67de167cc021b	Leptocottus armatus	species	Metazoa	Chordata	Actinopteri	Perciformes	Cottidae	Leptocottus	Leptocottus armatus	3	2	43	Leptocottus armatus	species	retained	0	CCGGGAACCTCGCACATGCAGGAGCCTCTGTTGACCTGACAATCTTCTCCCTCCACTTAGCAGGTATCTCCTCAATTCTAGGGGCCATCAACTTTATCACAACAATTATCAATATAAAACCCCCTGCCATTTCTCAATACCAGACCCCCTTGTTCGTCTGGTCCGTACTTATTACTGCTGTCCTTCTACTCCTTTCCCTCCCTGTCCTTGCTGCCGGCATTACAATACTCCTAACAGACCGAAACCTTAACACCACCTTCTTCGACCCTGCCGGAGGGGGAGATCCCATCCTCTACCAACACCTCTTC
3373da75a55845a5b214517a414f91e363a4b6a5	Leptocottus armatus	species	Metazoa	Chordata	Actinopteri	Perciformes	Cottidae	Leptocottus	Leptocottus armatus	3	1	1055	Leptocottus armatus	species	retained	0	AATGAATAATATGAGCTTCTGGCTCCTCCCTCCGTCTTTCCTTCTACTCCTTGCTTCGTCAGGCGTCGAAGCCGGGGCAGGTACCGGGTGAACAGTTTACCCTCCCCTCGCCGGGAACCTCGCACATGCAGGAGCCTCTGTTGACCTGACAATCTTCTCCCTCCACTTAGCAGGTATCTCCTCAATTCTAGGGGCCATCAACTTTATCACAACAATTATCAATATAAAACCCCCTGCCATTTCTCAATACCAGACCCCCTTGTTTGTCTGGTCCGTACTTATTACTGCTGTCCTTCTACTCCTTTCCCTCCCTGTCCTTGCTGCCGGCATTACAATACTCCTAACAGACCGAAACCTTAACACCACCTTCTTCGACCCTGCCGGAGGGGGAGACCCCAT…
361521213d95b783f978975cd0ffff2c29f5f91a	Harmothoe aff. imbricata CMC01	species	Metazoa	Annelida	Polychaeta	Phyllodocida	Polynoidae	Harmothoe	Harmothoe aff. imbricata CMC01	3	1	76	Harmothoe aff. imbricata CMC01	species	retained	0	TTTAAACAACATAAGATTTTGATTACTACCACCTTCACTTATTTTATTACTTTCTTCTAGAGCAGTGGAAAAAGGGGTGGGAACAGGATGAACCGTTTACCCACCTTTATCCTCTAATATTGCTCATGCAGGGCCTTCAGTAGATTTAGCTATTTTTTCTTTACATATTGCTGGGGTTTCTTCTATTCTAGGAGCCCTTAACTTTATTACCACAGTAGTTAACATACGTTATAAAGGTTTACGACTTGAACGTGTTCCTTTATTTGTGTGATCGGCTAAAATTACTGCTATTCTCTTATTATTATCTTTACCTGTCTTAGCAGGGGCTATTACCATACTGCTAACTGACCGAAACTTAAACACTGCTTTCTTTGATCCTGCAGGAGGGGGGGACCCAGT…
3a6c3492df5014cfaf9a90940efb1478298ef65b	Leptocottus armatus	species	Metazoa	Chordata	Actinopteri	Perciformes	Cottidae	Leptocottus	Leptocottus armatus	3	2	287242	Leptocottus armatus	species	retained	0	AATGAATAATATGAGCTTCTGGCTCCTCCCTCCGTCTTTCCTTCTACTCCTTGCTTCGTCAGGCGTCGAAGCCGGGGCAGGTACCGGGTGAACAGTTTACCCTCCCCTCGCCGGGAACCTCGCACATGCAGGAGCCTCTGTTGACCTGACAATCTTCTCCCTCCACTTAGCAGGTATCTCCTCAATTCTAGGGGCCATCAACTTTATCACAACAATTATCAATATAAAACCCCCTGCCATTTCTCAATACCAGACCCCCTTGTTCGTCTGGTCCGTACTTATTACTGCTGTCCTTCTACTCCTTTCCCTCCCTGTCCTTGCTGCCGGCATTACAATACTCCTAACAGACCGAAACCTTAACACCACCTTCTTCGACCCTGCCGGAGGGGGAGACCCCAT…
3d9c29d467572754a4da199a7b1d0d6908622a1d	Grandidierella japonica	species	Metazoa	Arthropoda	Malacostraca	Amphipoda	Corophiidae	Grandidierella	Grandidierella japonica	3	1	74	Grandidierella japonica	species	retained	0	AATAAATAACATAAGATTTTGACTTTTACCTCCTTCTTTGACCCTGCTTTTAGTAAGAGGCTTAGTAGAAAGAGGAGTAGGAACAGGATGAACAGTGTACCCCCCATTAAGAGCAACCATCGCACACTCAGGGGGCTCAGTAGATTTAGCCATTTTTTCCCTTCATTTAGCAGGGGCCTCCTCAATTTTAGGAGCCATTAATTTTATCTCAACAGTCCTTAATATACGAGCCCCTGGAATAACCATAGACCGTGTTCCACTTTTTGTGTGGTCTGTTTTTATCACTGCAATCCTCTTATTATTGTCTTTACCAGTCATTGCAGGAGCTATTACAATATTGTTAACAGACCGCAACTTAAACACCTCTTTCTTTGACCCTTTAGGAGGGGGAGACCCAAT…
4110fbe1bead8721740535c19fb3fe19470b553d	Crangon sp. UF_53625	species	Metazoa	Arthropoda	Malacostraca	Decapoda	Crangonidae	Crangon	Crangon sp. UF_53625	3	1	2	Crangon	genus	retained	0	AATGAATAATATGAGCTTCTGGCTCCTCCCTCCGTCTTTCCTTCCACTCCTTGCTTCGTCAGGCGTCGAAGCCGGGGCAGGTACCGGGTGAACAGTTTATCCACCACTCTCAGCAGGAATTGCTCACGCTGGAGCTTCAGTTGACATAGGAATTTTTTCTTTACATTTAGCAGGAGTATCATCAATCCTAGGGGCTATTAATTTTATTACAACAGTAATTAACATACGAGCCGCTGGTATAACTATAGACCGACTTCCATTATTTGTTTGATCTGTATTTTTAACAGCTATCCTTCTACTCCTCTCACTACCAGTTTTAGCTGGAGCTATTACTATACTTTTAACAGATCGAAATTTAAACACTTCATTCTTCGACCCTGTTGGAGGGGGTGATCCTAT…
41384eb53ebdac9ad36e75109961bdacfada2509	Batillaria attramentaria	species	Metazoa	Mollusca	Gastropoda	NA	Batillariidae	Batillaria	Batillaria attramentaria	3	3	4843	Batillaria attramentaria	species	retained	0	ATTAAATAATATGAGTTTTTGGCTTTTACCTCCTGCTTTACTATTATTACTTTCTTCTGCAGCTGTAGAAAGGGGAGTCGGAACAGGTTGAACTGTATACCCTCCTTTAGCCGGAAATCTTGCACACGCAGGAGGCTCTGTAGATCTAGCAATTTTTTCCCTTCATTTAGCAGGTGTTTCCTCTATTTTAGGAGCTGTAAACTTTATTACAACTATTATTAATATGCGATGACGAGGAATGCAATTTGAGCGTCTTCCTCTTTTTGTTTGATCTGTTAAAATTACGGCGATTCTCCTTTTACTTTCACTTCCTGTTTTAGCAGGAGCAATTACAATATTGTTAACTGATCGAAATTTCAATACTGCTTTCTTTGATCCTGCTGGTGGTGGAGATCCTAT…
45efd15dece5ca0621dae88f637992aa35c98191	Ruditapes philippinarum	species	Metazoa	Mollusca	Bivalvia	Venerida	Veneridae	Ruditapes	Ruditapes philippinarum	3	1	2608	Ruditapes philippinarum	species	retained	0	AATAAATAATTTAAGTTTTTGGTTACTTCCTGTATCAATATTATTATTATTAGGGTCTGCATATGTGGATGGTGGGGCTGGTACTGGTTGAACAGTGTACCCTCCGTTGTCGTCAATTGGGTTCCATTCAGGTTGTGCTGTGGATTATGTAATTTTTTCTCTTCACGTAGGTGGTGTCTCTTCAATTTTAGCTTCTATTAATTTTGTAATTACTACATCATTGATGCGAACAGGTGTCATGTTGATTTTGCGTAGTAGTATGTTAGCTTGGTGTTTAGGAGTAACAGGTTTTCTTTTGATTGTAGCTATACCAGTTTTGGCAGGGGGTCTAACTATGCTGCTTAGTGATCGTCATTTTAATACAACATTTTTTGATCCAATAGGGTTGGGAGACCCTAT…
474a646fc06cdd08947be080007f1b3ea0c95222	Carcinus maenas	species	Metazoa	Arthropoda	Malacostraca	Decapoda	Carcinidae	Carcinus	Carcinus maenas	3	1	193	NA	NA	predator	0	AATAAATAATATAAGGTTCTGATTACTTCCTCCGTCTTTAACCTTACTTTTAATAAGAGGGATGGTAGAAAGAGGAGTTGGAACAGGATGAACAGTCTATCCTCCTTTAGCAGGGGCTATCGCCCATGCTGGTGCTTCAGTTGATTTAGGGATTTTCTCTTTACATTTAGCCGGGGTTTCTTCTATTTTAGGAGCTGTAAATTTTATAACAACTATTATCAATATGCGTTCTTTCGGCATGACAATAGACCAGATACCTTTATTCGTGTGAGCTGTTTTTATTACTGCGATCCTTTTATTATTATCGTTGCCGGTTTTAGCAGGAGCTATTACAATACTTCTAACTGACCGAAATCTAAACACCTCATTCTTCGATCCTGCAGGAGGTGGGGACCCAGT…
47a1de0904addf256f6427260ecf70823720faa9	Carcinus maenas	species	Metazoa	Arthropoda	Malacostraca	Decapoda	Carcinidae	Carcinus	Carcinus maenas	3	2	571	NA	NA	predator	0	AATAAATAATATAAGGTTCTGATTACTTCCTCCGTCTTTAACCTTACTTTTAATAAGAGGGATGGTAGAAAGAGGAGTTGGAACAGGATGGACAGTCTATCCTCCTTTAGCAGGGGCTATCGCCCATGCTGGTGCTTCAGTTGATTTAGGGATTTTCTCTTTACATTTAGCCGGGGTTTCTTCTATTTTAGGAGCTGTAAATTTTATAACAACTATTATCAATATGCGTTCTTTCGGCATGACAATAGACCAGATACCTTTATTTGTGTGAGCTGTTTTTATTACTGCGATCCTTTTATTATTATCGTTGCCGGTTTTAGCAGGAGCTATTACAATACTTCTAACTGACCGAAATCTAAACACCTCATTCTTCGATCCTGCAGGAGGTGGGGACCCAGT…
4836cb5c6c997111e88f0de1d886b4aa38a62000	Leptocottus armatus	species	Metazoa	Chordata	Actinopteri	Perciformes	Cottidae	Leptocottus	Leptocottus armatus	3	1	268	Leptocottus armatus	species	retained	0	AATGAATAATATGAGCTTCTGGCTCCTCCCTCCGTCTTTCCTTCTACTCCTTGCTTCGTCGGGCGTCGAAGCCGGGGCAGGTACCGGGTGAACAGTTTACCCTCCCCTCGCCGGGAACCTCGCACATGCAGGAGCCTCTGTTGACCTGACAATCTTCTCCCTCCACTTAGCAGGTATCTCCTCAATTCTAGGGGCCATCAACTTTATCACAACAATCATCAATATAAAACCCCCTGCCATCTCTCAGTACCAGACCCCCTTGTTCGTCTGGTCCGTACTTATTACTGCTGTCCTTCTACTCCTTTCCCTCCCTGTCCTTGCTGCCGGCATTACAATACTCCTAACAGACCGAAACCTTAACACCACCTTCTTCGACCCTGCCGGAGGGGGAGACCCCAT…
48ef3e766d8a81b0b9db231484c53eb716d071da	Carcinus maenas	species	Metazoa	Arthropoda	Malacostraca	Decapoda	Carcinidae	Carcinus	Carcinus maenas	3	1	143	NA	NA	predator	0	AATAAATAATATAAGGTTCTGATTACTTCCTCCGTCTTTAACCTTACTTTTAATAAGAGGGATGGTAGAAAGAGGAGTTGGAACAGGATGAACAGTCTATCCTCCTTTAGCAGGGGCTATCGCCCATGCTGGTGCTTCAGTTGATTTAGGGATTTTCTCTTTACATTTAGCCGGGGTTTCTTCTATTTTAGGGGCTGTAAATTTTATAACAACTATTATCAATATGCGTTCTTTCGGCATGACAATAGACCAGATACCTTTATTTGTGTGAGCTGTTTTTATTACTGCGATCCTTTTATTATTATCGTTGCCGGTTTTAGCAGGAGCTATTACAATACTTCTAACTGACCGAAATCTAAACACCTCATTCTTCGATCCTGCAGGAGGTGGGGACCCAGT…
49dd9a356de5267e37115810e88c4bb18eb9ebfa	Leptocottus armatus	species	Metazoa	Chordata	Actinopteri	Perciformes	Cottidae	Leptocottus	Leptocottus armatus	3	1	15	Leptocottus armatus	species	retained	0	ACAGCCTGATATGGCTTTCCCTCGAATGAATAATATGAGCTTCTGGCTCCTCCCTCCGTCTTTCCTTCTACTCCTTGCTTCGTCAGGCGTCGAAGCCGGGGCAGGTACCGGGTGAACAGTTTACCCTCCCCTCGCCGGGAACCTCGCACATGCAGGAGCCTCTGTTGACCTGACAATCTTCTCCCTCCACTTAGCAGGTATCTCCTCAATTCTAGGGGCCATCAACTTTATCACAACAATTATCAATATAAAACCCCCTGCCATTTCTCAATACCAGACCCCCTTGTTCGTCTGGTCCGTACTTATTACTGCTGTCCTTCTACTCCTTTCCCTCCCTGTCCTTGCTGCCGGCATTACAATACTCCTAACAGACCGAAACCTTAACACCACCTTCTTCGA…
4ad6c700ef839622bedc3a38054b9536e8eaf552	Metacarcinus magister	species	Metazoa	Arthropoda	Malacostraca	Decapoda	Cancridae	Metacarcinus	Metacarcinus magister	3	1	766	Metacarcinus magister	species	retained	0	TATAAACAATATAAGTTTCTGATTATTACCTCCTTCTTTAACCTTACTTCTTATAAGAGGAATAGTAGAAAGAGGAGTAGGAACAGGATGGACCGTCTACCCTCCTTTAGCTGGGGCTATCGCCCATGCTGGAGCCTCAGTCGATATAGGAATCTTTTCCCTTCATTTAGCTGGGGTTTCCTCTATTTTAGGAGCAGTAAATTTTATAACAACCGTAATTAACATACGTTCTTTTGGGATAACTTTAGATCAAATACCACTCTTCGTTTGAGCTGTATTTATCACCGCTATTCTTTTACTACTATCCCTTCCTGTACTAGCAGGCGCCATCACTATACTTCTAACTGACCGAAATCTTAATACATCTTTCTTTGACCCGGCAGGAGGAGGAGACCCTGT…
4aed3f07f5a73b27e0c0dee1830d564cc3dd21aa	Grandidierella japonica	species	Metazoa	Arthropoda	Malacostraca	Amphipoda	Corophiidae	Grandidierella	Grandidierella japonica	3	2	3446	Grandidierella japonica	species	retained	0	AATAAATAACATAAGATTTTGACTTTTACCTCCTTCTTTGACCCTGCTTTTAGTAAGAGGCTTAGTAGAAAGAGGAGTAGGAACAGGATGAACAGTGTACCCCCCATTAAGAGCAACCATCGCACACTCAGGGGGCTCAGTAGATTTAGCCATTTTTTCCCTTCATTTAGCAGGGGCCTCCTCAATTTTAGGAGCCATTAATTTTATCTCAACAGTCCTTAATATACGAGCCCCTGGAATAACCATAGACCGTGTTCCACTTTTTGTGTGGTCTGTTTTTATCACTGCAATCCTCTTATTATTGTCTTTACCAGTCCTTGCAGGAGCTATTACAATATTGTTAACAGACCGCAACTTAAACACCTCTTTCTTTGACCCTTTAGGAGGGGGAGACCCAAT…
4b6b00fc280d226fd6fcb3fac82fc8478dd889a2	Carcinus maenas	species	Metazoa	Arthropoda	Malacostraca	Decapoda	Carcinidae	Carcinus	Carcinus maenas	3	1	102	NA	NA	predator	0	AATAAATAATATAAGGTTCTGATTACTTCCTCCGTCTTTAACCTTACTTTTAATAAGAGGGATGGTAGAAAGAGGAGTTGGAACAGGATGAACAGTCTATCCTCCTTTAGCAGGGGCTATCGCCCATGCTGGTGCTTCAGTTGATTTAGGGATTTTCTCTTTACATTTAGCCGGGGTTTCTTCTATTTTAGGAGCTGTAAATTTTATAACAACTATTATCAATATGCGTTCTTTCGGCATGGCAATAGACCAGACACCTTTATTTGTGTGAGCTGTTTTTATTACTGCGATCCTTTTATTATTATCGTTGCCGGTTTTAGCAGGAGCTATTACAATACTTCTAACTGACCGAAATCTAAACACCTCATTCTTCGATCCTGCAGGAGGTGGGGACCCAGT…
4e7e2d0ed78696bb732c3757d2f4157bf3c96044	Metacarcinus magister	species	Metazoa	Arthropoda	Malacostraca	Decapoda	Cancridae	Metacarcinus	Metacarcinus magister	3	1	381	Metacarcinus magister	species	retained	0	TATAAACAATATAAGTTTCTGATTATTACCTCCTTCTTTAACCTTACTTCTTATAAGAGGAATAGTAGAAAGAGGAGTAGGAACAGGATGGACCGTCTATCCCCCTTTAGCTGGAGCTATCGCCCATGCTGGAGCCTCAGTAGATATAGGAATCTTTTCCCTTCATTTAGCTGGAGTTTCCTCTATTTTAGGAGCGGTAAATTTTATAACAACCGTAATTAATATACGTTCTTTTGGGATAACTTTAGATCAAATACCACTCTTCGTTTGAGCTGTATTTATCACCGCTATTCTTTTACTACTATCCCTTCCTGTACTAGCAGGCGCCATTACTATACTTCTAACTGACCGAAATCTTAATACATCTTTCTTTGATCCGGCAGGAGGAGGAGACCCTGT…
500d15e71fc3862bac5b7cf4a85fcd42a9aa6fbe	Carcinus maenas	species	Metazoa	Arthropoda	Malacostraca	Decapoda	Carcinidae	Carcinus	Carcinus maenas	3	1	204	NA	NA	predator	0	AATAAATAGTATAAGGTTCTGATTACTTCCTCCGTCTTTAACCTTACTTTTAATAAGAGGGATGGTAGAAAGAGGAGTTGGAACAGGATGAACAGTCTATCCTCCTTTAGCAGGGGCTATCGCCCATGCTGGTGCTTCAGTTGATTTAGGGATTTTCTCTTTACATTTAGCCGGGGTTTCTTCTATTTTAGGAGCTGTAAATTTTATAACAACTATTATCAATATGCGTTCTTTCGGCATGACAATAGACCAGATACCTTTATTTGTGTGAGCTGTTTTTATTACTGCGATCCTTTTATTATTATCGTTGCCGGTTTTAGCAGGAGCTATTACAATACTTCTAACTGACCGAAATCTAAACACCTCATTCTTCGATCCTGCAGGAGGTGGGGACCCAGT…
5063322535c4f9af1322193a29f070001788c0f8	Metacarcinus magister	species	Metazoa	Arthropoda	Malacostraca	Decapoda	Cancridae	Metacarcinus	Metacarcinus magister	3	1	1234	Metacarcinus magister	species	retained	0	TATAAACAATATAAGTTTCTGATTATTACCTCCTTCTTTAACCTTACTTCTTATAAGAGGAATAGTAGAAAGAGGAGTAGGAACAGGATGGACCGTCTATCCCCCTTTAGCTGGGGCTATCGCCCATGCTGGAGCCTCAGTAGATATAGGAATCTTTTCCCTTCATTTAGCTGGAGTTTCCTCTATTTTAGGAGCGGTAAATTTTATAACAACCGTAATTAATATACGTTCTTTTGGGATAACTTTAGATCAAATACCACTCTTCGTTTGAGCTGTATTTATCACCGCTATTCTTTTACTACTATCCCTTCCTGTACTAGCAGGCGCCATTACTATACTTCTAACTGACCGAAATCTTAATACATCTTTCTTTGACCCAGCAGGAGGAGGAGACCCTGT…
5351a85d53d32f2ea06e1c603173bf08633735b7	Metacarcinus magister	species	Metazoa	Arthropoda	Malacostraca	Decapoda	Cancridae	Metacarcinus	Metacarcinus magister	3	1	445	Metacarcinus magister	species	retained	0	TATAAATAATATAAGTTTCTGACTATTACCTCCTTCTTTAACCTTACTTCTTATAAGAGGAATAGTAGAAAGAGGAGTAGGAACAGGATGGACCGTCTACCCTCCCTTAGCGGGGGCTATCGCCCATGCCGGAGCCTCAGTCGATATAGGAATCTTTTCCCTTCATTTAGCTGGGGTTTCCTCTATTTTAGGAGCAGTAAATTTTATAACAACCGTAATTAACATACGTTCTTTTGGGATAACTTTAGATCAAATACCACTCTTCGTTTGAGCTGTATTTATCACCGCTATTCTTTTACTACTATCCCTTCCTGTACTAGCAGGTGCCATCACTATACTTCTAACTGACCGAAATCTTAACACATCTTTCTTTGATCCGGCAGGAGGAGGAGACCCTGT…
5623248261961f257390bb758fc29a3d73bbec82	Arachnida sp. BOLD:ACM9770	species	Metazoa	Arthropoda	Arachnida	NA	NA	NA	Arachnida sp. BOLD:ACM9770	3	2	1923	Arachnida	class	retained	0	GCTAAATAATATAAGTTTCTGACTATTACCACCTAGTTTATTATTATTCTTATTTGCTAGTGGAATAGAAAATGGAGCCGGAACAGGTTGAACACTTTACCCTCCATTAAGTGGAGTACAGAGTCACAGTGGACCTAGTGTAGATTTAGCTATCTTTGGATTACACTTATCAGGTATAAGTAGTTTATTAGGTGCAGTAAACTTTATAACTACAATACTTAATATGAGAAGTCCAGGTATAAGATTACACAAATTAGCTTTATTTGGATGGGCAGTAATAGTTACTGCAGTATTATTATTATTATCTTTACCTGTCTTGGCAGGAGCCATCACTATGGTATTAACTGATCGTAATTTTAATACATCATTCTTTGAAGCAGCTGGAGGTGGTGATCCTAT…
57125b8f992cef5ac724643a23a585e50b10c128	Leptocottus armatus	species	Metazoa	Chordata	Actinopteri	Perciformes	Cottidae	Leptocottus	Leptocottus armatus	3	1	669	Leptocottus armatus	species	retained	0	AATGAATAATATGAGCTTCTGGCTCCTCCCTCCGTCTTTCCTTCTACTCCTTGCTTCGTCAGGCGTCGAAGCCGGGGCAGGTACCGGGTGAACAGTTTACCCTCCCCTCGCCGGGAACCTCGCACATGCAGGAGCCTCTGTTGACCTGACAATCTTCTCCCTCCACTTAGCAGGTATCTCCTCAATTCTAGGGGCCATCAACTTTATCACAACAATTATCAATATAAAACCCCCTGCCATTTCTCAATACCAGACCCCCTTGTTCGTCTGGTCTGTACTTATTACTGCTGTCCTTCTACTCCTTTCCCTCCCTGTCCTTGCTGCCGGCATTACAATACTCCTAACAGACCGAAACCTTAACACCACCTTCTTCGACCCTGCCGGAGGGGGAGACCCCAT…
5788d9dc7676015bdad42714abfc36866ef9dde3	Carcinus maenas	species	Metazoa	Arthropoda	Malacostraca	Decapoda	Carcinidae	Carcinus	Carcinus maenas	3	23	1218439	NA	NA	predator	0	AATAAATAATATAAGGTTCTGATTACTTCCTCCGTCTTTAACCTTACTTTTAATAAGAGGGATGGTAGAAAGAGGAGTTGGAACAGGATGAACAGTCTATCCTCCTTTAGCAGGGGCTATCGCCCATGCTGGTGCTTCAGTTGATTTAGGGATTTTCTCTTTACATTTAGCCGGGGTTTCTTCTATTTTAGGAGCTGTAAATTTTATAACAACTATTATCAATATGCGTTCTTTCGGCATGACAATAGACCAGATACCTTTATTTGTGTGAGCTGTTTTTATTACTGCGATCCTTTTATTATTATCGTTGCCGGTTTTAGCAGGAGCTATTACAATACTTCTAACTGACCGAAATCTAAACACCTCATTCTTCGATCCTGCAGGAGGTGGGGACCCAGT…
57c0831f06b0d68624a45f539dcf563aa12634bf	Leptocottus armatus	species	Metazoa	Chordata	Actinopteri	Perciformes	Cottidae	Leptocottus	Leptocottus armatus	3	1	203	Leptocottus armatus	species	retained	0	AATGAATAATATGAGCTTCTGGCTCCTCCCTCCGTCTTTCCTTCTACTCCTCGCTTCGTCAGGCGTCGAAGCCGGGGCAGGTACCGGGTGAACAGTTTACCCTCCCCTCGCCGGGAACCTCGCACATGCAGGAGCCTCTGTTGACCTGACAATCTTCTCCCTCCACTTAGCAGGTATCTCCTCAATTCTAGGGGCCATCAACTTTATCACAACAATCATCAATATAAAACCCCCTGCCATCTCTCAGTACCAGACCCCCTTGTTCGTCTGGTCCGTACTTATTACTGCTGTCCTTCTACTCCTTTCCCTCCCTGTCCTTGCTGCCGGCATTACAATACTCCTAACAGACCGAAACCTTAACACCACCTTCTTCGACCCTGCCGGAGGGGGAGACCCCAT…
5912de453e37344840868fe7776e6f84659742f2	Hemigrapsus oregonensis	species	Metazoa	Arthropoda	Malacostraca	Decapoda	Varunidae	Hemigrapsus	Hemigrapsus oregonensis	3	1	472	Hemigrapsus oregonensis	species	retained	0	TATAAATAACATAAGTTTTTGACTTTTACCCCCATCTTTATCTCTTCTTCTAACAAGGAGAATAGTAGAGAGTGGTGTGGGGACTGGATGAACTGTCTACCCTCCCTTATCTGCTGCTATCGCTCACGCTGGGGCCTCTGTTGATTTGGGTATTTTTTCACTACATCTTGCTGGAGTCTCATCAATCTTAGGAGCTGTAAACTTTATAACTACTGTTATTAACATACGATCTTATGGTATAACAATAGACCAGATACCTCTTTTTGTTTGAGCGGTATTTATTACTGCCATTCTATTACTTCTATCTCTCCCTGTTTTAGCAGGAGCTATTACTATGTTGTTGACAGATCGAAACCTGAATACATCTTTTTTTGACCCTGCGGGGGGAGGGGACCCTGT…
5995ef2d09610f39ffd2f214f092daa6adcc1ed1	Chaetogaster diastrophus	species	Metazoa	Annelida	Clitellata	Tubificida	Naididae	Chaetogaster	Chaetogaster diastrophus	3	1	5	Chaetogaster diastrophus	species	retained	0	ATTAAACAATCTAAGATTTTGACTTCTTCCACCTTCACTAATTTTACTAATCTCATCGGCAGCAGTAGAAAAAGGAGCAGGAACAGGATGAACAGTATACCCACCTCTATCATGAAATCTCGCACACGCAGGACCATCTGTTGACATGGCTATTTTTTCTCTACACTTAGCAGGTGCTTCATCTATTTTAGGTGCAGTAAACTTTATTACAACAATTATTAATATACGATGAAATGGAATACGACTAGAACGACTTCCACTATTTGTATGAGCTGTGCTGTTAACTGTAATTCTTCTCCTTCTATCACTTCCAGTTCTTGCTGGAGCTATTACAATACTACTAACAGATCGAAACTTAAATACTTCATTTTTTGATCCAGCTGGTGGTGGTGATCCTAT…
5b7ddef6dc73df68e66e1a0a28a2a8e1d196a6af	Arachnida sp. BOLD:ACM9770	species	Metazoa	Arthropoda	Arachnida	NA	NA	NA	Arachnida sp. BOLD:ACM9770	3	1	33	Arachnida	class	retained	0	GCTAAATAATATAAGTTTCTGACTATTACCACCTAGTTTATTATTATTCTTATTTGCTAGTGGAATAGAAAATGGAGCCGGAACAGGTTGAACACTTTACCCTCCATTAAGTGGAGTACAGAGTCACAGTGGACCTAGTGTAGATTTAGCTATCTTCAGATTACACTTATCAGGTATAAGTAGTTTATTAGGTGCAGTAAACTTTATAACTACAATACTTAATATGAGAAGTCCAGGTATAAGATTACACAAATTAGCTTTATTTGGATGGGCAGTAATAGTTACTGCAGTATTATTATTATTATCTTTACCTGTCTTGGCAGGAGCCATCACTATGGTATTAACTGATCGTAATTTTAATACATCATTCTTTGAAGCAGCTGGAGGTGGTGATCCTAT…
5c42dfba8d385089ee17f633f17782dd97187f8b	Carcinus maenas	species	Metazoa	Arthropoda	Malacostraca	Decapoda	Carcinidae	Carcinus	Carcinus maenas	3	1	4	NA	NA	predator	0	AATAAATAATATAAGGTTCTGATTACTTCCTCCGTCTTTAACCTTACTTTTAATAAGAGGGATGGTAGAAAGAGGAGTTGGAACAGGATGAACAGTCTATCCTCCTTTAGCAGGGGCTATCGCCCATGCTGGTGCTTCAGTTGATTTAGGGATTTTCTCTTTACATTTAGCCGGGGTTTCTTCTATTTTAGGAGCTGTAAATTTTATAACAACTATTATCAATATGCGTTCTTTCGGCATGACAATAGACCAGATACCTTTATTTGTGTGAGCTGTTTTTATTACTGCGATCCTTTTATTATTATCGTTGCCGGTTTTAGCAGGAGCTATTACAATACTTCTAACTGACCGAAATCTAAACACCTCATTCTTCGATCCTGCAGGAGGTGGGGACCCAGT…
5cc5bda34a61687ff23dd35422f3f67055889af9	Crangon franciscorum	species	Metazoa	Arthropoda	Malacostraca	Decapoda	Crangonidae	Crangon	Crangon franciscorum	3	3	648824	Crangon franciscorum	species	retained	0	TATAAATAATATAAGATTCTGATTACTACCCCCTGCTTTAACTCTTCTTTTATCTAGAGGTTTAGTGGAAAGAGGAGTAGGAACTGGATGAACGGTTTACCCTCCTCTTTCGGCTGGAATTGCTCACGCTGGAGCTTCAGTAGATATAGGAATTTTTTCTTTACACTTAGCTGGAGTATCCTCTATTCTTGGAGCTATTAATTTTATTACAACAGTAATTAATATACGAGCTGCTGGTATAACTATAGACCGACTTCCTTTATTTGTCTGATCTGTATTTTTAACAGCTATTCTTTTACTTCTTTCTCTCCCAGTTTTAGCTGGAGCTATTACTATACTTTTAACAGACCGAAATTTAAACACTTCATTCTTCGACCCAGTGGGGGGTGGTGACCCTAT…
5cdb316366f8ebc9671870d1eb389928469af377	Leptocottus armatus	species	Metazoa	Chordata	Actinopteri	Perciformes	Cottidae	Leptocottus	Leptocottus armatus	3	1	434	Leptocottus armatus	species	retained	0	AATGAATAATATGAGCTTCTGGCTCCTCCCTCCGTCTTTCCTTCTACTCCTTGCTTCGTCAGGCATCGAAGCCGGGGCAGGTACCGGGTGAACAGTTTACCCTCCCCTCGCCGGGAACCTCGCACATGCAGGAGCCTCTGTTGACCTGACAATCTTCTCCCTCCACTTAGCAGGTATCTCCTCAATTCTAGGGGCCATCAACTTTATCACAACAATTATCAATATAAAACCCCCTGCCATTTCTCAATACCAGACCCCCTTGTTCGTCTGGTCCGTACTTATTACTGCTGTCCTTCTACTCCTTTCCCTCCCTGTCCTTGCTGCCGGCATTACAATACTCCTAACAGACCGAAACCTTAACACCACCTTCTTCGACCCTGCCGGAGGGGGAGACCCCAT…
60b69281c1d29fbe15a2e14e47548de894c4cbdd	Leptocottus armatus	species	Metazoa	Chordata	Actinopteri	Perciformes	Cottidae	Leptocottus	Leptocottus armatus	3	1	303	Leptocottus armatus	species	retained	0	AATGAATAATATGAGCTTCTGGCTCCTCCCTCCGTCTTTCCTTCTACTCCTTGCTTCGTCAGGCGTCGAAGCCGGGGCAGGTACCGGGTGAACAGTTTACCCTCCCCTCGCCGGGAACCTCGCACATGCAGGAGCCTCTGTTGACCTGATAATCTTCTCCCTCCACTTAGCAGGTATCTCCTCAATTCTAGGGGCCATCAACTTTATCACAACAATTATCAATATAAAACCCCCTGCCATTTCTCAATACCAGACCCCCTTGTTCGTCTGGTCCGTACTTATTACTGCTGTCCTTCTACTCCTTTCCCTCCCTGTCCTTGCTGCCGGCATTACAATACTCCTAACAGACCGAAACCTTAACACCACCTTCTTCGACCCTGCCGGAGGGGGAGACCCCAT…
615353d8c93c88d9a9d3dff7ca38a44fe8b35333	Hemigrapsus oregonensis	species	Metazoa	Arthropoda	Malacostraca	Decapoda	Varunidae	Hemigrapsus	Hemigrapsus oregonensis	3	2	5845	Hemigrapsus oregonensis	species	retained	0	TATAAATAACATAAGTTTTTGACTTTTACCCCCATCTTTATCTCTTCTTCTAACAAGGAGAATAGTAGAGAGTGGTGTGGGGACTGGATGAACTGTCTACCCTCCCTTATCTGCTGCTATCGCTCACGCTGGGGCCTCTGTTGATTTGGGTATTTTTTCACTACATCTTGCTGGAGTCTCATCAATCTTAGGAGCTGTAAACTTTATAACTACTGTTATTAACATACGATCTTATGGTATAACAATAGACCAGATACCTCTTTTTGTTTGAGCGGTATTTATTACTGCCATTCTATTACTTCTATCTCTCCCTGTTTTAGCAGGAGCTATTACTATGTTGTTGACAGATCGAAACCTGAATACATCTTTTTTTGACCCTGCAGGGGGAGGGGACCCTGT…
61eb855c095a110a40be687531e528079f8b4a35	Myrionema balticum	species	NA	NA	Phaeophyceae	Ectocarpales	Chordariaceae	Myrionema	Myrionema balticum	3	2	253	NA	NA	nonTarget	0	TATGAATAACATTAGTTTTTGGTTATTACCTCCATCTTTAATATTACTTTTAGCTTCTTCCTTGGTAGAGTCCGGAGCGGGTACAGGTTGGACTGTTTACCCACCATTAAGTGGTATTCAAGCACATTCAGGACCTTCAGTGGATTTAGCAATTTTTAGTCTTCATTTATCTGGTGCGGCGTCTATTTTAGGGGCTATAAATTTTATTACTACTATTTTTAATATGCGTGCACCTGGTATGACTATGGATAGATTACCTCTTTTTGTTTGGTCTGTTTTAATCACAGCATTTTTACTTTTGTTATCTTTACCTGTGCTAGCAGGGGGTATTACAATGTTATTAACTGATAGAAATTTTAATACCACTTTTTTTGACCCTGCTGGTGGTGGAGATCCTGT…
63d9aa68cfdb25cf101982566e428fe9d9af8aa3	Carcinus maenas	species	Metazoa	Arthropoda	Malacostraca	Decapoda	Carcinidae	Carcinus	Carcinus maenas	3	1	2	NA	NA	predator	0	AATAAATAATATAAGGTTCTGATTACTTCCTCCGTCTTTAACCTTACTTTTAATAAGAGGGATGGTAGAAAGAGGAGTTGGAACAGGATGAACAGTCTATCCTCCTTTAGCAGGGGCTATCGCCCATGCTGGTGCTTCAGTTGATTTAGGGATTTTCTCTTTACATTTAGCCGGGGTTTCTTCTATTTTAGGAGCTGTAAATTTTATAACAACTATTATCAATATGCGTTCTTTCGGCATGACAATAGACCAGATACCTTTATTTGTGTGAGCTGTTTTTATTACTGCGATCCCTTTATTATTATCGTTGCCGGTTTTAGCAGGAGCTATTACAATACTTCTAACTGACCGATCGCAATTTCGGCACGACGTTCTTCGATCCGGCCGGCGGCGGCGACC…
683ec0db3c0c940525a8f11249ee181602a8903a	Chordariaceae	family	NA	NA	Phaeophyceae	Ectocarpales	Chordariaceae	NA	NA	3	1	214	Chordariaceae	family	retained	0	TATGAATAATATAAGTTTTTGGTTATTGCCACCGTCTTTAATATTGCTTTTAGCTTCTTCTTTAGTAGAGTCTGGAGCAGGTACAGGTTGGACAGTTTATCCACCATTAAGTGGTATTCAGGCACACTCAGGTCCTTCAGTAGATTTGGCAATTTTTAGTCTGCATTTATCCGGTGCTGCATCTATTTTAGGAGCTATAAATTTTATTACTACTATTTTTAATATGCGTGCGCCTGGTATGACTATGGATAGATTACCTCTATTCGTTTGGTCTGTTTTAATTACGGCATTTTTACTTTTACTTTCGTTACCTGTGTTAGCTGGAGGTATTACTATGTTGTTAACAGATAGAAATTTTAATACTACTTTTTTTGATCCTGCTGGTGGTGGAGATCCTGT…
68708328689f070094987297968b7f3e01a87a3d	Carcinus maenas	species	Metazoa	Arthropoda	Malacostraca	Decapoda	Carcinidae	Carcinus	Carcinus maenas	3	1	204	NA	NA	predator	0	AATAAATAATATAAGGTTCTGATTACTTCCTCCGTCTTTAACCTTACTTTTAATAAGAGGGATGGTAGAAAGAGGAGTTGGAACAGGATGAACAGTCTATCCTCCTTTAGCAGGGGCTATCGCCCATGCTGGTGCTTCAGTTGATTTAGGGATTTTCTCTTTACATTTAGCCGGGGTTTCTTCTATTTTAGGAGCTGTAAATTTTATAACAACTATTATCAATATGCGTTCTTTCGGCATGGCAATAGACCAGATACCTTTATTTGTGTGAGCTGTTTTTATTACTGCGATCCTTTTATTATTATCGTTGCCGGTTTTAGCAGGAGCTATTACAATACTTCTAACTGACCGAAATCTAAACACCTCATTCTTCGATCCTGCAGGAGGTGGGGACCCAGT…
68754b921a4925fac3ce7fe01ace0d072e819c35	Leptocottus armatus	species	Metazoa	Chordata	Actinopteri	Perciformes	Cottidae	Leptocottus	Leptocottus armatus	3	1	197	Leptocottus armatus	species	retained	0	AATGAATAATATGAGCTTCTGGCTCCTCCCTCCGTCTTTCCTTCTACTCCTTGCTTCGTCAGGCGTCGAAGCCGGGGCAGGTACCGGGTGAACAGTTTACCCTCCCCTCGCCGGGAACCTCGCACATGCAGGAGCCTCTGTTGACCTGACAATCTTCTCCCTCCACTTAGCAGGTATCTCCTCAATTCTAGGGGCCATCAACTTTATCACAACAATTATCAATATAAAACCCCCTGCCATTTCTCAATACCAGACCCCCTTGTTCGTCTGGTCCGTACTTATTACTGCTGTCCTTCTACTCCTTTCCCTCCCTGTCCTTGTTGCCGGCATTACAATACTCCTAACAGACCGAAACCTTAACACCACCTTCTTCGACCCTGCCGGAGGGGGAGACCCCAT…
69db482581babf8ff2147a5227bbc75b7b812372	Metacarcinus magister	species	Metazoa	Arthropoda	Malacostraca	Decapoda	Cancridae	Metacarcinus	Metacarcinus magister	3	1	100	Metacarcinus magister	species	retained	0	TATAAACAATATAAGTTTCTGATTATTACCTCCTTCTTTAACCTTACTTCTTATAAGAGGAATAGTAGAAAGAGGAGTAGGAACAGGATGGACCGTCTATCCCCCTTTAGCTGGAGCTATCGCCCATGCTGGAGCCTCAGTAGATATAGGAATCTTTTCCCTTCATTTAGCTGGAGTTTCCTCTATTTTAGGAGCGGTAAATTTTATAACAACCGTAATTAATATACGTTCTTTTGGGATAACTTTAGATCAAATACCACTCTTCGTTTGAGCTGTATTTATCACCGCTATTCTTTTACTACTATCCCTTCCTGTACTAGCAGGCGCCATTACTATACTTCTAACTGACCGAAATCTTAATACATCTTTCTTTGACCCGGCAGGAGGAGGAGACCCTGT…
6ab46a5ec84ed667fae6c421dc0b59c9cc86727f	Sargassum	genus	NA	NA	Phaeophyceae	Fucales	Sargassaceae	Sargassum	NA	3	1	37	Sargassum	genus	retained	0	TATGAATAATATAAGCTTTTGGTTGTTGCCGCCATCTTTAATGCTTCTTTTAGCGTCCTCATTAGTGGAAGCTGGAGCTGGTACGGGTTGGACCGTTTATCCACCGTTAAGTGGTATCCAGGCACATTCAGGCCCATCAGTCGATTTGGCTATTTTTAGTTTACACTTATCAGGTGCCGCTTCTATTTTAGGTGCCATTAATTTTATAACAACCATATTTAATATGCGTGCTCCGGGTATGGGTATGCACCGTTTACCCTTGTTTGTTTGGTCTGTGTTAATAACAGCATTTTTACTTTTATTATCCCTTCCGGTTTTGGCCGGAGGTATTACTATGCTTTTAACGGATCGTAATTTCAATACCACATTTTTTGATCCGGCGGGGGGTGGTGATCCCGT…
6afb06be24a8ba74e5f5718b28190d50c37a901a	Leptocottus armatus	species	Metazoa	Chordata	Actinopteri	Perciformes	Cottidae	Leptocottus	Leptocottus armatus	3	1	61	Leptocottus armatus	species	retained	0	AATGAATAATATGAGCTTCTGGCTCCTCCCTCCGTCTTTCCTTCTACTCCTTGCTTCGTCAGGCGTCGAAGCCGGGGCAGGTACCGGGTGAACAGTTTACCCTCCCCTCACCGGGAACCTCGCACATGCAGGAGCCTCTGTTGACCTGACAATCTTCTCCCTCCACTTAGCAGGTATCTCCTCAATTCTAGGGGCCATCAACCTTATCACAACAATTATCAATATAAAACCCCCTGCCATTTCTCAATACCAGACCCCCTTGTTCGTCTGGTCCGTACTTATTACTGCTGTCCTTCTACTCCTTTCCCTCCCTGTCCTTGCTGCCGGCATTACAATACTCCTAACAGACCGAAACCTTAACACCACCTTCTTCGACCCTGCCGGAGGGGGAGACCCCAT…
6f2defde1e6fb852262a5fd5fa67b5a64d74cd1b	Myrionema balticum	species	NA	NA	Phaeophyceae	Ectocarpales	Chordariaceae	Myrionema	Myrionema balticum	3	1	33	NA	NA	nonTarget	0	TATGAATAACATTAGTTTTTGGTTATTACCTCCATCTTTAATATTACTTTTAGCTTCTTCCTTGGTAGAGTCTGGAGCGGGTACAGGTTGGACTGTTTACCCACCATTAAGTGGTATTCAAGCACATTCAGGACCTTCAGTGGATTTAGCAATTTTTAGTCTTCATTTATCTGGTGCGGCGTCTATTTTAGGGGCTATAAATTTTATTACTACTATTTTTAACATGCGTGCACCTGGTATGACTATGGATAGATTACCTCTTTTTGTTTGGTCTGTTTTAATCACAGCATTTTTACTTTTGTTATCTTTACCTGTGCTAGCAGGGGGTATTACGATGTTATTAACTGATAGAAATTTTAATACCACTTTTTTTGACCCTGCTGGTGGTGGAGATCCTGT…
70ac0516144770d4995503a05b072104faf3fbb5	Carcinus maenas	species	Metazoa	Arthropoda	Malacostraca	Decapoda	Carcinidae	Carcinus	Carcinus maenas	3	1	149	NA	NA	predator	0	AATAAATAATATAAGGTTCTGATTACTTCCTCCGTCTTTAACCTTACTTTTAATAAGAGGGATGGTAGAAAGAGGAGTTGGAACAGGATGAACAGTCTATCCTCCTTTAGCAGGGGCTATCGCCCATGCTGGTGCTTCAGTTGATTTAGGGATTTTCTCTTTACATTTAGCCGGGGTTTCTTCTATTTTAGGAGCTGTAAATTTTATAACAACTATTATCAATATGCGTTCTTTCGGCATGACAATAGACCAGATACCTTTATTTGTGTGAGCTGTTTTTATTACTACGATCCTTTTATTATTATCGTTGCCGGTTTTAGCAGGAGCTATTACAATACTTCTAACTGACCGAAATCTAAACACCTCATTCTTCGATCCTGCAGGAGGTGGGGACCCAGT…
732b49e705eb05bd8e78b0431be098e9c283d242	Metacarcinus magister	species	Metazoa	Arthropoda	Malacostraca	Decapoda	Cancridae	Metacarcinus	Metacarcinus magister	3	1	261	Metacarcinus magister	species	retained	0	TATAAATAATATAAGTTTCTGACTATTACCTCCTTCTTTAACCTTACTTCTTATAAGAGGAATAGTAGAAAGAGGAGTAGGAACAGGATGGACCGTCTACCCTTCCTTAGCGGGGGCTATCGCCCATGCCGGAGCCTCAGTCGATATAGGAATCTTTTCCCTTCATTTAGCTGGGGTTTCCTCTATTTTAGGAGCAGTAAATTTTATAACAACCGTAATTAACATACGTTCTTTTGGGATAACTTTAGATCAAATACCACTCTTCGTTTGAGCTGTATTTATCACCGCTATTCTTTTACTACTATCCCTTCCTGTACTAGCAGGTGCCATCACTATACTTCTAACTGACCGAAATCTTAACACATCTTTCTTTGATCCGGCAGGAGGAGGAGACCCTGT…
7393890b2caadbd8e34efc96d26efd79b48e4bbc	Pseudopolydora paucibranchiata	species	Metazoa	Annelida	Polychaeta	Spionida	Spionidae	Pseudopolydora	Pseudopolydora paucibranchiata	3	1	16	Pseudopolydora paucibranchiata	species	retained	0	AATAAACGCACTCAGGTTTTGGCTTCTACCGCCCTCGCTCGCTATACTTCTTAGAGGTATATGAGTTGAAGACGGTGCCGGCACCGGATGAACAATTTACCCCCCTTTATCCGGGAACGTTGCCCATGCAGGGCCTGCGGTTGATTTAACCATTCTCTCACTACATATTGCCGGTGTTTCCTCATTGCTTGGCGCCATTAATTTCACAACAACTATTATAAATAGACGTATGGAGGGCATGCCTACAGAAAAAATACCCCTATTTATTTGATCTGTTCTTGTAACAGTGGGCCTTCTTATTCTAGCTCTTCCAGTACTTGCAGGAGCCCTAACTATATTAATTCTAGACCGTAATTGTAATACCTCTTTCTTTGAACCGACAGGAGGGGGCGACCCTAT…
7426a6f0873e52a51e1e52dc21bbd36b512751ea	Leptocottus armatus	species	Metazoa	Chordata	Actinopteri	Perciformes	Cottidae	Leptocottus	Leptocottus armatus	3	1	2616	Leptocottus armatus	species	retained	0	AATGAATAATATGAGCTTCTGGCTCCTCCCTCCGTCTTTCCTTCTACTCCTTGCTTCGTCAGGCGTCGAAGCCGGGGCAGGTACCGGGTGAACAGTTTACCCTCCCCTCGCCGGGAACCTCGCACATGCAGGAGCCTCTGTTGACCTGACAATCTTCTCCCTCCACTTAGCAGGTATCTCCTCAATTCTAGGGGCCATCAACTTTATCACAACAATCATCAATATAAAACCCCCTGCCATCTCTCAATACCAGACCCCCTTGTTCGTCTGGTCCGTACTTATTACTGCTGTCCTTCTACTCCTTTCCCTCCCTGTCCTTGCTGCCGGCATTACAATACTCCTAACAGACCGAAACCTTAACACCACCTTCTTCGACCCTGCCGGAGGGGGAGACCCCAT…
7542298ff77e2a821b8ef59f48bb3d4e03f356ee	Hemigrapsus	genus	Metazoa	Arthropoda	Malacostraca	Decapoda	Varunidae	Hemigrapsus	NA	3	1	218	Hemigrapsus	genus	retained	0	TATAAATAACATAAGTTTTTGACTTTTACCCCCATCTTTATCTCTTCTTCTAACAAGGAGAATAGTAGAGAGTGGTGTGGGGACTGGATGAACTGTCTACCCTCCCTTATCTGCTGCTATCGCCCACGCTGGGGCCTCTGTTGATTTGGGTATTTTTTCACTACATCTTGCTGGAGTCTCGTCAATCTTAGGAGCTGTAAACTTTATAACTACTGTTATTAACATACGATCTTATGGTATAACAATAGACCAGATACCTCTTTTTGTTTGAGCCGTATTTATTACTGCCATTCTATTACTTCTATCTCTCCCTGTTTTAGCAGGAGCTATTACTATGTTGTTGACAGATCGAAACCTGAATACATCTTTTTTTGACCCTGCAGGAGGAGGGGACCCTGT…
76ef23351350167d0714f0c7f299affd0a6aef0c	Neoporphyra haitanensis	species	NA	Rhodophyta	Bangiophyceae	Bangiales	Bangiaceae	Neoporphyra	Neoporphyra haitanensis	3	1	332	Neoporphyra	genus	retained	retain to genus; previously undetected non-native taxon	CATGAACAACATCTCATTCTGGTTGTTGCCACCTGCGATCATCTTGCTTTTGCTTTCAATGTTTGTTGAAGGCCCAACAGGCTTTTATGGTACTGGTGGTGGTTGGACAATTTATCCGCCGCTTTCAACTACTGGTCAGCCTGGTCCTGCAATGGACTTTGCGATCCTTGCACTCCACGTTGCTGGTGCTTCATCGATCCTTGGTGCGATTAACTTCATTACGACAATTTTGAACATGCGTGCGCCTGGCATGACATTGCACAAAATGCCATTGTTTGCATGGTCAGTGCTTGTAACAGCGTTCTTGCTTCTATTGTCATTGCCAGTTCTTGCTGGTGCGATCACAATGCTTCTAACAGACCGTAACTTTGGTACTGCTTTCTTCACACCAGAAGGTGG…
7a3d12c5fe71a8c6ca4f5eb5cf561b8577955ea1	Carcinus maenas	species	Metazoa	Arthropoda	Malacostraca	Decapoda	Carcinidae	Carcinus	Carcinus maenas	3	1	347	NA	NA	predator	0	AATAAATAATATAAGGTTCTGATTACTTCCTCCGTCTTTAACCTTACTTTTAATAAGAGGGATGGTAGAAAGAGGAGTTGGAACAGGATGAACAGTCTATCCTCCTTTAGCAGGGGCTATCGCCCATACTGGTGCTTCAGTTGATTTAGGGATTTTCTCTTTACATTTAGCCGGGGTTTCTTCTATTTTAGGAGCTGTAAATTTTATAACAACTATTATCAATATGCGTTCTTTCGGCATGACAATAGACCAGATACCTTTATTTGTGTGAGCTGTTTTTATTACTGCGATCCTTTTATTATTATCGTTGCCGGTTTTAGCAGGAGCTATTACAATACTTCTAACTGACCGAAATCTAAACACCTCATTCTTCGATCCTGCAGGAGGTGGGGACCCAGT…
7bcd262b430790f4ad4d5b5be8c5fec00c59f07a	Neoporphyra haitanensis	species	NA	Rhodophyta	Bangiophyceae	Bangiales	Bangiaceae	Neoporphyra	Neoporphyra haitanensis	3	1	36	Neoporphyra	genus	retained	retain to genus; previously undetected non-native taxon	CATGAACAACATCTCATTCTGGTTGTTGCCACCTGCGATCATCTTGCTTTTGCTTTCAATGTTTGTTGAAGGCCCAACAGGCTTTTATGGTACTGGTGGTGGTTGGACAATTTATCCGCCGCTTTCAACTACTGGTCAGCCTGGTCCTGCAATGGACTTTGCGATCCTTGCACTCCACGTTGCTGGTGCTTCATCGATCCTTGGCGCGATTAACTTCATTACGACAATTTTGAACATGCGTGCGCCTGGCATGACATTGCACAAAATGCCATTGTTTGCATGGTCAGTGCTTGTAACAGCGTTCTTGCTTCTATTGTCATTGCCAGTTCTTGCTGGTGCGATCACAATGCTTCTAACAGACCGTAACTTCGGGACTGCTTTCTTCACACCAGAAGGCGG…
7c87850d64f2a574b0120b73cf1233afcc191d8e	Myrionema balticum	species	NA	NA	Phaeophyceae	Ectocarpales	Chordariaceae	Myrionema	Myrionema balticum	3	1	2	NA	NA	nonTarget	0	TATGAATAACATTAGTTTTTGGTTATTACCTCCATCTTTAATATTACTTTTAGCTTCTTCCTTGGTAGAGTCCGGAGCGGGTACAGGTTGGACTGTTTACCACCATTAAGTGGTATTCACGCACATTCAGGACCTTCAGTGGATTTAGCAATTTTTAGTCTTCATTTATCTGGTGCGGCGTCTATTTTAGGGGCTATAAATTTTATTACTACTATTTTTAATATGCGTGCACCTGGTATGACTATGGATAGATTACCTCTTTTTGTTTGGCCTGTTTTAATCACAGCATTTTTACTTTTGTTATCTTTACCTGTGCTAGCAGGGGGTATTACAATGTTACTAACTGATAGAAATTTTAATACCACTTTTTTTGACCCTGCTGGTGGTGGAGATCCTGTT…
7f87e5b2a5897b604e1613dcdac848de7985dee0	Arthropoda environmental sample	species	Metazoa	Arthropoda	NA	NA	NA	NA	Arthropoda environmental sample	3	1	177	NA	NA	manual_filter	non-specific ID	ACTAAATAACGTTTCATTCTGGATTCTTCCTCCTGCTATCGTGCTAATTCTAGCAAGTGTATTCGTAGAACAAGGGATGGGTACAGGTTGGACTATGTATGTTCCTCTATCAGGAGTACAAGCTCACTCTGGAGGATCTGTAGATCTAGCTATCTTCTCTCTTCACCTATCAGGAATCTCATCAATGCTTGGGGCAATGAACATCATTACTACAATCATTAACATGCGAGCACCTGGTATGACTCTACACAAAATGCCACTATTCGTTTGGGCTATGCTAATGCAATCAGTTATTATCGTTCTATGTATTCCAGTACTTGCTGGTGCAATTACAATGATTCTAACAGATCGAAACTTCAACACTTCATTCTACGATCCAGCTGGAGGAGGTGACCCGGT…
8034c350ac71ff8e248897e1967bee1ba5e7e238	Portunion conformis	species	Metazoa	Arthropoda	Malacostraca	Isopoda	Entoniscidae	Portunion	Portunion conformis	3	1	3	NA	NA	nonTarget	0	TATAAACAATATAAGATTTTGGTTATTGCCTCCTGCCCTGACTCTTTTGCTATTTAGAGGCCTTGTAGAAAGAGGAGTAGGAACAGGGTGGACTGTATACCCTCCTTTGTCCGGTAGTATTGCTCACAGGGGAAGGGCAGTAGATTTGGGGATTTTTTCTTTACACTTGGCAGGAGCGTCTTCTATTCTAGGAGCTGTTAATTTTATTACCACTGTCCTTAACATGCGGGCAGCTGGCATGACCTATGACCGTATTCCTCTGTTTGTGTGGTCTGTGTTTATCACAGCAGTGTTATTATTGCTGTCCCTTCCTGTGCTAGCAGGAGCTATTACAATGTTGTTGACGGACCGAAATTTAAATACTACCTTTTTTGACCCCTGTGGAGGGGGGGACCCTAT…
82be35e1ac92969b89b76b992719482716fa7b66	Scytosiphon lomentaria	species	NA	NA	Phaeophyceae	Ectocarpales	Scytosiphonaceae	Scytosiphon	Scytosiphon lomentaria	3	2	1064	Scytosiphon lomentaria	species	retained	0	TATGAATAACATAAGTTTTTGGCTACTACCTCCCTCTCTAATACTTCTTTTAGCATCTTCTTTAGTAGAATCTGGGGCTGGTACTGGCTGGACAGTTTACCCACCTTTAAGTGGTATTCAAGCGCATTCAGGTCCTTCAGTAGATTTAGCTATTTTCAGTCTCCATTTATCAGGAGCTGCTTCTATTTTAGGGGCTATAAATTTTATTACTACTATTTTTAACATGAGAGCGCCTGGTATGACTATGGATAGATTACCACTTTTTGTATGGTCCGTATTAATTACAGCTTTCTTATTGTTGTTATCTCTTCCAGTTTTAGCTGGGGGTATTACAATGTTACTAACAGATAGAAACTTTAATACAACCTTTTTTGATCCTGCAGGTGGTGGTGATCCAGT…
8497aa5cc6969177dace59dea608572d13077a9e	Carcinus maenas	species	Metazoa	Arthropoda	Malacostraca	Decapoda	Carcinidae	Carcinus	Carcinus maenas	3	1	145	NA	NA	predator	0	AATAAATAATATAAGGTTCTGATTACTTCCTCCGTCTTTAACCTTACTTTTAATAAGAGGGATGGTAGAAAGAGGAGTTGGAACAGGATGAACAGTCTATCCTCCTTTAGCAGGGGCTATCGCCCATGCTGGTGCTTCAGTTGATTTAGGGATTTTCTCTTTACATTTAGCCGGGGTTTCTTCTATTTTAGGAGCTGTAAATTTTATAACAACTATTATCAATATGCGTTCTTTCGGCATGACAATAGACCAGATACCTTTATTTGTGTGAGCTGTTTTTATTACTGCGATCCTTTTATTATTATCGTTGCCGGTTTTAGCAGGAGCTATTACAATATTTCTAACTGACCGAAATCTAAACACCTCATTCTTCGATCCTGCAGGAGGTGGGGACCCAGT…
8631c8817a3e0f66abffa477be2f44653cfe0d60	Carcinus maenas	species	Metazoa	Arthropoda	Malacostraca	Decapoda	Carcinidae	Carcinus	Carcinus maenas	3	6	3405	NA	NA	predator	0	AATAAATAATATAAGGTTCTGATTACTTCCTCCGTCTTTAACCTTACTTTTAATAAGAGGAATAGTAGAAAGAGGAGTTGGAACCGGATGAACAGTCTATCCTCCTTTAGCTGGAGCTATTGCCCACGCTGGTGCTTCAGTTGATTTAGGGATTTTCTCTTTACATTTAGCCGGGGTTTCTTCTATTTTAGGAGCTGTAAATTTTATAACAACTATTATCAATATGCGTTCTTTCGGCATGACAATAGACCAGATACCTTTATTTGTATGAGCTGTTTTTATTACTGCAATCCTTTTATTATTATCGCTGCCGGTTTTAGCAGGAGCTATTACAATACTTTTAACTGACCGAAATCTAAACACCTCATTCTTCGATCCTGCAGGAGGTGGAGACCCAGT…
87ec645012ed69bd5bee03d67299974346f0c0bf	Ceratopogonidae	family	Metazoa	Arthropoda	Insecta	Diptera	Ceratopogonidae	NA	NA	3	1	183	Ceratopogonidae	family	retained	0	AATAAATAATATAAGATTTTGAATACTACCCCCGTCTTTATCTTTATTATTAATTAGTAGAATAGTAGAAAACGGGGCTGGGACAGGATGAACAGTTTATCCCCCTTTAGCTAATAATATTGCTCACAGAGGAGCATCAGTAGATTTAGCTATTTTCTCTCTCCATTTAGCTGGAATTTCTTCAATTTTAGGGGCAGTAAATTTTATTACTACAATTATTAATATACGATCAAATGGAATTTCATTTGATCGGATGCCTCTATTTGTATGGTCAGTTCTTATTACAGCAATTTTATTACTTTTATCACTCCCTGTTTTAGCCGGGGCGATTACTATATTATTAACAGATCGAAATTTAAATACCTCTTTTTTTGATCCGGCCGGAGGGGGGGACCCAAT…
8a0eadd9fc77392066e65864340fadb5e50fa757	Carcinus maenas	species	Metazoa	Arthropoda	Malacostraca	Decapoda	Carcinidae	Carcinus	Carcinus maenas	3	1	126	NA	NA	predator	0	AATAAATAATATAAGGTTCTGATTACTTCCTCCGTCTTTAACCTTACTTTTAATAAGAGGGATGGTAGAAAGAGGAGTTGGAACAGGATGAACAGTCTATCCTCCTTTAGCAGGGGCTATCGCCCATGCTGGTGCTTCAGTTGATTTAGGGATTTTCTCTTTACATTTAGCCGGGGTTTCTTCTATTTTAGGAGCTGTAAATTTTATAACAACTATTATCAATATGCGTTCTTTCGGCATGACAATAGACCAGATACCTTTATTTGTGTGAGCTGTTTTTATTACTGCGATCCTTTTATTATTATCGTTGCAGGTTTTAGCAGGAGCTATTACAATACTTCTAACTGACCGAAATCTAAACACCTCATTCTTCGATCCTGCAGGAGGTGGGGACCCAGT…
8b06aa586a1fc047098d910e31c661b8edf4f427	Homo sapiens	species	Metazoa	Chordata	Mammalia	Primates	Hominidae	Homo	Homo sapiens	3	6	2031	NA	NA	in_control	0	CATAAACAACATAAGCTTCTGACTCTTACCTCCCTCTCTCCTACTCCTGCTCGCATCTGCTATAGTGGAGGCCGGAGCAGGAACAGGTTGAACAGTCTACCCTCCCTTAGCAGGGAACTACTCCCACCCTGGAGCCTCCGTAGACCTAACCATCTTCTCCTTACACCTAGCAGGTGTCTCCTCTATCTTAGGGGCCATCAATTTCATCACAACAATTATCAATATAAAACCCCCTGCCATAACCCAATACCAAACGCCCCTCTTCGTCTGATCCGTCCTAATCACAGCAGTCCTACTTCTCCTATCTCTCCCAGTCCTAGCTGCTGGCATCACTATACTACTAACAGACCGCAACCTCAACACCACCTTCTTCGACCCCGCCGGAGGAGGAGACCCCAT…
8bbc7a390d8e0ce3a1e3153fc0a659efecbfd488	Carcinus maenas	species	Metazoa	Arthropoda	Malacostraca	Decapoda	Carcinidae	Carcinus	Carcinus maenas	3	1	354	NA	NA	predator	0	AATAAATAATATAAGGTTCTGATTACTTCCTCCGTCTTTAACCTTACTTTTAATAAGAGGGATGGTAGAAAGAGGAGTTGGAATAGGATGAACAGTCTATCCTCCTTTAGCAGGGGCTATCGCCCATGCTGGTGCTTCAGTTGATTTAGGGATTTTCTCTTTACATTTAGCCGGGGTTTCTTCTATTTTAGGAGCTGTAAATTTTATAATAACTATTATCAATATGCGTTTTTTCGGCATGACAATAGACCAGATACCTTTATTTGTGTGAGCTGTTTTTATTACTGCGATCCTTTTATTATTATCGTTGCCGGTTTTAGCAGGAGTTATTATAATATTTTTAACTGACCGAAATCTAAACACCTCATTCTTCGATCCTGCAGGAGGTGGGGACCCAGT…
8d60810945073e932d73d777a522132791ffa751	Leptocottus armatus	species	Metazoa	Chordata	Actinopteri	Perciformes	Cottidae	Leptocottus	Leptocottus armatus	3	2	5906	Leptocottus armatus	species	retained	0	AATGAATAATATGAGCTTCTGGCTCCTCCCTCCGTCTTTCCTTCTACTCCTTGCTTCGTCAGGCGTCGAAGCCGGGGCAGGTACCGGGTGAACAGTTTACCCTCCCCTCGCCGGGAACCTCGCACATGCAGGAGCCTCTGTTGACCTGACAATCTTCTCCCTCCACTTAGCAGGTATCTCCTCAATTCTAGGGGCCATCAACTTTATCACAACAATTATCAATATAAAACCCCCTGCCATTTCTCAATACCAGACCCCCTTGTTCGTCTGGTCCGTACTTATTACTGCTGTCCTTCTACTCCTTTCCCTCCCTGTCCTTGCTGCCGGCATTACAATACTCCTAACAGACCGAAACCTTAACACCACCTTCTTCGACCCTGCCGGAGGGGGAGATCCCAT…
8dbe421c722046c9c83d735bce93053066bd4e2a	Carcinus maenas	species	Metazoa	Arthropoda	Malacostraca	Decapoda	Carcinidae	Carcinus	Carcinus maenas	3	1	167	NA	NA	predator	0	AATAAATAATATAAGGTTCTGATTACTTCCTCCGTCTTTAACCTTACTTTTAATAAGAGGGATGGTAGAAAGAGGAGTTGGAACAGGATGAACAGTCTATCCTCCTTTAGCAGGGGCTATCGTCCATGCTGGTGCTTCAGTTGATTTAGGGATTTTCTCTTTACATTTAGCCGGGGTTTCTTCTATTTTAGGAGCTGTAAATTTTATAACAACTATTATCAATATGCGTTCTTTCGGCATGACAATAGACCAGATACCTTTATTTGTGTGAGCTGTTTTTATTACTGCGATCCTTTTATTATTATCGTTGCCGGTTTTAGCAGGAGCTATTACAATACTTCTAACTGACCGAAATCTAAACACCTCATTCTTCGATCCTGCAGGAGGTGGGGACCCAGT…
8e6006ce3d874c772f46cfbe46c5ffabcab475a1	Pseudopolydora paucibranchiata	species	Metazoa	Annelida	Polychaeta	Spionida	Spionidae	Pseudopolydora	Pseudopolydora paucibranchiata	3	1	9	Pseudopolydora paucibranchiata	species	retained	0	AATAAACGCACTCAGGTTTTGGCTTCTACCGCCCTCACTCGCTATACTTCTTAGAGGTATGTGAGTTGAAGACGGTGCCGGCACCGGATGAACAATTTACCCCCCTTTATCCGGGAACGTTGCCCATGCAGGACCTGCGGTTGATTTAACCATTCTCTCACTACATATTGCCGGTGTTTCCTCATTGCTTGGCGCCATTAATTTCACAACAACTATTATAAATAGACGTATGGAAGGCATGCCTACCGAAAAAATACCCCTATTTATTTGGTCTGTTCTTGTAACAGTGGGCCTTCTTATTCTAGCTCTTCCAGTACTTGCAGGAGCCCTAACTATATTAATTCTAGACCGTAATTGTAATACCTCTTTCTTTGAACCGACAGGAGGGGGCGACCCTAT…
8f36bd26cb0a5c382f1ee145747931ecaa862f19	Petalonia fascia	species	NA	NA	Phaeophyceae	Ectocarpales	Scytosiphonaceae	Petalonia	Petalonia fascia	3	1	1611	Petalonia fascia	species	retained	0	TATGAATAATATTAGTTTTTGGTTATTACCACCGTCTCTAATACTTCTTTTAGCATCTTCTTTAGTTGAATCTGGTGCAGGTACTGGTTGGACTGTTTACCCACCGTTAAGTGGTATTCAAGCACACTCGGGCCCTTCTGTAGATTTAGCTATTTTTAGTCTTCATTTATCTGGTGCAGCTTCTATTTTAGGTGCAATAAATTTTATTACCACTATATTTAATATGAGAGCTCCCGGTATGACTATGGATAGATTACCTCTTTTTGTGTGGTCTGTTTTAATTACTGCGTTCTTACTTTTGTTATCTCTTCCAGTTTTAGCTGGAGGTATTACAATGTTATTAACAGATAGAAATTTTAATACAACTTTTTTTGATCCTGCTGGTGGTGGAGACCCGGT…
92ac7130fcb82026e1791a0511fa8aeccb0e05e1	Carcinus maenas	species	Metazoa	Arthropoda	Malacostraca	Decapoda	Carcinidae	Carcinus	Carcinus maenas	3	1	920	NA	NA	predator	0	AATAAATAATATAAGGTTCTGATTACTTCCTCCGTCTTTAACCTTACTTTTAATAAGAGGGATGGTAGAAAGAGGAGTTGGAACAGGATGAACAGTCTATCCTCCTTTAGCAGGGGCTATCGCCCATGCTGGTGCTTCAGTTGATTTAGGGATTTTCTCTTTACATTTAGCCGGGGTTTCTTCTATTTTAGGAGCTGTAAATTTTATAACAACTATTATCAATATGCGTTCTTTCGGCATGACAATAGACCAGATACCTTTATTTGTGTGAGCTGTTTTTATTACTGCGATTCTTTTATTATTATCGTTGCCGGTTTTAGCAGGAGCTATTACAATACTTCTAACTGACCGAAATCTAAACACCTCATTCTTCGATCCTGCAGGAGGTGGGGACCCAGT…
945873c4859e1657de84b14d64a3b5e083cf937a	Leptocottus armatus	species	Metazoa	Chordata	Actinopteri	Perciformes	Cottidae	Leptocottus	Leptocottus armatus	3	1	106	Leptocottus armatus	species	retained	0	AATGAATAATATGAGCTTCTGGCTCCTCCCTCCGTCTTTCCTTCTACTCCTTGCTTCGTCAGGCGTCGAAGCCGGGGCAGGTACCGGGTGAACAGTTTACCCTCCCCTCGCCGGGAACCTCGCACATGCAGGAGCCTCTGTTGACCTGACAATCTTCTCCCTCCACTTAGCAGGTATCTCCTCAATTCTAGGGGCCATCAACTTTATCACAACAATCATCAATATAAAACCCCCTGCCATCTCTCAGTACCAGACCCCCTTGTTCGTCTGGTCCGTACTTATTACTGCTGTCCTTCTACTCCTTTCCCTCCCTGTCCTTGCTGCCGGCATTACAATACTCCTAACAGACCGAAACCTTAACACCACCTTCTTCGACCCTGCCGGAGGGGGAGACCCTAT…
959e06e527b03ddfceeaa73316431eab79621254	Ectocarpus	genus	NA	NA	Phaeophyceae	Ectocarpales	Ectocarpaceae	Ectocarpus	NA	3	1	61	Ectocarpus	genus	retained	0	TATGAATAATATTAGTTTTTGGCTACTACCTCCCTCTTTAATTCTTCTTTTAGCCTCTTCTTTAGTAGAATCTGGGGCAGGTACAGGATGGACGGTTTACCCGCCATTAAGTGGTATTCAAGCTCACTCAGGTCCTTCTGTTGACTTAGCCATATTTAGTCTTCATCTCTCAGGTGCAGCTTCTATTTTAGGGGCTATAAATTTTATTACAACTATCTTTAATATGCGTGCTCCTGGTATGACAATGGATCGATTACCTCTTTTTGTATGGTCGGTTTTAATTACAGCTTTTTTATTGTTGTTATCTCTTCCGGTTTTAGCTGGTGGTATTACAATGCTATTAACTGATAGAAATTTTAATACTACTTTTTTCGACCCTGCAGGTGGAGGAGATCCAGT…
9621bbb99f812f5d985eed2a3aed85ed459fd769	Cyclopterus lumpus	species	Metazoa	Chordata	Actinopteri	Perciformes	Cyclopteridae	Cyclopterus	Cyclopterus lumpus	3	2	32	NA	NA	manual_filter	remove; previously undetected non-native taxon	CACCGTGGAGGAACTCTCTGCACCACAGATACGCCTTGCGCTGGGTGTCCAGGTCGGGCTGGTCGAGGCGGACCAGCTCCTTGCAGTCCTCCTCGACGTCGGGCTGGACCTGCAGCGCGTTCTCGGTCACTAGGATGCCCAGCGACATGGTGGGGGAGGAGACGCCGTTGATGAATTTGGTTTTCATTTTGGTTCTTAAAAAGAAGAAATAAAATGCAAATATTCTGAGATGAACACCCCCACTGAGCGAGTAGGCGGATGTGTAGCCTCTTGGCTTGTGTCGCAGTCGAAGATTTAGGT
98304853f4309682f2f013d1e5a24776a04a18e3	Carcinus maenas	species	Metazoa	Arthropoda	Malacostraca	Decapoda	Carcinidae	Carcinus	Carcinus maenas	3	2	215	NA	NA	predator	0	AATAAATAATATAAGGTTCTGATTACTTCCTCCGTCTTTAACCTTACTTTTAATAAGAGGGATGGTAGGAAGAGGAGTTGGAACAGGATGAACAGTCTATCCTCCTTTAGCAGGGGCTATCGCCCATGCTGGTGCTTCAGTTGATTTAGGGATTTTCTCTTTACATTTAGCCGGGGTTTCTTCTATTTTAGGAGCTGTAAATTTTATAACAACTATTATCAATATGCGTTCTTTCGGCATGACAATAGACCAGATACCTTTATTTGTGTGAGCTGTTTTTATTACTGCGATCCTTTTATTATTATCGTTGCCGGTTTTAGCAGGAGCTATTACAATACTTCTAACTGACCGAAATCTAAACACCTCATTCTTCGATCCTGCAGGAGGTGGGGACCCAGT…
983ff83ff1665eb5a05fb474310bb9cacc6725a0	Carcinus maenas	species	Metazoa	Arthropoda	Malacostraca	Decapoda	Carcinidae	Carcinus	Carcinus maenas	3	1	112	NA	NA	predator	0	AATAAATAATATAAGGTTCTGATTACTTCCTCCGTCTTTAACCTTACTTTTAATAAGAGGGATGGTAGAAAGAGGAGTTGGAACAGGATGAACAGTCTATCCTCCTTTAGCAGGGGCTATCGCCCATGCTGGTGCTTCAGTTGATTTAGGGATTTTCTCTTTACATTTAGCCGGGGTTTCTTCTATTTTAGGAGCTGTAAATTTTATAACAACTATTATCAATATGCGTTCTTTCGGCATGACAATAGACCAGATACCTTTATTTGTGTGAGCTGTTTTTATTACTGCGATCCTTTTATTATTATCGTTGCCGGTTTTAGCAGGAGCTATTACAATACTTCTAACTGACCGAAATCTAAACACCTCATTCTTCGATCCTGCAGGAGATGGGGACCCAGT…
9b79cab93bce0804f7eed171fd93abd924a21620	Carcinus maenas	species	Metazoa	Arthropoda	Malacostraca	Decapoda	Carcinidae	Carcinus	Carcinus maenas	3	1	72	NA	NA	predator	0	AATAAATAATATGAGATTCTGATTACTTCCTTCGTCTTTAACCTTACTTTTAATAAGAGGAATAGTAGAAAGAGGAGTTGGAACCGGATGAACAGTCTATCCTCCTTTAGCTGGAGCTATTGCCCATGCCGGTGCTTCAGTTGATCTAGGGATTTTCTCTTTACATTTAGCTGGGGTTTCTTCTATTTTAGGGGCTGTAAATTTTATAACAACTATTATCAATATGCGTTCTTTTGGCATGACAATAGATCAGATACCTTTATTTGTGTGAGCTGTTTTTATTACTGCAATCCTTTTATTATTATCATTGCCGGTTTTAGCAGGAGCTATTACAATACTTTTAACTGATCGAAATCTAAATACTTCATTCTTCGATCCTGCAGAAGGGGGAGACCCAGT…
9d332a68484a33202c3cd82b1bd331c75e3154d3	Metacarcinus magister	species	Metazoa	Arthropoda	Malacostraca	Decapoda	Cancridae	Metacarcinus	Metacarcinus magister	3	1	545	Metacarcinus magister	species	retained	0	TATAAACAATATAAGTTTCTGATTATTACCTCCTTCTTTAACCTTACTTCTTATAAGAGGAATAGTAGAAAGAGGAGTAGGAACAGGATGGACCGTCTACCCTCCTTTAGCTGGGGCTATCGCCCATGCTGGAGCCTCAGTCGATATAGGAATCTTTTCCCTTCATTTAGCTGGGGTTTCCTCTATTTTAGGAGCAGTAAATTTTATAACAACCGTAATTAACATACGTTCTTTTGGGATAACTTTAGATCAAATACCACTCTTCGTTTGAGCTGTATTTATCACCGCTATTCTTTTACTACTATCCCTTCCTATACTAGCAGGCGCCATCACTATACTTCTAACTGACCGAAATCTTAATACATCTTTCTTTGACCCGGCAGGAGGAGGAGACCCTGT…
9e6859d624eebf6626a3ef4b0a0bc9afd1f82766	Carcinus maenas	species	Metazoa	Arthropoda	Malacostraca	Decapoda	Carcinidae	Carcinus	Carcinus maenas	3	1	244	NA	NA	predator	0	AATAAATAATATAAGGTTCTGATTACTTCCTCCGTCTTTAACCTTACTTTTAATAAGAGGGATGGTAGAAAGAGGAGTTGGAACAGGATGAACAGTCTATCCTCCTTTAGCAGGGGCTATCGCCCATGCTGGTGCTTCAGTTGATTTAGGGATTTTCTCTTTACATTTAGCCGGGGTTTCTTCTATTTTAGGAGCTGCAAATTTTATAACAACTATTATCAATATGCGTTCTTTCGGCATGACAATAGACCAGATACCTTTATTTGTGTGAGCTGTTTTTATTACTGCGATCCTTTTATTATTATCGTTGCCGGTTTTAGCAGGAGCTATTACAATACTTCTAACTGACCGAAATCTAAACACCTCATTCTTCGATCCTGCAGGAGGTGGGGACCCAGT…
a011cea4983247bb3f3f0bf53753a203c5914d7c	Carcinus maenas	species	Metazoa	Arthropoda	Malacostraca	Decapoda	Carcinidae	Carcinus	Carcinus maenas	3	1	7	NA	NA	predator	0	TCTTTAACCTTACTTTTAATAAGAGGGATGGTAGACAGAGGAGTTGGAACAGGATGAACAGTCTATCCTCCTTTAGCAGGGGCTATCGCCCATGCTGGTGCTTCAGTTGATTTAGGGATTTTCTCTTTACATTTAGCCGGGGTTTCTTCTATTTTAGGAGCTGTAAATTTTATAACAACTATTATCAATATGCGTTCTTTCGGCATGACAATAGACCAGATACCTTTATTTGTGTGAGCTGTTTTTATTACTGCGATCCTTTTATTATTATCGTTGCCGGTTTTAGCAGGAGCTATTACAATACTTCTAACTGACCGAAATCTAAACACCTCATTCTTCGATCCTGCAGGAGGTGGGGACCCAGTTCTGTACCAACATTTGTTC
a0ed8a3b7df61dcf8ba1cddd78f5fe2df378ce12	Carcinus maenas	species	Metazoa	Arthropoda	Malacostraca	Decapoda	Carcinidae	Carcinus	Carcinus maenas	3	1	81	NA	NA	predator	0	AATAAATAATATAAGGTTCTGATTACTTCCTCCGTCTTTAACCTTACTTTTAATAAGAGGGATGGTAGAAAGAGGAGTTGGAACAGGATGAACAGTCTATCTTCCTTTAGCAGGGGCTATCGCCCATGCTGGTGCTTCAGTTGATTTAGGGATTTTCTCTTTACATTTAGCCGGGGTTTCTTCTATTTTAGGAGCTGTAAATTTTATAACAACTATTATCAATATGCGTTCTTTCGGCATGACAATAGACCAGATACCTTTATTTGTGTGAGCTGTTTTTATTACTGCGATCCTTTTATTATTATCGTTGCCGGTTTTAGCAGGAGCTATTACAATACTTCTAACTGACCGAAATCTAAACACCTCATTCTTCGATCCTGCAGGAGGTGGGGACCCAGT…
a28069d219f88eced3e1df76044c718477d7f547	Carcinus maenas	species	Metazoa	Arthropoda	Malacostraca	Decapoda	Carcinidae	Carcinus	Carcinus maenas	3	1	7	NA	NA	predator	0	AATAAATAATATAAGGTTCTGATTACTTCCTCCGTCTTTAACCTTACTTTTAATAAGAGGGATGGTAGAAAGAGGAGTTGGAACAGGATGAACAGTCTATCCTCCTTTAGCAGGGGCTATCGCCCATGCTGGTGCTTCAGTTGATTTAGGGATTTTCTCTTTACATTTAGCCGGGGTTTCTTCTATTTTAGGAGCTGTAAATTTTATAACAACTATTATCAATATGCGTTCTTTCGGCATGACAATAGACCAGATACCTTTATTTGTGTGAGCTGTTTTTATTACTGCGATCCTTTTATTATTATCGTTGCCGGTTTTAGCAGGAGCTATTACAATACTTCTAACTGACCGAAATCTAAACACCTCATCCTTCGATCCTGCAGGTGGTGGTGATCCAAT…
a414425d546b2c512f42d09a8de499f644893c7f	Carcinus maenas	species	Metazoa	Arthropoda	Malacostraca	Decapoda	Carcinidae	Carcinus	Carcinus maenas	3	1	340	NA	NA	predator	0	AATAAATAATATAAGGTTCTGATTACTTCCTCCGTCTTTAACCTTACTTTTAATAAGAGGGATGGTAGAAAGAGGAGTTGGAACAGGATGAACAGTCTATCCTCCTTTAGCAGGGGCTATCGCCCATGCTGGTGCTTCAGTTGATTTAGGGATTTTCTCTTTACATTTAGCCGGGGTTTCTTCTATTTTAGGAGCTGTAAATTTTATAACAACTATTATCAATATGCGTTCTTTCGGCATGACAATAGACCAGATACCTTTATTTGTGTGAGCTGTTTTTATTACTGTGATCCTTTTATTATTATCGTTGCCGGTTTTAGCAGGAGCTATTACAATACTTCTAACTGACCGAAATCTAAACACCTCATTCTTCGATCCTGCAGGAGGTGGGGACCCAGT…
a5456fba78b441cef1a8ee900580d19320e7bdec	Ectocarpus fasciculatus	species	NA	NA	Phaeophyceae	Ectocarpales	Ectocarpaceae	Ectocarpus	Ectocarpus fasciculatus	3	1	7	Ectocarpus fasciculatus	species	retained	0	TATGAATAACATTAGTTTTTGGCTACTCCCCCCGTCTTTAATTCTTCTTTTAGCATCTTCTTTAGTGGAATCTGGAGCAGGTACAGGGTGGACAGTTTACCCGCCTCTAAGTGGTATTCAGGCCCACTCGGGTCCTTCTGTAGATTTAGCTATATTTAGTCTTCACTTGTCAGGTGCAGCTTCTATTTTAGGGGCCATAAATTTTATTACAACTATCTTTAATATGCGTGCCCCTGGTATGACTATGGATCGATTACCTCTCTTTGTATGGTCTGTTTTAATTACAGCTTTCTTATTGTTATTATCTCTTCCTGTTTTAGCTGGTGGTATTACAATGTTATTAACTGATAGAAATTTTAATACTACTTTTTTTGATCCTGCTGGGGGAGGAGATCCAGT…
a6f89771d2d069c3e61d88167025532ef0832332	Carcinus maenas	species	Metazoa	Arthropoda	Malacostraca	Decapoda	Carcinidae	Carcinus	Carcinus maenas	3	1	429	NA	NA	predator	0	AATAAATAATATAAGGTTCTGATTACTTCCTCCGTCTTTAACCTTACTTTTAATAAGAGGGATGGTAGAAAGAGGAGTTGGAACAGGATGAACAGTCTATCCTCCTTTAGCAGGGGCTATCGCCCATGCTGGTGCTTCAGTTGATTTAGGGATTTTCTCTTTACATTTAGCCGGGGTTTTTTCTATTTTAGGAGCTGTAAATTTTATAACAACTATTATCAATATGCGTTCTTTCGGCATGACAATAGACCAGATACCTTTATTTGTGTGAGCTGTTTTTATTACTGCGATCCTTTTATTATTATCGTTGCCGGTTTTAGCAGGAGCTATTACAATACTTCTAACTGACCGAAATCTAAACACCTCATTCTTCGATCCTGCAGGAGGTGGGGACCCAGT…
a7818c9c04fd44e60a484bf54ef42d9e99e202f4	Crangon franciscorum	species	Metazoa	Arthropoda	Malacostraca	Decapoda	Crangonidae	Crangon	Crangon franciscorum	3	1	395	Crangon franciscorum	species	retained	0	TATAAATAATATAAGATTCTGATTACTACCCCCTGCTTTAACTCTTCTTTTATCTAGAGGTTTAGTGGAAAGAGGAGTAGGAACTGGATGAACGGTTTACCCTCCTCTTTAGGCTGGAATTGCTCACGCTGGAGCTTCAGTAGATATAGGAATTTTTTCTTTACACTTAGCTGGAGTATCCTCTATTCTTGGAGCTATTAATTTTATTACAACAGTAATTAATATACGAGCTGCTGGTATAACTATAGACCGACTTCCTTTATTTGTCTGATCTGTATTTTTAACAGCTATTCTTTTACTTCTTTCTCTCCCAGTTTTAGCTGGAGCTATTACTATACTTTTAACAGACCGAAATTTAAACACTTCATTCTTCGACCCAGTGGGGGGTGGTGACCCTAT…
a7a3886605a6ac27c4d4939b8c942b67aaf89b51	Ampithoe valida	species	Metazoa	Arthropoda	Malacostraca	Amphipoda	Ampithoidae	Ampithoe	Ampithoe valida	3	2	273	Ampithoe valida	species	retained	0	AATGAATAATATAAGATTTTGATTACTACCGCCCTCTTTAACTCTCCTATTAATAAGAGGAATGGTAGAAAGAGGGGTAGGTACTGGGTGAACAGTTTACCCCCCTTTAAGAGGGGCAATTGCCCATAGAGGGGGTGCTGTAGATTTAGCAATTTTTTCTCTCCATCTAGCGGGTGCCAGTTCAATTTTAGGTGCCATTAATTTTATCTCCACCGTAATTAATATACGAGCTGAAAATATATATATAGACCGAATCCCTTTATTCGTCTGATCTGTATTTATTACAGCTATTTTATTACTACTATCCCTCCCTGTATTAGCGGGTGCAATTACAATACTTCTAACAGATCGAAATTTAAATACATCTTTTTTTGACCCATTAGGCGGGGGGGACCCTAT…
a8c74a9d3f43004268a92ccef4e422542da35ad6	Carcinus maenas	species	Metazoa	Arthropoda	Malacostraca	Decapoda	Carcinidae	Carcinus	Carcinus maenas	3	1	166	NA	NA	predator	0	AATAAATTATATGAGATTCTGATTACTTCCTCCGTCTTTAACCTTACTTTTAATAAAAGGAATAGTAGAAAGAGGAGTCGGAACCGGATGGACAGTCTATCCTCCTTTAGCTGGAGCTATTGCCCATGCCGGTGCTTCAGTTGATCTAGGGATTTTTTCTTTACATTTAGCTGGGGTTTCTTCTATTTTAGGGGCTGTAAATTTTATAACAACTATTATCAATATGCGTTCTTTCGGCATGACAATAGATCAGATACCTTTATTTGTGTGAGCCGTTTTTATTACTGCAATCCTTTTATTACTATCATTGCCGGTTTTAGCAGGAGCTATTACAATACTTTTAACTGACCGAAATCTAAACACCTTATTCTTCGATCCTGCAGGAGGTGGAGACCCAGT…
a9479654ecf3f9a4167f944b9d9eefd2fa4335e9	Crangon sp. UF_53625	species	Metazoa	Arthropoda	Malacostraca	Decapoda	Crangonidae	Crangon	Crangon sp. UF_53625	3	1	10	Crangon	genus	retained	0	TATAAATAATCTCCTCTTTTGATTATTACCCCCTGCTTTAACTCTTCTTTTATCTAGAGGTTTAGTAGAAAGAGGTGTAGGAACTGGATGAACAGTTTATCCACCACTCTCAGCAGGAATTGCTCACGCTGGAGCTTCAGTTGACATAGGAATTTTTTCTTTACATTTAGCAGGAGTATCATCAATCCTAGGGGCTATTAATTTTATTACAACAGTAATTAACATACGAGCCGCTGGTATAACTATAGACCGACTTCCATTATTTGTTTGATCTGTATTTTTAACAGCTATCCTTCTACTCCTCTCACTACCAGTTTTAGCTGGAGCTATTACTATACTTTTAACAGATCGAAATTTAAACACTTCATTCTTCGACCCTGTTGGAGGGGGTGATCCTAT…
aa67d50f016bd0d976908bc77dccdeabed05adf4	Leptocottus armatus	species	Metazoa	Chordata	Actinopteri	Perciformes	Cottidae	Leptocottus	Leptocottus armatus	3	1	902	Leptocottus armatus	species	retained	0	AATGAATAATATGAGCTTCTGGCTCCTCCCTCCGTCTTTCCTTCTACTCCTTGCTTCGTCAGGCGTCGAAGCCGGGGCAGGTACCGGGTGAACAGTTTACCCTCCCCTCGCCGGGAACCTCGCACATGCAGGAGCCTCTGTTGACCTGACAATCTTCTCCCTCCACTTAGCAGGTATCTCCTCAATTCTAGGGGCCATCAACTTTATCACAACAATTATCAATATAAAACCCCCTGCCATTTCTCAATACCAGACCCCCTTGTTCGTCTGGTCCGTACTTATTACTGCTGTCCTTCTACTCCTTTCCCTCCCCGTCCTTGCTGCCGGCATTACAATACTCCTAACAGACCGAAACCTTAACACCACCTTCTTCGACCCTGCCGGAGGGGGAGACCCCAT…
abc38bf2d87eaeedfe9b2db5c9c0f00a502f468d	Leptocottus armatus	species	Metazoa	Chordata	Actinopteri	Perciformes	Cottidae	Leptocottus	Leptocottus armatus	3	1	170	Leptocottus armatus	species	retained	0	AATGAATAATATGAGCTTCTGGCTCCTCCCTCCGTCTTTCCTTCTACTCCTTGCTTCGTCAGGCGTCGAAGCCGGGGCAGGTACCGGGTGAACAGTTTATCCTCCCCTCGCCGGGAACCTCGCACATGCAGGAGCCTCTGTTGACCTGACAATCTTCTCCCTCCACTTAGCAGGTATCTCCTCAATTCTAGGGGCCATCAACTTTATCACAACAATTATCAATATAAAACCCCCTGCCATTTCTCAATACCAGACCCCCTTGTTCGTCTGGTCCGTACTTATTACTGCTGTCCTTCTACTCCTTTCCCTCCCTGTCCTTGCTGCCGGCATTACAATACTCCTAACAGACCGAAACCTTAACACCACCTTCTTCGACCCTGCCGGAGGGGGAGACCCCAT…
ad16262d8e3e960367314182aed3ba681b40227f	Carcinus maenas	species	Metazoa	Arthropoda	Malacostraca	Decapoda	Carcinidae	Carcinus	Carcinus maenas	3	1	1364	NA	NA	predator	0	AATAAATAATATAAGGTTCTGATTACTTCCTCCGTCTTTAACCTTACTTTTAATAAGAGGGATGGTAGAAAGAGGAGTTGGAACAGGATGAACAGTCTATTCTCCTTTAGCAGGGGCTATCGCCCATGCTGGTGCTTCAGTTGATTTAGGGATTTTCTCTTTACATTTAGCCGGGGTTTCTTCTATTTTAGGAGCTGTAAATTTTATAACAACTATTATCAATATGCGTTCTTTCGGCATGACAATAGACCAGATACCTTTATTTGTGTGAGCTGTTTTTATTACTGCGATCCTTTTATTATTATCGTTGCCGGTTTTAGCAGGAGCTATTACAATACTTCTAACTGACCGAAATCTAAACACCTCATTCTTCGATCCTGCAGGAGGTGGGGACCCAGT…
ad18b2a0096c72db1cfaf614e0e457929fdd66a2	Crangon sp. UF_53625	species	Metazoa	Arthropoda	Malacostraca	Decapoda	Crangonidae	Crangon	Crangon sp. UF_53625	3	1	48	Crangon	genus	retained	0	TATAAATGATATAAGATTTTGATTATTACCTCCTGCTTTAACTCTTCTTTTATCTAGAGGTCTAGTAGAAAGAGGTGTAGGAACTGGATGAACAGTTTATCCACCACTCTCAGCAGGAATTGCTCACGCTGGAGCTTCAGTTGATATAGGAATTTTTTCTTTACATTTAGCAGGAGTATCATCAATCCTAGGGGCTATTAATTTTATTACAACAGTAATTAACATACGAGCCGCTGGTATAACTATAGACCGACTTCCATTATTTGTTTGATCTGTATTTTTAACAGCTATCCTTCTACTCCTCTCACTACCAGTTTTAGCTGGAGCTATTACTATACTTTTAACAGATCGAAATTTAAACACTTCATTCTTCGACCCTGTTGGAGGGGGTGATCCTAT…
aeb0696663b7904d71d28e5cf07c2616ca888105	Carcinus maenas	species	Metazoa	Arthropoda	Malacostraca	Decapoda	Carcinidae	Carcinus	Carcinus maenas	3	1	317	NA	NA	predator	0	AATAAATAATATAAGGTTCTGATTACTTCCTCCGTCTTTAACCTTACTTTTAATAAGAGGGATGGTAGAAAGAGGAGTTGGAACAGGATGAACAGTCTATCCTCCTTTAGCAGGGGCTATCGCCCATGCTGGTGCTTCAGTTGATTTAGGGATTTTCTCTTTACATTTAGCCGGGGTTTCTTCTATTTTAGGAGCTGTAAATTTTATAACAACTATTATCAATATGCGTTCTTTCGGCATGACAATAGACCAGATACCTTTATTTGTGTGAGCTGTTTTTATTACTGCGATCCTTTTATTATTATCGTTGCCGGTTTTAGTAGGAGCTATTACAATACTTCTAACTGACCGAAATCTAAACACCTCATTCTTCGATCCTGCAGGAGGTGGGGACCCAGT…
b999c6bb47edbac1b97cc5ad631613e80c7a8ddf	Leptocottus armatus	species	Metazoa	Chordata	Actinopteri	Perciformes	Cottidae	Leptocottus	Leptocottus armatus	3	1	113	Leptocottus armatus	species	retained	0	AATGAATAATATGAGCTTCTGGCTCCTCCCTCCGTCTTTCCTTCTACTCCTTGCTTCGTCAGACGTCGAAGCCGGGGCAGGTACCGGGTGAACAGTTTACCCTCCCCTCGCCGGGAACCTCGCACATGCAGGAGCCTCTGTTGACCTGACAATCTTCTCCCTCCACTTAGCAGGTATCTCCTCAATTCTAGGGGCCATCAACTTTATCACAACAATCATCAATATAAAACCCCCTGCCATCTCTCAGTACCAGACCCCCTTGTTCGTCTGGTCCGTACTTATTACTGCTGTCCTTCTACTCCTTTCCCTCCCTGTCCTTGCTGCCGGCATTACAATACTCCTAACAGACCGAAACCTTAACACCACCTTCTTCGACCCTGCCGGAGGGGGAGACCCCAT…
bc69b29ff9f16314b33fce1ea3feb4179a274913	Neoporphyra haitanensis	species	NA	Rhodophyta	Bangiophyceae	Bangiales	Bangiaceae	Neoporphyra	Neoporphyra haitanensis	3	1	75	Neoporphyra	genus	retained	retain to genus; previously undetected non-native taxon	CATGAACAACATCTCATTCTGGTTGTTGCCACCTGCGATCATCTTGCTTTTGCTTTCAATGTTTGTTGAAGGCCCAACAGGCTTTTATGGTACTGGTGGTGGTTGGACAATTTATCCGCCGCTTTCAACAACTGGTCAGCCTGGTCCTGCGATGGACTTTGCGATCCTTGCGCTCCACGTTGCTGGTGCTTCATCGATCCTTGGTGCGATTAACTTCATTACGACAATCTTGAACATGCGTGCGCCTGGCATGACATTGCACAAAATGCCATTGTTTGCATGGTCAGTGCTTGTAACAGCGTTCTTGCTTCTATTGTCATTGCCAGTTCTTGCTGGTGCGATCACAATGCTTCTAACAGACCGTAACTTCGGGACTGCTTTCTTCACACCAGAAGGCGG…
bc9f76bcaa6f326ccde9ef6a3268599daaa95d5a	Neoporphyra haitanensis	species	NA	Rhodophyta	Bangiophyceae	Bangiales	Bangiaceae	Neoporphyra	Neoporphyra haitanensis	3	1	370	Neoporphyra	genus	retained	retain to genus; previously undetected non-native taxon	CATGAACAACATCTCATTCTGGTTGTTGCCACCTGCGATCATCTTGCTTTTGCTTTCAATGTTTGTTGAAGGTCCAACAGGCTTTTATGGTACTGGTGGTGGTTGGACAATTTATCCGCCGCTTTCAACAACTGGTCAGCCTGGTCCTGCGATGGACTTTGCGATCCTTGCGCTCCACGTTGCTGGTGCTTCATCGATCCTTGGTGCGATTAACTTCATTACGACAATTTTGAACATGCGTGCGCCTGGCATGACATTGCACAAAATGCCATTGTTTGCATGGTCAGTGCTTGTAACAGCGTTCTTGCTTCTATTGTCATTGCCAGTTCTTGCTGGTGCGATCACAATGCTTCTAACAGACCGTAACTTCGGGACTGCTTTCTTCACACCAGAAGGCGG…
bd8b9df1e6e2daa0d510f290fa574097fddfc1e5	Kurtiella bidentata	species	Metazoa	Mollusca	Bivalvia	Galeommatida	Montacutidae	Kurtiella	Kurtiella bidentata	3	1	6	Kurtiella	genus	retained	retain to genus; previously undetected non-native taxon	ACTAAACAACATTAGTTTTTGGTTACTGCCACCTTCGCTTTTCTTACTGTTAAGTTCTGCTTTAGTTGAAGTTGGAGCGGGAACAGGATGGACTGTCTACCCCCCACTCTCAAGTATTGCGAGCCACTCGGGAGGGTCGGTGGATCTTGCTATCTTCAGTCTTCACCTTTCAGGTATTAGTAGTATTTTAGGGGCAATTAACTTTATTACAACCGTGCTGAACATGCGAGCACCAGGGATGACAATGCACCGTTTACCGCTCTTTGTATGGTCGGTCTTCATCACCGCATGGCTTCTACTTCTGTCATTACCAGTGTTTGCGGGAGGAATTACGATGCTTTTAACGGACCGTAACTTCAACACCACATTCTTTGACCCTGCAGGAGGGGGAGACCCAAT…
be374ccb418289aba663626e39e87ca5e1681155	Carcinus maenas	species	Metazoa	Arthropoda	Malacostraca	Decapoda	Carcinidae	Carcinus	Carcinus maenas	3	1	230	NA	NA	predator	0	AATAACTAATATAAGGTTCTGATTACTTCCTCCGTCTTTAACCTTACTTTTAATAAGAGGGATGGTAGAAAGAGGAGTTGGAACAGGATGAACAGTCTATCCTCCTTTAGCAGGGGCTATCGCCCATGCTGGTGCTTCAGTTGATTTAGGGATTTTCTCTTTACATTTAGCCGGGGTTTCTTCTATTTTAGGAGCTGTAAATTTTATAACAACTATTATCAATATGCGTTCTTTCGGCATGACAATAGACCAGATACCTTTATTTGTGTGAGCTGTTTTTATTACTGCGATCCTTTTATTATTATCGTTGCCGGTTTTAGCAGGAGCTATTACAATACTTCTAACTGACCGAAATCTAAACACCTCATTCTTCGATCCTGCAGGAGGTGGGGACCCAGT…
be852773dcb909015503058be361a92ce69848bd	Crangon franciscorum	species	Metazoa	Arthropoda	Malacostraca	Decapoda	Crangonidae	Crangon	Crangon franciscorum	3	2	3065	Crangon franciscorum	species	retained	0	TATAAATAATATAAGATTCTGATTACTACCCCCTGCTTTAACTCTTCTTTTATCTAGAGGTTTAGTGGAAAGAGGAGTAGGAACTGGATGAACGGTTTACCCTCCTCTTTCGGCTGGAATTGCTCACGCTGGAGCTTCAGTAGATATAGGAATTTTTTCTTTACACTTAGCTGGAGTATCCTCTATTCTTGGAGCTATTAATTTTATTACAACAGTAATTAATATACGAGCTGCTGGTATAACTATAGACCGACTTCCTTTATTTGTCTGATCTGTATTTTTAACAGCTATTCTTTTACTTCTTTCTCTCCCAGTTTTAGCTGGAGCTATTACTATACTTTTAACAGACCGAAATTTAAACACTTCATTCTTCGACCCAGTGGGGGGTGGTGATCCTAT…
bebef387b772186ae37efec7044c05d4c83581bd	Leptocottus armatus	species	Metazoa	Chordata	Actinopteri	Perciformes	Cottidae	Leptocottus	Leptocottus armatus	3	1	548	Leptocottus armatus	species	retained	0	AATGAATAATATGAGCTTCTGGCTCCTCCCTCCGTCTTTCCTTCTACTCCTTGCTTCGTCAGGCGTCGAAGCCGGGGCAGGTACCGGGTGAACAGTTTACCCTCCCCTCGCCGGGAGCCTCGCACATGCAGGAGCCTCTGTTGACCTGACAATCTTCTCCCTCCACTTAGCAGGTATCTCCTCAATTCTAGGGGCCATCAACTTTATCACAACAATTATCAATATAAAACCCCCTGCCATTTCTCAATACCAGACCCCCTTGTTCGTCTGGTCCGTACTTATTACTGCTGTCCTTCTACTCCTTTCCCTCCCTGTCCTTGCTGCCGGCATTACAATACTCCTAACAGACCGAAACCTTAACACCACCTTCTTCGACCCTGCCGGAGGGGGAGACCCCAT…
befec3cb525983c44fa97460953a90ff584b8d47	Carcinus maenas	species	Metazoa	Arthropoda	Malacostraca	Decapoda	Carcinidae	Carcinus	Carcinus maenas	3	2	517	NA	NA	predator	0	AATAAATAATATGAGATTCTGATTACTTCCTCCGTCTTTAACCTTACTTTTAATAAGAGGAATAGTAGAAAGAGGAGTTGGAACCGGATGAACAGTCTATCCTCCTTTAGCTGGAGCTATTGCCCATGCCGGTGCTTCAGTTGATCTAGGGATTTTCTCTTTACATTTAGCTGGGGTTTCTTCTATTTTAGGGGCTGTAAATTTTATAACAACTATTATCAATATGCGTTCTTTTGGCATGACAATAGATCAGATACCTTTATTTGTGTGAGCTGTTTTTATTACTGCAATCCTTTTATTATTATCATTGCCGGTTTTAGCAGGAGCTATTACAATACTTTTAACTGATCGAAATCTAAATACTTCATTCTTCGATCCTGCAGGAGGGGGAGACCCAGT…
c0ba8f455ac9b3f1755b38483cb89443fb007624	Leptocottus armatus	species	Metazoa	Chordata	Actinopteri	Perciformes	Cottidae	Leptocottus	Leptocottus armatus	3	2	2245	Leptocottus armatus	species	retained	0	CCGGGAACCTCGCACATGCAGGAGCCTCTGTTGACCTGACAATCTTCTCCCTCCACTTAGCAGGTATCTCCTCAATTCTAGGGGCCATCAACTTTATCACAACAATTATCAATATAAAACCCCCTGCCATTTCTCAATACCAGACCCCCTTGTTCGTCTGGTCCGTACTTATTACTGCTGTCCTTCTACTCCTTTCCCTCCCTGTCCTTGCTGCCGGCATTACAATACTCCTAACAGACCGAAACCTTAACACCACCTTCTTCGACCCTGCCGGAGGGGGAGACCCCATCCTCTACCAACACCTCTTC
c0d4fbb91a17eaaaaa86d5e5fee886b502d209fa	Carcinus maenas	species	Metazoa	Arthropoda	Malacostraca	Decapoda	Carcinidae	Carcinus	Carcinus maenas	3	1	81	NA	NA	predator	0	AATAAATAATATAAGGTTCTGATTACTTCCTCCGTCTTTAACCTTACTTTTAATAAGGGGGATGGTAGAAAGAGGAGTTGGAACAGGATGAACAGTCTATCCTCCTTTAGCAGGGGCTATCGCCCATGCTGGTGCTTCAGTTGATTTAGGGATTTTCCCTTTACATTTAGCCGGGGTTTCTTCTATTTTAGGAGCTGTAAATTTTATAACAACTATTATCAATATGCGTTCTTTCGGCATGACAATAGACCAGATACCTTTATTTGTGTGAGCTGTTTTTATTACTGCGATCCTTTTATTATTATCGTTGCCGGTTTTAGCAGGAGCTATTACAATACTTCTAACTGACCGAAATCTAAACACCTCATTCTTCGATCCTGCAGGAGGTGGGGACCCAGT…
c3355752bffdf3d66902fd6f8f8d88b47b42c0af	Portunion conformis	species	Metazoa	Arthropoda	Malacostraca	Isopoda	Entoniscidae	Portunion	Portunion conformis	3	1	12	NA	NA	nonTarget	0	TATAAACAATATAAGATTTTGGTTATTGCCTCCTGCCCTGACTCTTTTGCTATTTAGAGGCCTTGTAGAAAGAGGAGTAGGAACAGGGTGGACTGTATACCCTCCTTTGTCCGGCAGTATTGCTCACAGGGGAAGGGCAGTAGATTTGGGGATTTTTTCTTTACACTTGGCAGGAGCGTCTTCTATTCTAGGAGCTGTTAATTTTATTACCACTGTCCTTAACATGCGGGCAGCTGGCATGACCTATGACCGTATTCCTCTGTTTGTGTGGTCTGTGTTTATCACAGCAGTGTTATTACTGCTGTCCCTTCCTGTGCTAGCAGGAGCTATTACAATGTTGTTGACGGATCGAAATTTAAATACTACCTTTTTTGACCCCTGTGGAGGGGGGGACCCTAT…
c3608e3bbd051a827c3ba97daff98692490e6fc8	Metacarcinus magister	species	Metazoa	Arthropoda	Malacostraca	Decapoda	Cancridae	Metacarcinus	Metacarcinus magister	3	1	3209	Metacarcinus magister	species	retained	0	TATAAACAATATAAGTTTCTGATTATTACCTCCTTCTTTAACCTTACTTCTTATAAGAGGAATAGTAGAAAGAGGAGTAGGAACAGGATGGACCGTCTACCCTCCTTTAGCTGGGGCTATCGCCCATGCTGGAGCCTCAGTCGATATAGGAATCTTTTCCCTTCATTTAGCTGGGGTTTCCTCTATTTTAGGAGCAGTAAATTTTATAACAACCGTAATTAACATACGTTCTTTTGGGATAACTTTAGATCAAATACTACTCTTCGTTTGAGCTGTATTTATCACCGTTATTCTTTTACTACTATCCCTTCCTGTACTAGCAGGCGCCATCACTATACTTCTAACTGACCGAAATCTTAATACATCTTTCTTTGACCCGGCAGGAGGAGGAGACCCTGT…
c3e9aa9ab97868d2b83e56457ef4de21f5de8565	Pseudopolydora paucibranchiata	species	Metazoa	Annelida	Polychaeta	Spionida	Spionidae	Pseudopolydora	Pseudopolydora paucibranchiata	3	1	15	Pseudopolydora paucibranchiata	species	retained	0	AATAAACGCACTCAGGTTTTGGCTTCTACCACCCTCGCTCGCTATACTTCTTAGAGGTATATGAGTTGAAGACGGTGCCGGCACCGGATGAACAATTTACCCCCCTTTATCCGGGAACGTTGCCCATGCAGGGCCTGCGGTTGATTTAACCATTCTCTCACTACATATTGCCGGTGTTTCCTCATTGCTTGGCGCCATTAATTTCACAACAACTATTATAAATAGACGTATGGAAGGCATGCCTACCGAAAAAATACCCCTATTTATTTGGTCTGTTCTTGTAACAGTGGGCCTTCTTATTCTAGCTCTTCCAGTACTTGCAGGAGCCCTAACTATATTAATTCTAGACCGTAATTGTAATACCTCTTTCTTTGAACCGACAGGAGGGGGCGACCCTAT…
c4e0c51352bd799558afa9652e281d55fd338f0c	Monocorophium acherusicum	species	Metazoa	Arthropoda	Malacostraca	Amphipoda	Corophiidae	Monocorophium	Monocorophium acherusicum	3	1	119	Monocorophium acherusicum	species	retained	0	AATAAATAACATAAGATTCTGGTTATTACCCCCATCACTTACATTCTTAGTTTTATCTAGACTACTTGAAAGAGGAGTTGGAACTGGTTGAACAGTTTATCCTCCTTTAAGAAGATCAATTGCTCATAGAGGGGGTGCTGTCGACATAGCAATCTTCTCCCTTCATTTAGCGGGGGCTTCTTTAATTCTTGGGGCTATTAATTTTATCTCAACTATTATTAATATACGATCTGCAAATATATATATAAGACGAGTACCTTTATTTGTGTGATCAGTTTTTATCACAGCTATCCTATTACTTCTCTCATTACCTGTGCTAGCAGGTGCTATTACTATACTACTAACGGATCGAAATATCAATACATCATTTTTTGACCCTTTAGGTGGTGGTGACCCTAT…
c651372490c6e758e9a2d5bd8e421f9bdee967f9	Carcinus maenas	species	Metazoa	Arthropoda	Malacostraca	Decapoda	Carcinidae	Carcinus	Carcinus maenas	3	1	109	NA	NA	predator	0	AATAAATAATATAAGGTTCTGATTACTTCCTCCGTCTTTAACCTTACTTTTAATAAGAGGGATGGTAGAAAGAGGAGTTGGAACAGGATGAACAGTCTATCCTCCTTTAGCAGGGGCTATCGCCCATGCTGGTGCTTCAGTTAATTTAGGGATTTTCTCTTTACATTTAGCCGGGGTTTCTTCTATTTTAGGAGCTGTAAATTTTATAATAACTATTATCAATATGCGTTCTTTCGGCATGACAATAGACCAGATACCTTTATTTGTGTGAGCTGTTTTTATTACTGCGATCCTTTTATTATTATCGTTGCCGGTTTTAGCAGGAGCTATTACAATACTTCTAACTGACCGAAATCTAAACACCTCATTCTTCGATCCTGCAGGAGGTGGGGACCCAGT…
c7da9b8b57c437dbba6cd0d4c32bf462d692e82b	Pseudopolydora bassarginensis	species	Metazoa	Annelida	Polychaeta	Spionida	Spionidae	Pseudopolydora	Pseudopolydora bassarginensis	3	1	578	Pseudopolydora bassarginensis	species	retained	0	AATAAATGCACTTAGATTCTGACTTTTACCTCCAGCATTAGCAATATTATTAAGAGGTATATGGGTTGAAGACGGTGCAGGAACAGGTTGAACTATCTATCCTCCTTTATCCGGGAATGTTGCACACGCCGGCCCAGCAGTAGATTTAACTATTTTATCCCTTCATCTAGCTGGGGTATCATCTCTTCTAGGTGCAATTAACTTTACAACTACAATTATAAATAGACGTATAGAGGGAATACCTTCAGAAAAAATGCCTTTATTTATTTGATCTGTGTTAGTGACAGTAGGACTATTAATCTTAGCATTACCTGTTCTAGCAGGAGCATTAACAATATTAATTTTAGACCGTAATTGTAATACATCCTTTTTCGAGCCCACAGGAGGAGGAGATCCTAT…
c7dc7bfd78439dab67542ae05d37f044aaa9e5bd	Crangon franciscorum	species	Metazoa	Arthropoda	Malacostraca	Decapoda	Crangonidae	Crangon	Crangon franciscorum	3	1	25	Crangon franciscorum	species	retained	0	TATCCCTCCTATAAGATTCTGATTACTACCCCCTGCTTTAACTCTTCTTTTATCTAGAGGTTTAGTGGAAAGAGGAGTAGGAACTGGATGAACGGTTTACCCTCCTCTTTCGGCTGGAATTGCTCACGCTGGAGCTTCAGTAGATATAGGAATTTTTTCTTTACACTTAGCTGGAGTATCCTCTATTCTTGGAGCTATTAATTTTATTACAACAGTAATTAATATACGAGCTGCTGGTATAACTATAGACCGACTTCCTTTATTTGTCTGATCTGTATTTTTAACAGCTATTCTTTTACTTCTTTCTCTCCCAGTTTTAGCTGGAGCTATTACTATACTTTTAACAGACCGAAATTTAAACACTTCATTCTTCGACCCAGTGGGGGGTGGTGACCCTAT…
ca442d46a1282fb3bdafa694e06d4d34973bc16b	Carcinus maenas	species	Metazoa	Arthropoda	Malacostraca	Decapoda	Carcinidae	Carcinus	Carcinus maenas	3	1	119	NA	NA	predator	0	AATAAATAATATAAGGTTCTGATTACTTCCTCCGTCTTTAACCTTACTTTTAATAAGAGGGATGGTAGAAAGAGGAGTTGGAACAGGATGAACAGTCTATCCTCCTTTAGCAGGGGCTATCGCCCATGCTGGTGCTTCAGTTGATTTAGGGATTTTCTCTTTACATTTGGCCGGGGTTTCTTCTATTTTAGGAGCTGTAAATTTTATAACAACTATTATCAATATGCGTTCTTTCGGCATGACAATAGACCAGATACCTTTATTTGTGTGAGCTGTTTTTATTACTGCGATCCTTTTATTATTATCGTTGCCGGTTTTAGCAGGAGCTATTACAATACTTCTAACTGACCGAAATCTAAACACCTCATTCTTCGATCCTGCAGGAGGTGGGGACCCAGT…
ca6856e48befbecbbb23457ec189f9853e7f336a	Carcinus maenas	species	Metazoa	Arthropoda	Malacostraca	Decapoda	Carcinidae	Carcinus	Carcinus maenas	3	1	426	NA	NA	predator	0	AATAAATAATATAAGGTTCTGATTACTTCCTCCGTCTTTAACCTTACTTTTAATAAGAGGGATGGTAGAAAGAGGAGTTGGAACAGGATGAACAGTCTATCCTCCTTTAGCAGGGGCTATCGCCCATGCTGGTGCTTCAGTTGATTTAGGGATTTTCTCTTTACATTTAGCCGGGGTTTCTTCTATTTTAGGAACTGTAAATTTTATAACAACTATTATCAATATGCGTTCTTTCGGCATGACAATAGACCAGATACCTTTATTTGTGTGAGCTGTTTTTATTACTGCGATCCTTTTATTATTATCGTTGCCGGTTTTAGCAGGAGCTATTACAATACTTCTAACTGACCGAAATCTAAACACCTCATTCTTCGATCCTGCAGGAGGTGGGGACCCAGT…
cb37b74c474d96bd3cd98c9fcbfbf75b9faac018	Carcinus maenas	species	Metazoa	Arthropoda	Malacostraca	Decapoda	Carcinidae	Carcinus	Carcinus maenas	3	11	12951	NA	NA	predator	0	AATAAATAATATAAGGTTCTGATTACTTCCTCCGTCTTTAACCTTACTTTTAATAAGAGGGATGGTAGAAAGAGGAGTTGGAACAGGATGAACAGTCTATCCTCCTTTAGCAGGGGCTATCGCCCATGCTGGTGCTTCAGTTGATTTAGGGATTTTCTCTTTACATTTAGCCGGGGTTTCTTCTATTTTAGGAGCTGTAAATTTTATAACAACTATTATCAATATGCGTTCTTTCGGCATGACAATAGACCAGATACCTTTATTTGTGTGAGCTGTTTTTATTACTGCGATCCTTTTATTATTATCGTTGCCGGTTTTAGCAGGAGCTATTACAATACTTCTAACTGACCGAAATCTAAACACCTCATTCTTCGATCCTGCAGGAGGTGGGGATCCAGT…
d067ca253e4cc2bdc454301ae934b8d2d6f32ed6	Carcinus maenas	species	Metazoa	Arthropoda	Malacostraca	Decapoda	Carcinidae	Carcinus	Carcinus maenas	3	1	212	NA	NA	predator	0	AATAAATAATATAAGGTTCTGATTACTTCCTCCGTCTTTAACCTTACTTTTAATAAGAGGGATGGTAGAAAGAGGAGTTGGAACAGGATGAACAGTCTATCCTCCTTTAGCAGGGGCTATCGCCCATGCTGGTGCTTCAGTTGATTTAGGGATTTTCTCTTTACATTTAGCCGGGGTTTCTTCTATTTTAGGAGCTGTAAATTTTATAACAACTATTATCAATATGCGCTCTTTCGGCATGACAATAGACCAGATACCTTTATTTGTGTGAGCTGTTTTTATTACTGCGATCCTTTTATTATTATCGTTGCCGGTTTTAGCAGGAGCTATTACAATACTTCTAACTGACCGAAATCTAAACACCTCATTCTTCGATCCTGCAGGAGGTGGGGACCCAGT…
d26bd10f3210ddcdaa62e45ccbcc4e614c06c603	Leptocottus armatus	species	Metazoa	Chordata	Actinopteri	Perciformes	Cottidae	Leptocottus	Leptocottus armatus	3	1	208	Leptocottus armatus	species	retained	0	AATGAATAATATGAGCTTCTGGCTCCTCCCTCCGTCTTTCCTTCTACTCCTTGCTTCGTCAGGCGTCGAAGCCGAGGCAGGTACCGGGTGAACAGTTTACCCTCCCCTCGCCGGGAACCTCGCACATGCAGGAGCCTCTGTTGACCTGACAATCTTCTCCCTCCACTTAGCAGGTATCTCCTCAATTCTAGGGGCCATCAACTTTATCACAACAATCATCAATATAAAACCCCCTGCCATCTCTCAGTACCAGACCCCCTTGTTCGTCTGGTCCGTACTTATTACTGCTGTCCTTCTACTCCTTTCCCTCCCTGTCCTTGCTGCCGGCATTACAATACTCCTAACAGACCGAAACCTTAACACCACCTTCTTCGACCCTGCCGGAGGGGGAGACCCCAT…
d4d3a5652722e8cd8f0489688d842e516b586544	Crangon sp. UF_53625	species	Metazoa	Arthropoda	Malacostraca	Decapoda	Crangonidae	Crangon	Crangon sp. UF_53625	3	1	29	Crangon	genus	retained	0	TATAAATAATATAAGATTTTGATTATTACCCCCTGCTTTAACTCTTCTTTTATCTAGAGGTCTAGTAGAAAGAGGTGTAGGAACTGGATGAACAGTTTATCCACCACTCTCAGCAGGAATTGCTCACGCTGGAGCTTCAGTTGATATAGGAATTTTTTCTTTACATTTAGCAGGAGTATCATCAATCCTAGGGGCTATTAATTTTATTACAACAGTAATTAACATACGAGCCGCTGGTATAACTATAGACCGACTTCCATTATTTGTTTGATCTGTATTTTTAACAGCTATCCTTCTACTCCTCTCACTACCAGTTTTAGCTGGAGCTATTACTATACTTTTAACAGATCGAAATTTAAACACTTCATTCTTCGACCCTGTTGGAGGGGGTGATCCTAT…
d78fb38cfeb13ed7120c9a0d56363dc4a1e8277c	Carcinus maenas	species	Metazoa	Arthropoda	Malacostraca	Decapoda	Carcinidae	Carcinus	Carcinus maenas	3	1	7	NA	NA	predator	0	AATAAATAATATAAGGTTCTGATTACTTCCTCCGTCTTTAACCTTACTTTTAATAAGAGGGATGGTAGAAAGAGGAGTTGGAACAGGATGAACAGTCTATCCTCCTTTAGCAGGGGCTATCGCCCATGCTGGTGCTTCAGTTGATTTAGGGATTTTCTCTTTACATTTAGCCGGGGTTTCTTCTATTTTAGGAGCTGTAAATTTTATAACAACTATTATCAATATGCGTTCTTTCGGCATGACAATAGACCAGATACCTTTATTTGTGTGAGCTGTTTTTATTACTGCGATCCTTTTATTATTATCGTTGCCGGTTTTAGCAGGAGCTATTACAATACTTCTAACTGACCGAAATCTAAACACCTCATTCTTCGATCCTGCAGGAGGTGGGGACCCAGT…
dd3f8080c1caf03039721c3d5ecaa5b1fe9825a7	Carcinus maenas	species	Metazoa	Arthropoda	Malacostraca	Decapoda	Carcinidae	Carcinus	Carcinus maenas	3	1	309	NA	NA	predator	0	AATAAATAATATAAGGTTCTGATTACTTCCTCCGTCTTTAACCTTACTTTTAATAAGAGGGATGGTAGAAAGAGGAGTTGGAACAGGATGAACAGTCTATCCTCCTTTAGCAGGGGCTATCGCTCATGCTGGTGCTTCAGTTGATTTAGGGATTTTCTCTTTACATTTAGCCGGGGTTTCTTCTATTTTAGGAGCTGTAAATTTTATAACAACTATTATCAATATGCGTTCTTTCGGCATGACAATAGACCAGATACCTTTATTTGTGTGAGCTGTTTTTATTACTGCGATCCTTTTATTATTATCGTTGCCGGTTTTAGCAGGAGCTATTACAATACTTCTAACTGACCGAAATCTAAACACCTCATTCTTCGATCCTGCAGGAGGTGGGGACCCAGT…
de5e4a37b03159a70210b27998eba082b626e358	Scytosiphon sp. groupJ	species	NA	NA	Phaeophyceae	Ectocarpales	Scytosiphonaceae	Scytosiphon	Scytosiphon sp. groupJ	3	1	4	Scytosiphon	genus	retained	0	TATGAATAATATTAGTTTTTGGTTACTACCTCCATCTTTAATACTTCTTCTAGCGTCTTCTTTAGTAGAATCTGGTGCAGGTACCGGTTGGACAGTTTATCCACCTTTAAGTGGTATTCAAGCACATTCGGGTCCCTCAGTAGATTTAGCTATTTTTAGTCTTCATTTATCAGGTGCAGCCTCTATTCTAGGGGCAATAAATTTCATTACTACTATATTTAATATGAGAGCCCCAGGTATGACTATGGATAGGCTGCCACTTTTTGTATGGTCTGTATTAATTACAGCATTTTTACTGTTGTTATCTCTTCCTGTTTTAGCGGGGGGTATTACAATGTTATTAACAGATAGAAATTTTAACACGACTTTTTTCGATCCTGCAGGTGGTGGAGATCCAGT…
e024f878e2545bc07c90577546e1b05ffed417a9	Carcinus maenas	species	Metazoa	Arthropoda	Malacostraca	Decapoda	Carcinidae	Carcinus	Carcinus maenas	3	1	291	NA	NA	predator	0	AATAAATAATATAAGGTTCTGATTACTTCCTCCGTCTTTAACCTTACTTTTAATAAGAGGGATGGTAGAAGGAGGAGTTGGAACAGGATGAACAGTCTATCCTCCTTTAGCAGGGGCTATCGCCCATGCTGGTGCTTCAGTTGATTTAGGGATTTTCTCTTTACATTTAGCCGGGGTTTCTTCTATTTTAGGAGCTGTAAATTTTATAACAACTATTATCAATATGCGTTCTTTCGGCATGACAATAGACCAGATACCTTTATTTGTGTGAGCTGTTTTTATTACTGCGATCCTTTTATTATTATCGTTGCCGGTTTTAGCAGGAGCTATTACAATACTTCTAACTGACCGAAATCTAAACACCTCATTCTTCGATCCTGCAGGAGGTGGGGACCCAGT…
e29ad15ad937c7e735b7e6b4f1d29f43c0f8dcea	Leptocottus armatus	species	Metazoa	Chordata	Actinopteri	Perciformes	Cottidae	Leptocottus	Leptocottus armatus	3	1	617	Leptocottus armatus	species	retained	0	AATGAATAATATGAGCTTCTGGCTCCTCCCTCCGTCTTTCCTTCTACTCCTTGCTTCGTCAGGCGTCGAAGCCGGGGCAGGTACCGGGTGAACAGTTTACCCTCCCCTCGCCGGGAACCTCGCACATGCAGGAGCCTCTGTTGACCTGACAATCTTCTCCCTCCACTTAGCAGGTATCTCCTCAATTCTAGGGGCCATCAACTTTATCACAACAATTATCAATATAAAACCCCCTGCCATTTCTCAATACCAGACCCCCTTGTTCGTCTGGTCCGTACTTATTACTGCTGTCCTTCTACTCCTTTCCCTCCCGGTCCTTGCTGCCGGCATTACAATACTCCTAACAGACCGAAACCTTAACACCACCTTCTTCGACCCTGCCGGAGGGGGAGACCCCAT…
e2ea7de6c0e21978b0383340e39dda556e6610d7	Acanthocyclops vernalis	species	Metazoa	Arthropoda	Hexanauplia	Cyclopoida	Cyclopidae	Acanthocyclops	Acanthocyclops vernalis	3	1	14	NA	NA	nonTarget	0	AATGAACAACATGAGATTCTGATTTTTAGTGCCTGCTCTTTTTATGTTGTTAACAAGTTCTTTAGTTGAAAGAGGGGCGGGGACTGGGTGAACAGTTTATCCTCCATTAAGAAGAAATATCTCTCATGGAGGAGCTTCTGTAGATTATGCTATTTTTTCTCTCCATTTAGCGGGGGTTTCTTCTATTTTAGGAGCGGTAAATTTTATTAGGACATTGGGTAATATACGCACTTTTGGTATATTTTTAGATCGGATGCCTTTGTTCGCGTGGGCTGTGCTAATTACAGCAATTTTATTACTTTTATCTTTACCTGTGTTAGCTGGGGCTATTACAATATTGTTAACAGATCGTAATTTAAATACTTCTTTCTATGACCCTAGAGGTGGGGGAGACCCAAT…
e326c6f92f51ba69d97998559dcebb1fcc1344c4	Leptocottus armatus	species	Metazoa	Chordata	Actinopteri	Perciformes	Cottidae	Leptocottus	Leptocottus armatus	3	1	119	Leptocottus armatus	species	retained	0	AATGAATAATATGAGCTTCTGGCTCCTCCCTCCGTCTTTCCTTCTACTCCTTGCTTCGTCAGGCGTCGAAGCCGGGGCAGGTACCGGGTGAACAGTTTACCCTCCCCTCGCCGGGAACCTCGCACATGCAGGAGCCTCTGTTGACCTGACAATCTTCTCCCTCCACTTAGCAGGTATCTCCTCAATTCTAGGGGCCATCAACTTTATCACAACAATCATCAATATAAAACCCCCTGCCATCTCTCAGTACCAGACCCCCTTGTTCGTCTGGTCCGTACTTATTACTGCTGTCCTTCTACTCCTTTCCCTCCCTGTCCTTGCTGCCGGCATTACAATACTCCTAACAGACCGAAACCTTAATACCACCTTCTTCGACCCTGCCGGAGGGGGAGACCCCAT…
e41bf6a3e5596831111239c9796c2daae52c543f	Carcinus maenas	species	Metazoa	Arthropoda	Malacostraca	Decapoda	Carcinidae	Carcinus	Carcinus maenas	3	1	359	NA	NA	predator	0	AATAAATAATATAAGGTTCTGATTACTTCCTCCGTCTTTAACCTTACTTTTAATAAGAGGGATGGTAGAAAGAGGAGTTGGAACAGGATGAACAGTCTATCCTCCTTTAGCAGGGGCTATCGCCCATGCTGGTGCTTCAGTTGATTTAGGGATTTTCTCTTTACATTTAGCCGGGGTTTCTTCTATTTTAGGAGCTGTAAATTTTATAATAACTATTATCAATATGCGTTCTTTCGGCATGACAATAGACCAGATACCTTTATTTGTGTGAGCTGTTTTTATTACTGCGATCCCTTTATTATTATCGTTGCCGGTTTTAGCAGGAGCTATTACAATACTTCTAACTGACCGAAATCTAAACACCTCATTCTTCGATCCTGCAGGAGGTGGGGACCCAGT…
e56ff2ced70b9e89963049d78996ce2b90239524	Carcinus maenas	species	Metazoa	Arthropoda	Malacostraca	Decapoda	Carcinidae	Carcinus	Carcinus maenas	3	1	10	NA	NA	predator	0	AATAAATAATATAAGGTTCTGATTACTTCCTCCGTCTTTAACCTTACTTTTAATAAGAGGGATGGTAGAAAGAGGAGTTGGAACAGGATGAACAGTCTATCCTCCTTTAGCAGGGGCTATCGCCCATGCTGGTGCTTCAGTTGATTTAGGGATTTTCTCTTTACATTTAGCCGGGGTTTCTTCTATTTTAGGAGCTGTAAATTTTATAACAACTATTATCAATATGCGTTCTTTCGGCATGACAATAGACCAGATACCTTTATTTGTGTGAGCTGTTTTTATTACTGCGATCCTTTTATTATTATCGTTGCCGGTTTTAGCAGGAGCTATTACAATACTTCTAACTGACCGAAATCTAAACACCTCATTCTTCGATCCCGCAGGCGGGTGGCGACGGTC…
e763983ea236ec88b56f5ba8e6b67c74c9467d33	Carcinus maenas	species	Metazoa	Arthropoda	Malacostraca	Decapoda	Carcinidae	Carcinus	Carcinus maenas	3	1	189	NA	NA	predator	0	AATAAATAATATAAGGTTCTGATTACTTCCTCCGTCTTTAACCTTACTTTTAATAAGAGGGATGGTAGAAAGAGGAGTTGGAACAGGATGAACAGTCTATCCTCCTTTAGCAGGGGCTATCGCCCATGCTGGTGCTTCAGTTGATTTAGGGATTTTCTCTTTACATTTAGCCGGGGTTTCTTCTATTTTAGGAGCTATAAATTTTATAACAACTATTATCAATATGCGTTCTTTCGGCATGACAATAGACCAGATACCTTTATTTGTGTGAGCTGTTTTTATTACTGCGATCCTTTTATTATTATCGTTGCCGGTTTTAGCAGGAGCTATTACAATACTTCTAACTGACCGAAATCTAAACACCTCATTCTTCGATCCTGCAGGAGGTGGGGACCCAGT…
eaa70a74bb73b4b8b17b9f492921b7bc8e0c57a4	Metacarcinus magister	species	Metazoa	Arthropoda	Malacostraca	Decapoda	Cancridae	Metacarcinus	Metacarcinus magister	3	1	4893	Metacarcinus magister	species	retained	0	TATAAATAATATAAGTTTCTGACTATTACCTCCTTCTTTAACCTTACTTCTTATAAGAGGAATAGTAGAAAGAGGAGTAGGAACAGGATGGACCGTCTACCCTCCCTTAGCGGGGGCTATCGCCCATGCCGGAGCCTCAGTCGATATAGGAATCTTTTCCCTTCATTTAGCTGGGGTTTCCTCTATTTTAGGAGCAGTAAATTTTATAACAACCGTAATTAACATACGTTCTTTTGGGATAACTTTAGATCAAATACCACTCTTCGTTTGAGCTGTATTTATCACCGCTATTCTTTTACTACTATCCCTTCCTGTACTAGCAGGTGCCATCACTATACTTCTAACTGACCGAAATCTTAACACATCTTTCTTTGATCCGGCAGGAGGAGGAGATCCTGT…
f11b804cb26b4a196965a15163a1e15a1c408dbe	Carcinus maenas	species	Metazoa	Arthropoda	Malacostraca	Decapoda	Carcinidae	Carcinus	Carcinus maenas	3	1	354	NA	NA	predator	0	AATAAATAATATAAGGTTCTGATTACTTCCTCCGTCTTTAACCTTACTTTTAATAAGAGGGATGGTAGAAAGAGGAGTTGGAACAGGATGAACAGTCTATCCTCCTTTAGCAGGGGCTATCGCCCATGCTGGTGCTTCAGTTGATTTAGGGATTTTCTCTTTACATTTAGCCGGGGTTTCTTCTATTTTAGGAGCTGTAAATTTTATAATAACTATTATCAATATGCGTTCTTTCGGCATGACAATAGACCAGATACCTTTATTTGTGTGAGCTGTTTTTATTACTGCGATCCTTTTATTATTATCGTTGCCGGTTTTAGCAGGAGCTATTACAATACTTCTAACTGACCGAAATCTAAACACCTCATTCTTCGATCCTGCAGGAGGTGGGGACCCAGT…
f1b6cbe188bc13d30320ad0d31d6b4a5b602218f	Carcinus maenas	species	Metazoa	Arthropoda	Malacostraca	Decapoda	Carcinidae	Carcinus	Carcinus maenas	3	4	1024	NA	NA	predator	0	AATAAATAATATGAGATTCTGATTACTTCCTCCGTCTTTAACCTTACTTTTAATAAGAGGAATAGTAGAAAGAGGAGTTGGAACCGGATGGACAGTCTATCCTCCTTTAGCTGGAGCTATTGCCCATGCCGGGGCTTCAGTTGATCTAGGGATTTTCTCTTTACATTTAGCCCGGTTTCTTCTATTTTAGGGGCTGTAAATTTTATAACAACTATTATCAATATGCGTTCTTTTGGCATGACAATAGATCAGATACCTTTATTTGTGTGAGCTGTTTTTATTACTGCAATCCTTTTATTATTATCATTGCCGGTTTTAGCAGGAGCTATTACAATACTTTTAACTGATCGAAATCTTAACACTTCATTCTTCGATCCTGCAGGAGGGGGAGACCCAGTT…
f2e7e7f520340bcc10157e69b7a49eebc1630a5e	Leptocottus armatus	species	Metazoa	Chordata	Actinopteri	Perciformes	Cottidae	Leptocottus	Leptocottus armatus	3	1	3	Leptocottus armatus	species	retained	0	TCTTTCCTTCTACTCCTTGCTTCGTCAGGCGTCGACGCCGGGGCAGGTACCGGGTGAACAGTTTACCCTCCCCTCGCCGGGAACCTCGCACATGCAGGAGCCTCTGTTGACCTGACAATCTTCTCCCTCCACTTAGCAGGTATCTCCTCAATTCTAGGGGCCATCAACTTTATCACAACAATTATCAATATAAAACCCCCTGCCATTTCTCAATACCAGACCCCCTTGTTCGTCTGGTCCGTACTTATTACTGCTGTCCTTCTACTCCTTTCCCTCCCTGTCCTTGCTGCCGGCATTACAATACTCCTAACAGACCGAAACCTTAACACCACCTTCTTCGACCCTGCCGGAGGGGGAGACCCCATCCTCTACCAACACCTCTTC
f441703e9b35acfc15465e2527a3328b1f579b5d	Carcinus maenas	species	Metazoa	Arthropoda	Malacostraca	Decapoda	Carcinidae	Carcinus	Carcinus maenas	3	1	397	NA	NA	predator	0	AATAAATAATATAAGGTTCTGATTACTTCCTCCGTCTTTAACCTTACTTTTAATAAGAGGGATGGTAGAAAGAGGAGTTGGAACAGGATGAACAGTCTATCCTCCTTTAGCAGGGGCTATCGCCCATGCTGGTGCTTCAGTTGATTTAGGGATTTTCTCTTTACATTTAGCCGGGGTTTCTTCTATTTTAGGAGCTGTAAATTTTATAACAACTATTATCAATATGCGTTCTTTCGGCATGACAATAGACCAGATACCTTTATTTGTGTGAGCTGTTTTTATTACTGCGATCCTTTTATTATTATCGTTGCCGGTTTTAGCAGGAGCTATTACAATACTTCTAACTGACCGAAATCTAAACACCTCATTCTTCGATCCTGCAGGAGGCGGGGACCCAGT…
f4792f06d9eb07bce5ba0d97f141ad45232c90cb	Leptocottus armatus	species	Metazoa	Chordata	Actinopteri	Perciformes	Cottidae	Leptocottus	Leptocottus armatus	3	1	302	Leptocottus armatus	species	retained	0	AATGAATAATATGAGCTTCTGACTCCTCCCTCCGTCTTTCCTTCTACTCCTTGCTTCGTCAGGCGTCGAAGCCGGGGCAGGTACCGGGTGAACAGTTTACCCTCCCCTCGCCGGGAACCTCGCACATGCAGGAGCCTCTGTTGACCTGACAATCTTCTCCCTCCACTTAGCAGGTATCTCCTCAATTCTAGGGGCCATCAACTTTATCACAACAATTATCAATATAAAACCCCCTGCCATTTCTCAATACCAGACCCCCTTGTTCGTCTGGTCCGTACTTATTACTGCTGTCCTTCTACTCCTTTCCCTCCCTGTCCTTGCTGCCGGCATTACAATACTCCTAACAGACCGAAACCTTAACACCACCTTCTTCGACCCTGCCGGAGGGGGAGACCCCAT…
f6c21c2efd29eae415fbd2511e291c2d7ab33bba	Leptocottus armatus	species	Metazoa	Chordata	Actinopteri	Perciformes	Cottidae	Leptocottus	Leptocottus armatus	3	1	421	Leptocottus armatus	species	retained	0	CCGGGAACCTCGCACATGCAGGAGCCTCTGTTGACCTGACAATCTTCTCCCTCCACTTAGCAGGTATCTCCTCAATTCTAGGGGCCATCAACTTTATCACAACAATCATCAATATAAAACCCCCTGCCATCTCTCAGTACCAGACCCCCTTGTTCGTCTGGTCCGTACTTATTACTGCTGTCCTTCTACTCCTTTCCCTCCCTGTCCTTGCTGCCGGCATTACAATACTCCTAACAGACCGAAACCTTAACACCACCTTCTTCGACCCTGCCGGAGGGGGAGACCCCATCCTCTACCAACACCTCTTC
f7b36d53137a39d7135a54fbee5cf382fa62e4cc	Monocorophium insidiosum	species	Metazoa	Arthropoda	Malacostraca	Amphipoda	Corophiidae	Monocorophium	Monocorophium insidiosum	3	1	35	Monocorophium insidiosum	species	retained	0	AATAAACAACATAAGATTTTGATTATTACCCCCCTCCCTATCATTTTTAGTAATATCTAGTTTACTAGAGAGAGGAGTAGGCACAGGCTGAACAGTTTACCCCCCTTTAAGAAGATCTATCGCTCATAGAGGAGGAGCTGTGGACCTTGCTATTTTTTCGCTACACCTGGCAGGTGCTTCTTCTATCCTAGGGGCTATTAATTTTATTTCTACTCTAATTAATATACGATCCACGAATATATATATAAGACGAGTGCCTTTATTTGTTTGATCAGTCTTTATCACTGCTATTTTACTACTTTTATCTCTCCCTGTTTTAGCAGGTGCTATCACCATGCTACTGACAGATCGAAATATCAATACATCTTTTTTTGACCCTTTAGGAGGGGGAGACCCTAT…
fa07c137c879896a4b3550b677aac7c27dd4f250	Metacarcinus magister	species	Metazoa	Arthropoda	Malacostraca	Decapoda	Cancridae	Metacarcinus	Metacarcinus magister	3	1	199797	Metacarcinus magister	species	retained	0	TATAAATAATATAAGTTTCTGACTATTACCTCCTTCTTTAACCTTACTTCTTATAAGAGGAATAGTAGAAAGAGGAGTAGGAACAGGATGGACCGTCTACCCTCCCTTAGCGGGGGCTATCGCCCATGCCGGAGCCTCAGTCGATATAGGAATCTTTTCCCTTCATTTAGCTGGGGTTTCCTCTATTTTAGGAGCAGTAAATTTTATAACAACCGTAATTAACATACGTTCTTTTGGGATAACTTTAGATCAAATACCACTCTTCGTTTGAGCTGTATTTATCACCGCTATTCTTTTACTACTATCCCTTCCTGTACTAGCAGGTGCCATCACTATACTTCTAACTGACCGAAATCTTAACACATCTTTCTTTGATCCGGCAGGAGGAGGAGACCCTGT…
ffff5b27303594917080a5cd9bca151836c84edd	Crangon sp. UF_53625	species	Metazoa	Arthropoda	Malacostraca	Decapoda	Crangonidae	Crangon	Crangon sp. UF_53625	3	1	208	Crangon	genus	retained	0	TATAAATAATATAAGATTTTGATTATTACCCCCTGCTTTAACTCTTCTTTTGTCTAGAGGTTTAGTAGAAAGAGGTGTAGGAACTGGATGAACAGTTTATCCACCACTCTCAGCAGGAATTGCTCACGCTGGAGCTTCAGTTGACATAGGAATTTTTTCTTTACATTTAGCAGGAGTATCATCAATCCTAGGGGCTATTAATTTTATTACAACAGTAATTAACATACGAGCCGCTGGTATAACTATAGACCGACTTCCATTATTTGTTTGATCTGTATTTTTAACAGCTATCCTTCTACTCCTCTCACTACCAGTTTTAGCTGGAGCTATTACTATACTTTTAACAGATCGAAATTTAAACACTTCATTCTTCGACCCTGTTGGAGGGGGTGATCCTAT…
0058a7981b26f64818c43b50f8d1d7dd34ec2525	Carcinus maenas	species	Metazoa	Arthropoda	Malacostraca	Decapoda	Carcinidae	Carcinus	Carcinus maenas	4	1	1013	NA	NA	predator	0	AATAAATAATATAAGGTTCTGATTACTTCCTCCGTCTTTAACCTTACTTTTAATAAGAGGGATGGTAGAAAGAGGAGTTAGAACAGGATGAACAGTCTATCCTCCTTTAGCAGGGGCTATCGCCCATGCTGGTGCTTCAGTTGATTTAGGGATTTTCTCTTTACATTTAGCCGGGGTTTCTTCTATTTTAGGAGCTGTAAATTTTATAACAACTATTATCAATATGCGTTCTTTCGGCATGACAATAGACCAGATACCTTTATTTGTGTGAGCTGTTTTTATTACTGCGATCCTTTTATTATTATCGTTGCCGGTTTTAGCAGGAGCTATTACAATACTTCTAACTGACCGAAATCTAAACACCTCATTCTTCGATCCTGCAGGAGGTGGGGACCCAGT…
0081f39bbfeef10e6a5750679a19046314c60b05	Carcinus maenas	species	Metazoa	Arthropoda	Malacostraca	Decapoda	Carcinidae	Carcinus	Carcinus maenas	4	1	823	NA	NA	predator	0	AATAAATAATATAAGGTTCTGATTACTTCCTCCGTCTTTAACCTTACTTTTAATAAGAGGGATGGTAGAAAGAGGAGTTGGAACAGGATGAGCAGTCTATCCTCCTTTAGCAGGGGCTATCGCCCATGCTGGTGCTTCAGTTGATTTAGGGATTTTCTCTTTACATTTAGCCGGGGTTTCTTCTATTTTAGGAGCTGTAAATTTTATAACAACTATTATCAATATGCGTTCTTTCGGCATGACAATAGACCAGATACCTTTATTTGTGTGAGCTGTTTTTATTACTGCGATCCTTTTATTATTATCGTTGCCGGTTTTAGCAGGAGCTATTACAATACTTCTAACTGACCGAAATCTAAACACCTCATTCTTCGATCCTGCAGGAGGTGGGGACCCAGT…
03b43dad6d40a4c17a2f64069afcc82a9a4ec886	Carcinus maenas	species	Metazoa	Arthropoda	Malacostraca	Decapoda	Carcinidae	Carcinus	Carcinus maenas	4	5	1716	NA	NA	predator	0	AATAAATGATATGAGATTCTGATTACTTCCTCCGTCTTTAACCTTACTTTTAATAAAAGGAATAGTAGAAAGAGGAGTCGGAACCGGATGGACAGTCTATCCTCCTTTAGCTGGAGCTATTGCCCATGCCGGTGCTTCAGTTGATCTAGGGATTTTTTCTTTACATTTAGCTGGGGTTTCTTCTATTTTAGGGGCTGTAAATTTTATAACAACTATTATCAATATGCGTTCTTTCGGCATGACAATAGATCAGATACCTTTATTTGTGTGAGCCGTTTTTATTACTGCAATCCTTTTATTACTATCATTGCCGGTTTTAGCAGGAGCTATTACAATACTTTTAACTGACCGAAATCTAAACACCTTATTCTTCGATCCTGCAGGAGGTGGAGACCCAGT…
046ae7bba6d71455f7c2964f48a5e9f9e3a051da	zooplankton environmental sample	species	NA	NA	NA	NA	NA	NA	zooplankton environmental sample	4	1	183	NA	NA	manual_filter	non-specific ID	TTTAAATAATATTAGTTTTTGGTTATTAATACCATCATTATTATTATTATTATCTTCAGCATTTGTTGAAGTAGGTGCTGGTACAGGTTGGACAGTTTATCCTCCTTTAAGTAGTATTTCAGCACATTCAGGAGGTTCTGTTGATTTAGCTATTTTTAGTTTACATTTAGCAGGTGTATCTTCTCTTTTAGGTTCAATTAACTTTATTACAACTATTTTAAATATGCGTACTGTTGGTATGCGTATGCATGAAATGCCATTATTTGTATGGGCAGTTTTCATTACAACAATTTTATTATTATTATCATTACCCGTTTTAGCAGGTGCTATTACAATGCTATTAACAGATCGTAATTTTAATACTACATTTTTTGATGCAGCTGGTGGTGGTGATCCTAT…
07e01ddaadc020bc258415f3891f07754a39f695	Carcinus maenas	species	Metazoa	Arthropoda	Malacostraca	Decapoda	Carcinidae	Carcinus	Carcinus maenas	4	1	186	NA	NA	predator	0	AATAAATAATATAAGGTTCTGATTACTTCCTCCGTCTTTAACCTTACTTTTAATAAGAGGGATGGTAGAAAGAGGAGTTGGAACAGGATGAACAGTCTATCCTCCTTTAGCAGGGGCTATCGCCCATGCTGATGCTTCAGTTGATTTAGGGATTTTCTCTTTACATTTAGCCGGGGTTTCTTCTATTTTAGGAGCTGTAAATTTTATAACAACTATTATCAATATGCGTTCTTTCGGCATGACAATAGACCAGATACCTTTATTTGTGTGAGCTGTTTTTATTACTGCGATCCTTTTATTATTATCGTTGCCGGTTTTAGCAGGAGCTATTACAATACTTCTAACTGACCGAAATCTAAACACCTCATTCTTCGATCCTGCAGGAGGTGGGGACCCAGT…
0880f356729feb1ead97def626763aa10af21931	Carcinus maenas	species	Metazoa	Arthropoda	Malacostraca	Decapoda	Carcinidae	Carcinus	Carcinus maenas	4	1	77	NA	NA	predator	0	AATAAATAATATAAGGTTCTGATTACTTCCTCCGTCTTTAACCTTACTTTTAATAAGAGGGATGGTAGAAAGAGGAGTTGGAACAGGATGAACAGTCTATCCTCCTTTAGCAGGGGCTATCGCCCATGCTGGTGCTTCAGTTGATTTAGGGATTTTCTCTTTACATTTAGCCGGGGTTTCTTCTATTTTAGGAGCTGTAAATTTTATAACAACTATTATCAATATGCGTTCTTTCGGCATGACAATAGACCAGATACCTTTATTTGTGTGAGCTGTTTTTATTACTGCGATCCTTTTATTATTATCGTTGCCGGTTTTAGCAGGAGCTATTACAATACTTCTAACTGACCGAAATCTAAACACCTCATTCTTCGATCCTGCAGGAGTTGGGGACCCAGT…
08b23815d9eb69cb5f5191097b6a6959a2c6f38d	Hemigrapsus oregonensis	species	Metazoa	Arthropoda	Malacostraca	Decapoda	Varunidae	Hemigrapsus	Hemigrapsus oregonensis	4	1	537	Hemigrapsus oregonensis	species	retained	0	TATAAATAACATAAGTTTTTGACTTTTACCCCCATCTTTATCTCTTCCTCTAACAAGGAGAATAGTAGAGAGTGGTGTGGGGACTGGATGAACTGTCTACCCTCCCTTATCTGCTGCTATCGCTCACGCTGGGGCCTCTGTTGATTTGGGTATTTTTTCACTACATCTTGCTGGAGTCTCATCAATCTTAGGAGCTGTAAACTTTATAACTACTGTTATTAACATACGATCTTATGGTATAACAATAGACCAGATACCTCTTTTTGTTTGAGCGGTATTTATTACTGCCATTCTATTACTTCTATCTCTCCCTGTTTTAGCAGGAGCTATTACTATGTTGTTGACAGATCGAAACCTGAATACATCTTTTTTTGACCCTGCGGGGGGAGGGGACCCTGT…
09b0201754fe9f6c7dfafd4a950169eb1a314642	Cecidomyiidae	family	Metazoa	Arthropoda	Insecta	Diptera	Cecidomyiidae	NA	NA	4	1	30	Cecidomyiidae	family	retained	0	AATAAATAATATAAGATTTTGAATATTACCTCCTTCTTTATCTTTATTATTAATTAGAAGAATAGTTGAAACAGGAACTGGGACAGGTTGAACAGTTTACCCCCCTCTTTCATCAGTAATTGCACATACAGGATCAGCAGTAGATTTTTCTATTTTTTCTCTTCACATTGCAGGTATTTCATCAATTTTAGGAGCTATTAATTTTATTTCTACAATAATTAATATAAAAATTAAATTTTTAAAATTTAATCAAATTTCTTTATTTGTTTGATCAATTTTAATTACTACAATTCTTCTTCTTTTATCTTTACCTGTATTAGCTGGAGCTATTACTATACTACTAACAGATCGAAATTTAAATACTTCATTTTTTGACCCGATAGGGGGAGGAGACCCTAT…
0b1a5fb517ed42eb381880b95f035f0d64b2750f	Carcinus maenas	species	Metazoa	Arthropoda	Malacostraca	Decapoda	Carcinidae	Carcinus	Carcinus maenas	4	14	46491	NA	NA	predator	0	AATAAATAATATAAGGTTCTGATTACTTCCTCCGTCTTTTACCTTACTTTTAATAAGAGGGATGGTAGAAAGAGGAGTTGGAACAGGATGAACAGTCTATCCTCCTTTAGCAGGGGCTATCGCCCATGCTGGTGCTTCAGTTGATTTAGGGATTTTCTCTTTACATTTAGCCGGGGTTTCTTCTATTTTAGGAGCTGTAAATTTTATAACAACTATTATCAATATGCGTTCTTTCGGCATGACAATAGACCAGATACCTTTATTTGTGTGAGCTGTTTTTATTACTGCGATCCTTTTATTATTATCGTTGCCGGTTTTAGCAGGAGCTATTACAATACTTCTAACTGACCGAAATCTAAACACCTCATTCTTCGATCCTGCAGGAGGTGGGGACCCAGT…
0df1b394d62daf1fa06416ed68c2221b5d0906ce	Carcinus maenas	species	Metazoa	Arthropoda	Malacostraca	Decapoda	Carcinidae	Carcinus	Carcinus maenas	4	1	239	NA	NA	predator	0	AATAAATAATATAAGGTTCTGATTACTTCCTCCGTCTTTAACCTTACTTTTAATAAGAGGGATGGTAGAAAGAGGAGTTGGAACAGGATGAACAGTCTATCCTCCTTTAGCAGGGGCTATCGCCCATGCTGGTGCCTCAGTTGATTTAGGGATTTTCTCTTTACATTTAGCCGGGGTTTCTTCTATTTTAGGAGCTGTAAATTTTATAACAACTATTATCAATATGCGTTCTTTCGGCATGACAATAGACCAGATACCTTTATTTGTGTGAGCTGTTTTTATTACTGCGATCCTTTTATTATTATCGTTGCCGGTTTTAGCAGGAGCTATTACAATACTTCTAACTGACCGAAATCTAAACACCTCATTCTTCGATCCTGCAGGAGGTGGGGACCCAGT…
102e0795a72ce850ec09c8d634693f70146ec869	Crangon franciscorum	species	Metazoa	Arthropoda	Malacostraca	Decapoda	Crangonidae	Crangon	Crangon franciscorum	4	1	522	Crangon franciscorum	species	retained	0	TATAAATAATATAAGATTCTGATTACTACCCCCTGCTTTAACTCTTCTTTTATCTAGAGGTTTAGTGGAAAGAGGAGTAGGAACTGGATGAACGGTTTACCCTCCTCTTTCGGCTGGAATTGCTCACGCTGGAGCTTCAGTAGATATAGGAATTTTTTCTTTACACTTAGCTGGAGTATCCTCTATTCTTGGAGCTATTAATTTTATTACAACAGTAATTAATATACGAGCTGCTGGTATAACTATAGACCGACTTCCTTTATTTGTCTGATCTGTATTTTTAACAGCTATTCTTTTACTTCTTTCTCTCCCAGTTTTAGCTGGAGCTATTACTATACTTTTAACAGGCCGAAATTTAAACACTTCATTCTTCGACCCAGTGGGGGGTGGTGACCCTAT…
11b84b8138e4c06e5caea611880b3b159c56dabc	Carcinus maenas	species	Metazoa	Arthropoda	Malacostraca	Decapoda	Carcinidae	Carcinus	Carcinus maenas	4	1	32	NA	NA	predator	0	AATAAATAATATAAGGTTCTGATTACTTCCTCCGTCTTTAACCTTACTTTTAATAAGAGGGATGGTAGAAAGAGGAGTTGGAACAGGATGAACAGTCTATCCTCCTTTAGCAGGGGCTATCGCCCATGCTGGTGCTTCAGTTGATTTAGGGATTTTCTCTTTACATTTAGCCGGGGTTTCTTCTATTTTAGGAGCTGTAAATTTTATAACAACTATTATCAATATGCGTTCTTTCGGCATGACAATAGACCAGATACCTTTATTTGTGTGAGCTGTTTTTATTACTGCGATCCTTTTATTATTATCGTTGCCGGTTTTAGCAGGAGCTATTACAATACTTCTAACTGACCGAAATCTAGACACCTCATTCTTCGATCCTGCAGGAGGTGGGGACCCAGC…
12f117d5d31fad39556e4e4f286fe70ddceb4e53	Carcinus maenas	species	Metazoa	Arthropoda	Malacostraca	Decapoda	Carcinidae	Carcinus	Carcinus maenas	4	1	347	NA	NA	predator	0	AATAAATAATATAAGGTTCTGATTACTTCCTCCGTCTTTAACCTTACTTTTAATAAGAGGGATGGTAGAAAGAGGAGTTGGAACAGGATGAACAGTCTATCCTCCTTTAGCAGGGGCTATCGCCCATGCTGGTGCTTCAGTTGATTTAGGGATTTTCTCTTTACATTTAGCCGGGGTTTCTTCTATTTTAGGAGCTGTAAATTTTATAACAACTATTATCAATATGCGTTCTTTCGGCATGACAATAGACCAGATACCTTTACTTGTGTGAGCTGTTTTTATTACTGCGATCCTTTTATTATTATCGTTGCCGGTTTTAGCAGGAGCTATTACAATACTTCTAACTGACCGAAATCTAAACACCTCATTCTTCGATCCTGCAGGAGGTGGGGACCCAGT…
173996e622306c13feaeaa756bce2845e57a4075	Carcinus maenas	species	Metazoa	Arthropoda	Malacostraca	Decapoda	Carcinidae	Carcinus	Carcinus maenas	4	1	396	NA	NA	predator	0	AATAAATAATATAAGGTTCTGATTACTTCCTCCGTCTTTAACCTTACTTTTAATAAGAGGGATGGTAGAAAGAGGAGTTGGAACAGGATGAACAGTCTATCCTCCTTTAGCAGGGGCTATCGCCCATGCTGGTGCTTCAGTTGATTTAGGGATTTTCTCTTTACATTTAGCCGGGGTTTCTTCTATTTTAGGAGCTGTAAATTTTATAACAACTATTATCAATATGCGTTCTTTCGGCATGACAATAGACCAGATACCTTTATTTGTGTGAGCTGTTTTTATTACTGCGATCCTTTTATTATTATCGTTGCCGGTTTTAGCAGGAGCTATTACAATACTTCTAACTGACCGAAATCTAAATACCTCATTCTTCGATCCTGCAGGAGGTGGGGACCCAGT…
1b1ab6b5b42c0765e697388579fff3b7a30ef4d5	Ruditapes philippinarum	species	Metazoa	Mollusca	Bivalvia	Venerida	Veneridae	Ruditapes	Ruditapes philippinarum	4	1	3	Ruditapes philippinarum	species	retained	0	AATAAATAATTTAAGTTTTTGGTTACTTCCTGTATCAATATTATTATTATTAGGGTCTGCATATGTGGATGGTGGGGCTGGTACTGGTTGAACAGTGTACCCTCCGTTGTCGTCAATTGGGTTCCATTCAGGTTGTGCTGTGGATTATGTAATTTTTTCTCTTCACGTAGGTGGTGTCTCTTCAATTTTAGCTTCTATTAATTTTGTAATTACTACATCATTGATGCGAACAGGTGTCATGTTGATTTTGCGTAGTAGTATGTTAGCT
1c37ba0ad573ec862cd9245aa5e4045e115f5d3d	Carcinus maenas	species	Metazoa	Arthropoda	Malacostraca	Decapoda	Carcinidae	Carcinus	Carcinus maenas	4	1	72	NA	NA	predator	0	AATAAATAATATAAGGTTCTGATTACTTCCTCCGTCTTTAACCTTACTTTTAATAAGAGGGATGGTAGAAAGAGGAGTTGGAACAGGATGAACAGTCTATCCTCCTTTAGCAGGGGCTATCGCCCATGCTGGCGCTTCAGTTAATTTAGGGATTTTCTCTTTACATTTAGCCGGGGTTTCTTCTATTTTAGGAGCTGTAAATTTTATAACAACTATTATCAATATGCGTTCTTTCGGCATGACAATAGACCAGATACCTTTATTTGTGTGAGCTGTTTTTATTACTGCGATCCTTTTATTATTATCGTTGCCGGTTTTAGCAGGAGCTATTACAATACTTCTAACTGACCGAAATCTAAACACCTCATTCTTCGATCCTGCAGGAGGTGGGGACCCAGT…
2222489403e5798101c8285b70551c6150f3ff41	Carcinus maenas	species	Metazoa	Arthropoda	Malacostraca	Decapoda	Carcinidae	Carcinus	Carcinus maenas	4	1	59	NA	NA	predator	0	AATAAATAATATAAGGTTCTGATTACTCCCTCCGTCTTTAACCTTACTTTTAATAAGAGGGATGGTAGAAAGAGGAGTTGGAGCAGGATGAACAGTCTATCCTCCTTTAGCAGGGGCTATCGCCCATGCTGGTGCTTCAGTTGATTTAGGGATTTTCTCTTTACATTTAGCCGGGGTTTCTTCTATTTTAGGAGCTGTAAATTTTATAACAACTATTATCAATATGCGTTCTTTCGGCATGACAATAGACCAGATACCTTTATTTGTGTGAGCTGTTTTTATTACTGCGATCCTTTTATTATTATCGTTGCCGGTTTTAGCAGGAGCTATTACAATACTTCTAACTGACCGAAATCTAAACACCTCATTCTTCGATCCTGCAGGAGGTGGGGACCCAGT…
236bca3206ed3c0579926bb1ee98706ea6e8e5d4	Metacarcinus magister	species	Metazoa	Arthropoda	Malacostraca	Decapoda	Cancridae	Metacarcinus	Metacarcinus magister	4	1	18	Metacarcinus magister	species	retained	0	TATAAACAATATAAGTTTCTGATTATTACCTCCTTCTTTAACCTTACTTCTTATAAGAGGAATAGTAGAAAGAGGAGTAGGAACAGGATGGACCGTCTACCCTCCTTTAGCTGGGGCTATCGCCCATGCTGGAGCCTCAGTCGATATAGGAATCTTTTCCCTTCATTTAGCTGGGGTTTCCTCTATTTTAGGAGCAGTAAATTTTATAACAACCGTAATTAACATACGTTCTTTTGGGATAACTTTAGATCAAATACTACTCTTCGTTTGAGCTGTATTTATCACCGCTATTCTTTTACTACTATCCCTTCCTGTACTAGCAGGCGCCATCACTATACTTCTAACTGACCGAAATCTTAATACATCTTTCTTTGACCCGGCAGGAGGAGGAGACCCTGT…
248ef7ce4a6b5c4c329fcf4d4d3b3f30e94a2ffd	Arachnida sp. BOLD:ACM9770	species	Metazoa	Arthropoda	Arachnida	NA	NA	NA	Arachnida sp. BOLD:ACM9770	4	1	229	Arachnida	class	retained	0	GCTAAATAATATAAGTTTCTGACTATTACCACCTAGTTTATTATTATTCTTATTTGCTAGTGGAATAGAAAATGGAGCCGGAACAGGTTGAACACTTTACCCTCCATTAAGTGGAGTACAGAGTCACAGTGGACCTAGTGTAGATTTAGCTATCTTTGGATTACACTTATCAGGTATAAGTAGTTTATTAGGTGCAGTAAACTCTATAACTACAATACTTAATATGAGAAGTCCAGGTATAAGATTACACAAATTAGCTTTATTTGGATGGGCAGTAATAGTTACTGCAGTATTATTATTATTATCTTTACCTGTCTTGGCAGGAGCCATCACTATGGTATTAACTGATCGTAATTTTAATACATCATTCTTTGAAGCAGCTGGAGGTGGTGATCCTAT…
2709a4d571ff42851d46d65445d311688eec7689	Carcinus maenas	species	Metazoa	Arthropoda	Malacostraca	Decapoda	Carcinidae	Carcinus	Carcinus maenas	4	1	473	NA	NA	predator	0	AATAAATAATATGAGATTCTGATTACTTCCTCCGTCTTTAACCTTACTTTTAATAAGAGGAATAGTAGAAAGAGGAGTTGGAACCGGATGAACAGTCTATCCTCCTTTAGCTGGAGCTATTGCCCATGCCGGTGCTTCAGTTGATCTAGGGATTTTCTCTTTACATTTAGCTGGGGTTTCTTCTATTTTAGGGGCTGTAAATTTTATAACAACTATTATCAATATGCGTTCTTTTGGCATGACAATAGATCAGATACCTTTATTTGTGTGAGCTGTTTTTATTACTGCAATCCTTTTATTATTATCATTGCCGGTTTTAGCAGGAGCTATTACAATACTTTTAACTGATCGAAATCTAAATACTTCATTCTTCGATCCTGCAGAAGGGGGAGACCCAGT…
2c1756afd32b2c192a263ef7a63d129e54699a67	Carcinus maenas	species	Metazoa	Arthropoda	Malacostraca	Decapoda	Carcinidae	Carcinus	Carcinus maenas	4	1	8	NA	NA	predator	0	ACAGCCAGATATGGCATTTCCCCGAATAAATAATATAAGGTTCTGATTACTTCCTCCGTCTTTAACCTTACTTTTAATAAGAGGGATGGTAGAAAGAGGAGTTGGAACAGGATGAACAGTCTATCCTCCTTTAGCAGGGGCTATCGCCCATGCTGGTGCTTCAGTTGATTTAGGGATTTTTTCTTTACATTTAGCCGGGGTTTCTTCTATTTTAGGAGCTGTAAATTTTATAACAACTATTATCAATATGCGTTCTTTCGGCATGACAATAGACCAGATACCTTTATTTGTGTGAGCTGTTTTTATTACTGCGATCCTTTTATTATTATCGTTGCCGGTTTTAGCAGGAGCTATTACAATACTTCTAACTGACCGAAATCTAAACACCTCATTCTTCGA…
31223a2ffeaeb6af0ba078b9257469e7c2049d8a	Botryllus schlosseri	species	Metazoa	Chordata	Ascidiacea	Stolidobranchia	Styelidae	Botryllus	Botryllus schlosseri	4	2	33	Botryllus schlosseri	species	retained	0	ATTAAATAATATAAGTTTTTGATTATTGCCCCCTGCTTTGTTTTTTCTTTTTAGAAGTTCTATAATTGAGAGTGGAGTTAGGACCGGGTGAACTGTTTATCCTCCCCTTTCTAGAAACTTAGCTCATTCTAGAGCTGCTTTGGATTGTGCTATTTTTTCTTTACATTTGGCTAGAGTGTCTAGTATTTTAAGATCTCTTAACTTTATAACTACTTTGTTTAATATAAAGGTAAAAGGTTGGGGACTTTTTTCTATATCTTTGTTTTGTTGAACTGTATTGGTCACTACTATTTTGTTATTATTATCTTTACCTGTTTTGGCAGCTGCTATTACTATGCTGTTGTTTGATCGAAATTTTAATACTTCTTTTTTTGACCCATCTAGAGGGGGAGATCCTGT…
3261966a337fdfac3cbf797ebc24fcfb96bf3c04	Carcinus maenas	species	Metazoa	Arthropoda	Malacostraca	Decapoda	Carcinidae	Carcinus	Carcinus maenas	4	1	19	NA	NA	predator	0	AATAAATAATATAAGGTTCTGATTACTTCCTCCGTCTTTAACCTTACTTTTAATAAGAGGGATGGTAGAAAGAGGAGTTGGAACAGGATGAACAGTCTATCCTCCTTTAGCAGGGGCTATCGCCCATGCTGGTGCTTCAGTTGATTTAGGGATTTTCTCTTTACATTTAGCCGGGGTTTCTTCTATTTTAGGAGCTGTAAATTTTATAACAACTATTATCAATATGCGTTCTTTCGGCATGACAATAGACCAGATACCTTTATTTGTGTGAGCTGTTTTTATTATTATCGTTGCCGGTTTTAGCAGGAGCTATTACAATACTTCTAACTGACCGAAATCTAAACACCTCATTCTTCGATCCTGCAGGAGGTGGGGACCCAGTTCTGTACCAACATTTGT…
32b6c14aac4a33de52fb17e02e9c7812e15e79d2	Carcinus maenas	species	Metazoa	Arthropoda	Malacostraca	Decapoda	Carcinidae	Carcinus	Carcinus maenas	4	1	197	NA	NA	predator	0	AATAAATAATATAAGGTTCTGATTACTTCCTCCGTCTTCAACCTTACTTTTAATAAGAGGGATGGTAGAAAGAGGAGTTGGAACAGGATGAACAGTCTATCCTCCTTTAGCAGGGGCTATCGCCCATGCTGGTGCTTCAGTTGATTTAGGGATTTTCTCTTTACATTTAGCCGGGGTTTCTTCTATTTTAGGAGCTGTAAATTTTATAACAACTATTATCAATATGCGTTCTTTCGGCATGACAATAGACCAGATACCTTTATTTGTGTGAGCTGTTTTTATTACTGCGATCCTTTTATTATTATCGTTGCCGGTTTTAGCAGGAGCTATTACAATACTTCTAACTGACCGAAATCTAAACACCTCATTCTTCGATCCTGCAGGAGGTGGGGACCCAGT…
3810dad40a8a5589a26dae5bf0adc8d9a9019e46	Carcinus maenas	species	Metazoa	Arthropoda	Malacostraca	Decapoda	Carcinidae	Carcinus	Carcinus maenas	4	1	2	NA	NA	predator	0	AATAAATAATATAAGGTTCTGATTACTTCCTCCGTCTTTAACCTTACTTTTAATAAGAGGGATGGTAGAAAGAGGAGTTGGAACAGGATGAACAGTCTATCCTCCTTTAGCAGGGGCTATCGCCCATGCTGGTGCTTCAGTTGATTTAGGGATTTTCTCTTTACATTTAGCCGGGGTTTCTTCTATTTTAGGAGCTGTAAATTTTATAACAACTATTATCAATATGCGTTCTTTCGGCATGACAATAGACCAGATACCTTTATTTGTGTGAGCTGTTTTTATTACTGCGATCCTTTACCAGCACATTCTC
3c1eea9172a8e7866a3cb6575a7fe11331d9d39f	Crangon franciscorum	species	Metazoa	Arthropoda	Malacostraca	Decapoda	Crangonidae	Crangon	Crangon franciscorum	4	1	14	Crangon franciscorum	species	retained	0	TATAAATAATATAAGATTCTGATTACTACCCCCTGCTTTAACTCTTCTTTTATCTAGAGGTTTAGTGGAAAGAGGAGTAGGAACTGGATGAACGGTTTACCCTCCTCTTTCGGCTGGAATTGCTCACGCTGGAGCTTCAGTAGATATAGGAATTTTTTCTTTACACTTAGCTGGAGTATCCTCTATTCTTGGAGCTATTAATTTTATTACAACAGTAATTAATATACGAGCTGCTGGTATAACTATAGACCGACTTCCTTTATTTGTCTGATCTGTATTTTTAACAGCTATTCTTTTACTTCTTTCTCTCCCAGTTTTAGCTGGAGCTATTACTATACTTTTAACAGACCGAAATTTAAACACTTCATTCTTCGACCCAGTGGGGGGTGGTGACCCTAT…
3ebc81ad1c9fe8e9f83be2a3d8f0db6668852b34	Carcinus maenas	species	Metazoa	Arthropoda	Malacostraca	Decapoda	Carcinidae	Carcinus	Carcinus maenas	4	1	3	NA	NA	predator	0	ACTAAATAATATTAGTTTTTGGCTTTTACCACCTAGTTTAATTTTACTGTTAAGTAGCGCATTAGTAGAAGTTGGAGCTGGTACAGGATGAACAGTCTATCCTCCTTTAGCAGGGGCTATCGCCCATGCTGGTGCTTCAGTTGATCTAGGGATTTTCTCTTTACATTTAGCCGGGGTTTCTTCTATTTTAGGAGCTGTAAATTTTATAACAACTATTATCAATATGCGTTCTTTCGGCATGACAATAGACCAGATACCTTTATTTGTGTGAGCTGTTTTTATTACTGCGATCCTTTTATTATTATCGTTGCCGGTTTTAGCAGGAGCTATTACAATACTTCTAACTGACCGAAATCTAAACACCTCATTCTTCGATCCTGCAGGAGGTGGGGACCCAGT…
41384eb53ebdac9ad36e75109961bdacfada2509	Batillaria attramentaria	species	Metazoa	Mollusca	Gastropoda	NA	Batillariidae	Batillaria	Batillaria attramentaria	4	1	27	Batillaria attramentaria	species	retained	0	ATTAAATAATATGAGTTTTTGGCTTTTACCTCCTGCTTTACTATTATTACTTTCTTCTGCAGCTGTAGAAAGGGGAGTCGGAACAGGTTGAACTGTATACCCTCCTTTAGCCGGAAATCTTGCACACGCAGGAGGCTCTGTAGATCTAGCAATTTTTTCCCTTCATTTAGCAGGTGTTTCCTCTATTTTAGGAGCTGTAAACTTTATTACAACTATTATTAATATGCGATGACGAGGAATGCAATTTGAGCGTCTTCCTCTTTTTGTTTGATCTGTTAAAATTACGGCGATTCTCCTTTTACTTTCACTTCCTGTTTTAGCAGGAGCAATTACAATATTGTTAACTGATCGAAATTTCAATACTGCTTTCTTTGATCCTGCTGGTGGTGGAGATCCTAT…
41b729c40090467034a08ffa508fb6dc3b2f320c	Chordariaceae	family	NA	NA	Phaeophyceae	Ectocarpales	Chordariaceae	NA	NA	4	1	7	Chordariaceae	family	retained	0	TATGAATAATATAAGTTTTTGGTTATTGCCACCGTCTTTAATATTGCTTTTAGCTTCTTCTTTAGTAGAGTCTGGAGCAGGTACAGGTTGGACAGTTTATCCACCATTAAGTGGTATTCAGGCACACTCAGGTCCTTCAGTAGATTTGGCAATTTTTAGTCTGCATTTATCCGGTGCTGCATCTATTTTAGGAGCTATAAATTTTATTACTACTATTTTTAATATGCGTGCGCCTGGTATGACTATGGATAGATTACCTCTATTCGTTTGGTCTGTTTTAATTACGGCATTTTTACTTTTACTTTCGTTACCTGTGTTAGCTGGAGGTATTACTATGTTGTTAACAGATAGAAATTTTAATACTACTTTTTTTGATCCTGCTGGTGGTGGAGATCCTGT…
434b86dad1107b038104757edd7caf3e0cb7e331	Carcinus maenas	species	Metazoa	Arthropoda	Malacostraca	Decapoda	Carcinidae	Carcinus	Carcinus maenas	4	1	255	NA	NA	predator	0	AATAAATAATATAAGGTTCTGATTACTTCCTCCGTCTTTAACCTTACTTTTAATAAGAGGGATGGTAGAAAGAGGAGTTGGAACAGGATGAACAGTCTATCCTCCTTTAGCAGGGGCTATCGCCCATGCTGGTGCTTCAGTTGATTTAGGGATTTTCTCTTTACATTTAGCCGGGGTTTCTTCTATTTTAGGAGCTGTAAATTTTATAACAACTATTATCAATATGCGTTCTTTCGGCATGACAATAGACCAGATACCTTTATTTGTGTGAGCTGTTTTTATTGCTGCGATCCTTTTATTATTATCGTTGCCGGTTTTAGCAGGAGCTATTACAATACTTCTAACTGACCGAAATCTAAACACCTCATTCTTCGATCCTGCAGGAGGTGGGGACCCAGT…
452cb5005ef3f55f49b5930d8cdb6d2adc12d491	Carcinus maenas	species	Metazoa	Arthropoda	Malacostraca	Decapoda	Carcinidae	Carcinus	Carcinus maenas	4	1	147	NA	NA	predator	0	AATAAATAATATAAGGTTCTGATTACTTCCTCCGTCTTTAACCTTACTTTTAATAAGAGGGATGGTAGAAAGAGGAGTTGGAGCAGGATGAACAGTCTATCCTCCTTTAGCAGGGGCTATCGCCCATGCTGGTGCTTCAGTTGATTTAGGGATTTTCTCTTTACATTTAGCCGGGGTTTCTTCTATTTTAGGAGCTGTAAATTTTATAACAACTATTATCAATATGCGTTCTTTCGGCATGACAATAGACCAGATACCTTTATTTGTGTGAGCTGTTTTTATTACTGCGATCCTTTTATTATTATCGTTGCCGGTTTTAGCAGGAGCTATTACAATACTTCTAACTGACCGAAATCTAAACACCTCATTCTTCGATCCTGCAGGAGGTGGGGACCCAGT…
45efd15dece5ca0621dae88f637992aa35c98191	Ruditapes philippinarum	species	Metazoa	Mollusca	Bivalvia	Venerida	Veneridae	Ruditapes	Ruditapes philippinarum	4	1	6365	Ruditapes philippinarum	species	retained	0	AATAAATAATTTAAGTTTTTGGTTACTTCCTGTATCAATATTATTATTATTAGGGTCTGCATATGTGGATGGTGGGGCTGGTACTGGTTGAACAGTGTACCCTCCGTTGTCGTCAATTGGGTTCCATTCAGGTTGTGCTGTGGATTATGTAATTTTTTCTCTTCACGTAGGTGGTGTCTCTTCAATTTTAGCTTCTATTAATTTTGTAATTACTACATCATTGATGCGAACAGGTGTCATGTTGATTTTGCGTAGTAGTATGTTAGCTTGGTGTTTAGGAGTAACAGGTTTTCTTTTGATTGTAGCTATACCAGTTTTGGCAGGGGGTCTAACTATGCTGCTTAGTGATCGTCATTTTAATACAACATTTTTTGATCCAATAGGGTTGGGAGACCCTAT…
474a646fc06cdd08947be080007f1b3ea0c95222	Carcinus maenas	species	Metazoa	Arthropoda	Malacostraca	Decapoda	Carcinidae	Carcinus	Carcinus maenas	4	1	391	NA	NA	predator	0	AATAAATAATATAAGGTTCTGATTACTTCCTCCGTCTTTAACCTTACTTTTAATAAGAGGGATGGTAGAAAGAGGAGTTGGAACAGGATGAACAGTCTATCCTCCTTTAGCAGGGGCTATCGCCCATGCTGGTGCTTCAGTTGATTTAGGGATTTTCTCTTTACATTTAGCCGGGGTTTCTTCTATTTTAGGAGCTGTAAATTTTATAACAACTATTATCAATATGCGTTCTTTCGGCATGACAATAGACCAGATACCTTTATTCGTGTGAGCTGTTTTTATTACTGCGATCCTTTTATTATTATCGTTGCCGGTTTTAGCAGGAGCTATTACAATACTTCTAACTGACCGAAATCTAAACACCTCATTCTTCGATCCTGCAGGAGGTGGGGACCCAGT…
474e9e35c57b14bbbae5390fea5b83012eb25da1	Carcinus maenas	species	Metazoa	Arthropoda	Malacostraca	Decapoda	Carcinidae	Carcinus	Carcinus maenas	4	1	455	NA	NA	predator	0	AATAAATAATATAAGGTTCTGATTACTTCCTCCGTCTTTAACCTTACTTTTAATAAGAGGGATGGTAGAAAGAGGAGTTGGAACAGGATGAACAGTCTATCCTCCTTTAGCAGGGGCTATCGCCCATGCTGGTGCTTCAGTTGATTTAGGGATTTTCTCTTTACATTTAGCCGGGGTTTCTTCTATTTTAGGAGCTGTAAATTTTATAACAACTATTATCAATATGCGTTCTTTCGGCATGACAATAGACCAGATACCTTTATTTGCGTGAGCTGTTTTTATTACTGCGATCCTTTTATTATTATCGTTGCCGGTTTTAGCAGGAGCTATTACAATACTTCTAACTGACCGAAATCTAAACACCTCATTCTTCGATCCTGCAGGAGGTGGGGACCCAGT…
47a1de0904addf256f6427260ecf70823720faa9	Carcinus maenas	species	Metazoa	Arthropoda	Malacostraca	Decapoda	Carcinidae	Carcinus	Carcinus maenas	4	2	1009	NA	NA	predator	0	AATAAATAATATAAGGTTCTGATTACTTCCTCCGTCTTTAACCTTACTTTTAATAAGAGGGATGGTAGAAAGAGGAGTTGGAACAGGATGGACAGTCTATCCTCCTTTAGCAGGGGCTATCGCCCATGCTGGTGCTTCAGTTGATTTAGGGATTTTCTCTTTACATTTAGCCGGGGTTTCTTCTATTTTAGGAGCTGTAAATTTTATAACAACTATTATCAATATGCGTTCTTTCGGCATGACAATAGACCAGATACCTTTATTTGTGTGAGCTGTTTTTATTACTGCGATCCTTTTATTATTATCGTTGCCGGTTTTAGCAGGAGCTATTACAATACTTCTAACTGACCGAAATCTAAACACCTCATTCTTCGATCCTGCAGGAGGTGGGGACCCAGT…
485a3131c1361644a7365a21f223266a21b2aaa3	Carcinus maenas	species	Metazoa	Arthropoda	Malacostraca	Decapoda	Carcinidae	Carcinus	Carcinus maenas	4	1	500	NA	NA	predator	0	AATAAATAATATAAGGTTCTGATTATTTCCTCCGTCTTTAACCTTACTTTTAATAAGAGGGATGGTAGAAAGAGGAGTTGGAACAGGATGAACAGTCTATCCTCCTTTAGCAGGGGCTATCGCCCATGCTGGTGCTTCAGTTGATTTAGGGATTTTCTCTTTACATTTAGCCGGGGTTTCTTCTATTTTAGGAGCTGTAAATTTTATAACAACTATTATCAATATGCGTTCTTTCGGCATGACAATAGACCAGATACCTTTATTTGTGTGAGCTGTTTTTATTACTGCGATCCTTTTATTATTATCGTTGCCGGTTTTAGCAGGAGCTATTACAATACTTCTAACTGACCGAAATCTAAACACCTCATTCTTCGATCCTGCAGGAGGTGGGGACCCAGT…
48ef3e766d8a81b0b9db231484c53eb716d071da	Carcinus maenas	species	Metazoa	Arthropoda	Malacostraca	Decapoda	Carcinidae	Carcinus	Carcinus maenas	4	1	334	NA	NA	predator	0	AATAAATAATATAAGGTTCTGATTACTTCCTCCGTCTTTAACCTTACTTTTAATAAGAGGGATGGTAGAAAGAGGAGTTGGAACAGGATGAACAGTCTATCCTCCTTTAGCAGGGGCTATCGCCCATGCTGGTGCTTCAGTTGATTTAGGGATTTTCTCTTTACATTTAGCCGGGGTTTCTTCTATTTTAGGGGCTGTAAATTTTATAACAACTATTATCAATATGCGTTCTTTCGGCATGACAATAGACCAGATACCTTTATTTGTGTGAGCTGTTTTTATTACTGCGATCCTTTTATTATTATCGTTGCCGGTTTTAGCAGGAGCTATTACAATACTTCTAACTGACCGAAATCTAAACACCTCATTCTTCGATCCTGCAGGAGGTGGGGACCCAGT…
4964f8a91b348ee32abd6c336adc9fd275a515f6	Ulva compressa	species	Viridiplantae	Chlorophyta	Ulvophyceae	Ulvales	Ulvaceae	Ulva	Ulva compressa	4	2	130	Ulva compressa	species	retained	0	ACTGAATAACATTAGCTTTTGGCTATTGCCAGTAAGTTTAATGCTTTTATTAAGTTCCGCGCTTGTTGAAACAGGTGCCGGTACAGGGTGGACCATCTACCCGCCTTTATCATCACTGGTAGGTATGCCCGGTGCATCAGTAGATTTAGCGATTTTTTCATTACATATTTCTGGATTAAGTAGTTTATTAGGATCTATAAACTTTATTACAACGATTTTCAATATGCGAGCTCCAGGAATGAAAATGCATAGAGTGCCTCTATTTGCTTGGAGTGTATTAATCACTAGTTTCTTACTGCTGCTAAGCCTACCGGTATTAGCCGCCGGAATAACAATGCTGTTAACGGATCGAAACTTTAATACAAGTTTTTTTGACCCAGCTGGGGGCGGTGATCCGGT…
4dae9e2eeefc7438cbb1f1573a5ab608df926136	Carcinus maenas	species	Metazoa	Arthropoda	Malacostraca	Decapoda	Carcinidae	Carcinus	Carcinus maenas	4	1	2	NA	NA	predator	0	AATAAATAATATAAGGTTCTGATTACTTCCTCCGTCTTTAACCTTACTTTTAATAAGAGGGATGGTAGAAAGAGGAGTTGGAACAGGATGAACAGTCTACCCTCCTTTAGCAGGGGCTATCGCCCATGCTGGTGCTTCAGTTGATTTAGGGATTTTCTCTTTACATTTAGCCGGGGTTTCTTCTATTTTAGGAGCTGTAAATTTTATAACAACTATTATCAATATGCGTTCTTTCGGCATGACAATAGACCAGATACCTTTATTTGTGTGAGCTGTTTTTATTACTGCGATCCTTTTATTATTACCGTTGCCGGTTTTAGCAGGAGCTATTACAATACTTCTAACTGACCGAAATCTAAACACCTCATTCTTCGATCCTGCAGGGGGTGGCGACCCAGT…
4ec8bd8ee95367cf8a02610373fd7e01abbf90eb	Pseudopolydora paucibranchiata	species	Metazoa	Annelida	Polychaeta	Spionida	Spionidae	Pseudopolydora	Pseudopolydora paucibranchiata	4	1	9	Pseudopolydora paucibranchiata	species	retained	0	AATAAACGCACTCAGGTTTTGGCTTCTACCGCCCTCGCTCGCTATACTTCTTAGAGGTATATGAGTTGAAGACGGTGCCGGCACCGGATGAACAATTTACCCCCCTTTATCCGGGAACGTTGCCCATGCAGGGCCTGCGGTTGATTTAACCATTCTCTCACTACATATTGCCGGTGTTTCCTCATTGCTTGGCGCCATTAATTTCACAACAACTATTATAAATAGACGTATGGAAGGCATGCCTACCGAAAAAATACCCCTATTTATTTGGTCTGTTCTTGTAACAGTGGGCCTTCTTATTCTAGCTCTTCCAGTACTTGCAGGAGCCCTAACTATATTAATTCTAGACCGTAATTGTAATACCTCTTTCTTTGAACCGACAGGAGGAGGCGACCCTAT…
4f61e33a32c46d7f81d526f66acfe3e088d196a6	Crangon franciscorum	species	Metazoa	Arthropoda	Malacostraca	Decapoda	Crangonidae	Crangon	Crangon franciscorum	4	1	14	Crangon franciscorum	species	retained	0	TATAAATAATATAAGATTCTGATTATTACCCCCTACTTTAACTCTTCTTTTATATAGAGGTTTATTAGAAAGAGGAGTAGGAACTGGATGAACGGTTTACCCTCCTCTTTCAGCTGGAATTGCTCACGCTGGAGCTTCAGTAGATATAGGAATTTTTTCTTTACACTTAGCTGGAGTATCCTCTATTCTTGGAGCTATTAATTTTATTACAACAGTAATTAATATACGAGCTGCTGGTATAACTATAGACCGACTTCCTTTATTTGTCTGATCTGTATTTTTAACAGCTATTCTTTTACTTCTTTCTCTCCCAGTTTTAGCTGGAGCTATTACTATACTTTTAACAGACCGAAATTTAAACACTTCATTCTTCGACCCAGTGGGGGGTGGTGACCCTAT…
51ca97044846955ac8ade5d59d858d645024f129	Carcinus maenas	species	Metazoa	Arthropoda	Malacostraca	Decapoda	Carcinidae	Carcinus	Carcinus maenas	4	1	219	NA	NA	predator	0	AATAAATAATATAAGGTTCTGATTACTTCCTCCGTCTTTAACCTTACTTTTAATAAGAGGGATGGTAGAAAGAGGAGTTGGAACAGGATGAACAGTCTATCCTCCTTTAGCAGGGGCTATCGCCCATGCTGGTGCTTCAGTTGATTTAGGGATTTTCTCTTTACATTTAGCCGGGGTTTCTTCTATTTTAGGAGCTGTAAATTTTATAACAACTATTATCAATATGCGTTTTTTCGGCATGACAATAGACCAGATACCTTTATTTGTGTGAGCTGTTTTTATTACTGCGATCCTTTTATTATTATCGTTGCCGGTTTTAGCAGGAGCTATTACAATACTTCTAACTGACCGAAATCTAAACACCTCATTCTTCGATCCTGCAGGAGGTGGGGACCCAGT…
52b1deee8ff4699b4cb6d59d320c407462b9fb9f	Hemigrapsus oregonensis	species	Metazoa	Arthropoda	Malacostraca	Decapoda	Varunidae	Hemigrapsus	Hemigrapsus oregonensis	4	1	320	Hemigrapsus oregonensis	species	retained	0	TATAAATAACATAAGTTTTTGACTTTTACCCCCATCTTTATCTCTTCTTCTAACAAGGAGAATAGTAGAGAGTGGTGTGGGGACTGGATGAACTGTCTACCCTCCCTTATCTGCTGCTATCGCTCACGCTGGGGCCTCTGTTGATTTGGGTATTTTTTCACTACATCTTGCTGGAGTCTCATCAATCTTAGGAGCTGTAAACTTTATAACTACTGTTATTAACATACGATCTTATGGTATAACAATAGACCAGATACCTCTTTTTGTTTGAGCGGTATTTATTACTGCCATTCTATTACTTCTATCTCTCCCTGTTTTAGCAGGAGCTATTATTATGTTGTTGACAGATCGAAACCTGAATACATCTTTTTTTGACCCTGCGGGGGGAGGGGACCCTGT…
54f413e8c6cc438f7d90afee177a349f77369df5	Carcinus maenas	species	Metazoa	Arthropoda	Malacostraca	Decapoda	Carcinidae	Carcinus	Carcinus maenas	4	1	12	NA	NA	predator	0	AATAAATAATATAAGGTTCTGATTACTTCCTCCGTCTTTAACCTTACTTTTAATAAGAGGGATGGTAGAAAGAGGAGTTGGAACAGGATGAACAGTCTATCCTCCTTTAGCAGGGGCTATCGCCCATGCTGGTGCTTCAGTTGATTTAGGGATTTTCTCTTTACATTTAGCCGGGGTTTCTTCTATTTTAGGAGCTGTAAATTTTATAACAACTATTATCAATATGCGTTCTTTCGGCATGACAATAGACCAGATACCTTTATTTGTGTGAGCTGTTTTTATTACTGCGATCCTTTTATTATTATCGTTGCCGGTTTTAGCAGGAGCTATTACAATACTTCTAACTGACCGAAATCTAAACACCTCATTCTTCGATCCTGCAGGAGGTGGGGACCCAGT…
5623248261961f257390bb758fc29a3d73bbec82	Arachnida sp. BOLD:ACM9770	species	Metazoa	Arthropoda	Arachnida	NA	NA	NA	Arachnida sp. BOLD:ACM9770	4	2	3972	Arachnida	class	retained	0	GCTAAATAATATAAGTTTCTGACTATTACCACCTAGTTTATTATTATTCTTATTTGCTAGTGGAATAGAAAATGGAGCCGGAACAGGTTGAACACTTTACCCTCCATTAAGTGGAGTACAGAGTCACAGTGGACCTAGTGTAGATTTAGCTATCTTTGGATTACACTTATCAGGTATAAGTAGTTTATTAGGTGCAGTAAACTTTATAACTACAATACTTAATATGAGAAGTCCAGGTATAAGATTACACAAATTAGCTTTATTTGGATGGGCAGTAATAGTTACTGCAGTATTATTATTATTATCTTTACCTGTCTTGGCAGGAGCCATCACTATGGTATTAACTGATCGTAATTTTAATACATCATTCTTTGAAGCAGCTGGAGGTGGTGATCCTAT…
5788d9dc7676015bdad42714abfc36866ef9dde3	Carcinus maenas	species	Metazoa	Arthropoda	Malacostraca	Decapoda	Carcinidae	Carcinus	Carcinus maenas	4	21	2027901	NA	NA	predator	0	AATAAATAATATAAGGTTCTGATTACTTCCTCCGTCTTTAACCTTACTTTTAATAAGAGGGATGGTAGAAAGAGGAGTTGGAACAGGATGAACAGTCTATCCTCCTTTAGCAGGGGCTATCGCCCATGCTGGTGCTTCAGTTGATTTAGGGATTTTCTCTTTACATTTAGCCGGGGTTTCTTCTATTTTAGGAGCTGTAAATTTTATAACAACTATTATCAATATGCGTTCTTTCGGCATGACAATAGACCAGATACCTTTATTTGTGTGAGCTGTTTTTATTACTGCGATCCTTTTATTATTATCGTTGCCGGTTTTAGCAGGAGCTATTACAATACTTCTAACTGACCGAAATCTAAACACCTCATTCTTCGATCCTGCAGGAGGTGGGGACCCAGT…
5912de453e37344840868fe7776e6f84659742f2	Hemigrapsus oregonensis	species	Metazoa	Arthropoda	Malacostraca	Decapoda	Varunidae	Hemigrapsus	Hemigrapsus oregonensis	4	1	479929	Hemigrapsus oregonensis	species	retained	0	TATAAATAACATAAGTTTTTGACTTTTACCCCCATCTTTATCTCTTCTTCTAACAAGGAGAATAGTAGAGAGTGGTGTGGGGACTGGATGAACTGTCTACCCTCCCTTATCTGCTGCTATCGCTCACGCTGGGGCCTCTGTTGATTTGGGTATTTTTTCACTACATCTTGCTGGAGTCTCATCAATCTTAGGAGCTGTAAACTTTATAACTACTGTTATTAACATACGATCTTATGGTATAACAATAGACCAGATACCTCTTTTTGTTTGAGCGGTATTTATTACTGCCATTCTATTACTTCTATCTCTCCCTGTTTTAGCAGGAGCTATTACTATGTTGTTGACAGATCGAAACCTGAATACATCTTTTTTTGACCCTGCGGGGGGAGGGGACCCTGT…
5b7ddef6dc73df68e66e1a0a28a2a8e1d196a6af	Arachnida sp. BOLD:ACM9770	species	Metazoa	Arthropoda	Arachnida	NA	NA	NA	Arachnida sp. BOLD:ACM9770	4	1	89	Arachnida	class	retained	0	GCTAAATAATATAAGTTTCTGACTATTACCACCTAGTTTATTATTATTCTTATTTGCTAGTGGAATAGAAAATGGAGCCGGAACAGGTTGAACACTTTACCCTCCATTAAGTGGAGTACAGAGTCACAGTGGACCTAGTGTAGATTTAGCTATCTTCAGATTACACTTATCAGGTATAAGTAGTTTATTAGGTGCAGTAAACTTTATAACTACAATACTTAATATGAGAAGTCCAGGTATAAGATTACACAAATTAGCTTTATTTGGATGGGCAGTAATAGTTACTGCAGTATTATTATTATTATCTTTACCTGTCTTGGCAGGAGCCATCACTATGGTATTAACTGATCGTAATTTTAATACATCATTCTTTGAAGCAGCTGGAGGTGGTGATCCTAT…
5cc5bda34a61687ff23dd35422f3f67055889af9	Crangon franciscorum	species	Metazoa	Arthropoda	Malacostraca	Decapoda	Crangonidae	Crangon	Crangon franciscorum	4	3	1098005	Crangon franciscorum	species	retained	0	TATAAATAATATAAGATTCTGATTACTACCCCCTGCTTTAACTCTTCTTTTATCTAGAGGTTTAGTGGAAAGAGGAGTAGGAACTGGATGAACGGTTTACCCTCCTCTTTCGGCTGGAATTGCTCACGCTGGAGCTTCAGTAGATATAGGAATTTTTTCTTTACACTTAGCTGGAGTATCCTCTATTCTTGGAGCTATTAATTTTATTACAACAGTAATTAATATACGAGCTGCTGGTATAACTATAGACCGACTTCCTTTATTTGTCTGATCTGTATTTTTAACAGCTATTCTTTTACTTCTTTCTCTCCCAGTTTTAGCTGGAGCTATTACTATACTTTTAACAGACCGAAATTTAAACACTTCATTCTTCGACCCAGTGGGGGGTGGTGACCCTAT…
5d03c6bb41de2641ef084420b919ed355fc7eead	Hemigrapsus oregonensis	species	Metazoa	Arthropoda	Malacostraca	Decapoda	Varunidae	Hemigrapsus	Hemigrapsus oregonensis	4	1	449	Hemigrapsus oregonensis	species	retained	0	TATAAATAACATAAGTTTTTGACTTTTACCCCCATCTTTATCTCTTCTTCTAACAAGGAGAATAGTAGAGAGTGGTGTGGGGACTGGATGAACTGTCTACCCTCTCTTATCTGCTGCTATCGCTCACGCTGGGGCCTCTGTTGATTTGGGTATTTTTTCACTACATCTTGCTGGAGTCTCATCAATCTTAGGAGCTGTAAACTTTATAACTACTGTTATTAACATACGATCTTATGGTATAACAATAGACCAGATACCTCTTTTTGTTTGAGCGGTATTTATTACTGCCATTCTATTACTTCTATCTCTCCCTGTTTTAGCAGGAGCTATTACTATGTTGTTGACAGATCGAAACCTGAATACATCTTTTTTTGACCCTGCGGGGGGAGGGGACCCTGT…
5d2d55a3d93c1d1329269724cf0e0003dfa2ce0c	Hemigrapsus oregonensis	species	Metazoa	Arthropoda	Malacostraca	Decapoda	Varunidae	Hemigrapsus	Hemigrapsus oregonensis	4	1	2933	Hemigrapsus oregonensis	species	retained	0	TATAAATAACATAAGTTTTTGACTTTTACCCCCATCTTTATCTCTTCTTCTAACAAGGAGAATAGTAGAGAGTGGTGTGGGGACTGGATGAACTGTCTACCCTCCCTTATCTGCTGCTATCGCTCACGCTGGGGCCTCTGTTGATTTGGGTATTTTTTCACTACATCTTGCTGGAGTCTCATCAATCTTAGGAGCTGTAAACTTTATAACTACTGTTATTAACATACGATCTTATGGTATAACAATAGACCAGATACCTCTTTTTGTTTGAGCGGTATTTATTACTGCCATTCTATTACTTCTATCTCTCCCTGTTTTAGCAGGAGCTATTACTATGTTGTTGACAGATCGAAACCTGAATACATCCTTTTTTGACCCTGCGGGGGGAGGGGACCCTGT…
647b2f467dc729a044c78607c936d5ad152fcc81	Carcinus maenas	species	Metazoa	Arthropoda	Malacostraca	Decapoda	Carcinidae	Carcinus	Carcinus maenas	4	1	419	NA	NA	predator	0	AATAAATAATATAAGGTTCTGATTACTTCCTCCGTCTTTAACCTTACTTTTAATAAGAGGGATGGTAGAAAGAGGAGTTGGAACAGGATGAACAGTCTATCCTCCTTTAGCAGGGGCTATCGCCCATGCTGGTGCTTCAGTTGATTTAGGGATTTTCTCTTTACATTTAGTCGGGGTTTCTTCTATTTTAGGAGCTGTAAATTTTATAACAACTATTATCAATATGCGTTCTTTCGGCATGACAATAGACCAGATACCTTTATTTGTGTGAGCTGTTTTTATTACTGCGATCCTTTTATTATTATCGTTGCCGGTTTTAGCAGGAGCTATTACAATACTTCTAACTGACCGAAATCTAAACACCTCATTCTTCGATCCTGCAGGAGGTGGGGACCCAGT…
69061a1a697c24b9704689725971f7b85b0a054b	Carcinus maenas	species	Metazoa	Arthropoda	Malacostraca	Decapoda	Carcinidae	Carcinus	Carcinus maenas	4	1	218	NA	NA	predator	0	AATAAATAATATAAGGTTCTGATTACTTCCTCCGTCTTTAGCCTTACTTTTAATAAGAGGGATGGTAGAAAGAGGAGTTGGAACAGGATGAACAGTCTATCCTCCTTTAGCAGGGGCTATCGCCCATGCTGGTGCTTCAGTTGATTTAGGGATTTTCTCTTTACATTTAGCCGGGGTTTCTTCTATTTTAGGAGCTGTAAATTTTATAACAACTATTATCAATATGCGTTCTTTCGGCATGACAATAGACCAGATACCTTTATTTGTGTGAGCTGTTTTTATTACTGCGATCCTTTTATTATTATCGTTGCCGGTTTTAGCAGGAGCTATTACAATACTTCTAACTGACCGAAATCTAAACACCTCATTCTTCGATCCTGCAGGAGGTGGGGACCCAGT…
6a80bdb6d6611d87812f45b72a7742fc5e9ef099	Crangon franciscorum	species	Metazoa	Arthropoda	Malacostraca	Decapoda	Crangonidae	Crangon	Crangon franciscorum	4	3	146	Crangon franciscorum	species	retained	0	TCTCCCTCCTCTAAGATTCTGATTACTACCCCCTGCTTTAACTCTTCTTTTATCTAGAGGTTTAGTGGAAAGAGGAGTAGGAACTGGATGAACGGTTTACCCTCCTCTTTCGGCTGGAATTGCTCACGCTGGAGCTTCAGTAGATATAGGAATTTTTTCTTTACACTTAGCTGGAGTATCCTCTATTCTTGGAGCTATTAATTTTATTACAACAGTAATTAATATACGAGCTGCTGGTATAACTATAGACCGACTTCCTTTATTTGTCTGATCTGTATTTTTAACAGCTATTCTTTTACTTCTTTCTCTCCCAGTTTTAGCTGGAGCTATTACTATACTTTTAACAGACCGAAATTTAAACACTTCATTCTTCGACCCAGTGGGGGGTGGTGACCCTAT…
6ab46a5ec84ed667fae6c421dc0b59c9cc86727f	Sargassum	genus	NA	NA	Phaeophyceae	Fucales	Sargassaceae	Sargassum	NA	4	1	57	Sargassum	genus	retained	0	TATGAATAATATAAGCTTTTGGTTGTTGCCGCCATCTTTAATGCTTCTTTTAGCGTCCTCATTAGTGGAAGCTGGAGCTGGTACGGGTTGGACCGTTTATCCACCGTTAAGTGGTATCCAGGCACATTCAGGCCCATCAGTCGATTTGGCTATTTTTAGTTTACACTTATCAGGTGCCGCTTCTATTTTAGGTGCCATTAATTTTATAACAACCATATTTAATATGCGTGCTCCGGGTATGGGTATGCACCGTTTACCCTTGTTTGTTTGGTCTGTGTTAATAACAGCATTTTTACTTTTATTATCCCTTCCGGTTTTGGCCGGAGGTATTACTATGCTTTTAACGGATCGTAATTTCAATACCACATTTTTTGATCCGGCGGGGGGTGGTGATCCCGT…
6b5311bea4feec6ac318d4661a7cad68fdd21030	Hemigrapsus oregonensis	species	Metazoa	Arthropoda	Malacostraca	Decapoda	Varunidae	Hemigrapsus	Hemigrapsus oregonensis	4	1	41	Hemigrapsus oregonensis	species	retained	0	TATAAATAATATAAGTTTTTGACTTTTACCCCCATCTTTATCTCTTCTTCTAACAAGGAGAATAGTAGAGAGTGGTGTGGGGACTGGATGAACTGTCTACCCTCCCTTATCTGCTGCTATCGCTCACGCTGGGGCCTCTGTTGATTTGGGTATTTTTTCACTACATTTTGCTGGAGTCTCATCAATCTTAGGAGCTGTAAACTTTATAACTACTGTTATTAACATACGATCTTATGGTATAACAATAGACCAGATACCTCTTTTTGTTTGAGCGGTATTTATTACTGCCATTCTATTACTTCTATCTCTCCCTGTTTTAGCAGGAGCTATTACTATGTTGTTGACAGATCGAAACCTGAATACATCTTTTTTTGACCCTGCGGGGGGAGGGGACCCTGT…
6cf6d5a9da220d5cef79c391c3836afd72b6b7ea	Carcinus maenas	species	Metazoa	Arthropoda	Malacostraca	Decapoda	Carcinidae	Carcinus	Carcinus maenas	4	1	406	NA	NA	predator	0	AATAAATAATATAAGGTTCTGATTACTTCCTCCGTCTTTAACCTTACTTTTAATAAGAGGGATGGTAGAAAGAGGAGTTGGAACAGGATGAACAGTCTATCCTCCTTTAGCAGGGGCTATCGCCCATGCTGGTGCTTCAGTTGATTTAGGGATTTTCTCTTTACATTTAGCCGGGGTTTCTTCTATTTTAGGAGCTGTAAATTTTATAACAACTATTATCAATATGCGTTCTTTCGGCATGACAATAGACCAGATACCTTTATTTGTGTGAGCTGTTTTTATTACTGCGATCCTTTTATTATTATCGTTGCCGGTTTTAGCAGGAGCTATTACAATACTTCTAACTGACCGAAATCTAAACACCTCATTCTTTGATCCTGCAGGAGGTGGGGACCCAGT…
6f2defde1e6fb852262a5fd5fa67b5a64d74cd1b	Myrionema balticum	species	NA	NA	Phaeophyceae	Ectocarpales	Chordariaceae	Myrionema	Myrionema balticum	4	1	108	NA	NA	nonTarget	0	TATGAATAACATTAGTTTTTGGTTATTACCTCCATCTTTAATATTACTTTTAGCTTCTTCCTTGGTAGAGTCTGGAGCGGGTACAGGTTGGACTGTTTACCCACCATTAAGTGGTATTCAAGCACATTCAGGACCTTCAGTGGATTTAGCAATTTTTAGTCTTCATTTATCTGGTGCGGCGTCTATTTTAGGGGCTATAAATTTTATTACTACTATTTTTAACATGCGTGCACCTGGTATGACTATGGATAGATTACCTCTTTTTGTTTGGTCTGTTTTAATCACAGCATTTTTACTTTTGTTATCTTTACCTGTGCTAGCAGGGGGTATTACGATGTTATTAACTGATAGAAATTTTAATACCACTTTTTTTGACCCTGCTGGTGGTGGAGATCCTGT…
70ac0516144770d4995503a05b072104faf3fbb5	Carcinus maenas	species	Metazoa	Arthropoda	Malacostraca	Decapoda	Carcinidae	Carcinus	Carcinus maenas	4	1	261	NA	NA	predator	0	AATAAATAATATAAGGTTCTGATTACTTCCTCCGTCTTTAACCTTACTTTTAATAAGAGGGATGGTAGAAAGAGGAGTTGGAACAGGATGAACAGTCTATCCTCCTTTAGCAGGGGCTATCGCCCATGCTGGTGCTTCAGTTGATTTAGGGATTTTCTCTTTACATTTAGCCGGGGTTTCTTCTATTTTAGGAGCTGTAAATTTTATAACAACTATTATCAATATGCGTTCTTTCGGCATGACAATAGACCAGATACCTTTATTTGTGTGAGCTGTTTTTATTACTACGATCCTTTTATTATTATCGTTGCCGGTTTTAGCAGGAGCTATTACAATACTTCTAACTGACCGAAATCTAAACACCTCATTCTTCGATCCTGCAGGAGGTGGGGACCCAGT…
75ff8fa5da4af16b0ba2fffe967a45454aaf59a8	Carcinus maenas	species	Metazoa	Arthropoda	Malacostraca	Decapoda	Carcinidae	Carcinus	Carcinus maenas	4	1	186	NA	NA	predator	0	AATAAATAATATAAGGTTCTGATTACTTCCTCCTTCTTTAACCTTACTTTTAATAAGAGGGATGGTAGAAAGAGGAGTTGGAACAGGATGAACAGTCTATCCTCCTTTAGCAGGGGCTATCGCCCATGCTGGTGCTTCAGTTGATTTAGGGATTTTCTCTTTACATTTAGCCGGGGTTTCTTCTATTTTAGGAGCTGTAAATTTTATAACAACTATTATCAATATGCGTTCTTTCGGCATGACAATAGACCAGATACCTTTATTTGTGTGAGCTGTTTTTATTACTGCGATCCTTTTATTATTATCGTTGCCGGTTTTAGCAGGAGCTATTACAATACTTCTAACTGACCGAAATCTAAACACCTCATTCTTCGATCCTGCAGGAGGTGGGGACCCAGT…
769eea4add8f6446d01b6b157d5178c63c2ca717	Carcinus maenas	species	Metazoa	Arthropoda	Malacostraca	Decapoda	Carcinidae	Carcinus	Carcinus maenas	4	1	2	NA	NA	predator	0	AATAAATAATATAAGGTTCTGATTACTTCCTCCGTCTTTTACCTTACTTTTAATAAGAGGGATGGTAGAAAGAGGAGTTGGAACAGGATGAACAGTCTATCCTCCTTTAGCAGGGGCTATCGCCCATGCTGGTGCTTCAGTTGATTTAGGGATTTTCTCTTTACATTTAGCCGGGGTTTCTTCTATTTTAGGAGCTGTAAATTTTATAACAACTATTATCAATATGCGTTCTTTCGGCATGACAATAGACCAGATACCTTTATTTGTGTGAGCTGTTTTTATTACTGCGATCCTTTTATTATTATCGTTGCCGGTTTTAGCAGGAGCTATTACAATACTTCTAACTGACCGAAATCTAAACACC
76ef23351350167d0714f0c7f299affd0a6aef0c	Neoporphyra haitanensis	species	NA	Rhodophyta	Bangiophyceae	Bangiales	Bangiaceae	Neoporphyra	Neoporphyra haitanensis	4	1	628	Neoporphyra	genus	retained	retain to genus; previously undetected non-native taxon	CATGAACAACATCTCATTCTGGTTGTTGCCACCTGCGATCATCTTGCTTTTGCTTTCAATGTTTGTTGAAGGCCCAACAGGCTTTTATGGTACTGGTGGTGGTTGGACAATTTATCCGCCGCTTTCAACTACTGGTCAGCCTGGTCCTGCAATGGACTTTGCGATCCTTGCACTCCACGTTGCTGGTGCTTCATCGATCCTTGGTGCGATTAACTTCATTACGACAATTTTGAACATGCGTGCGCCTGGCATGACATTGCACAAAATGCCATTGTTTGCATGGTCAGTGCTTGTAACAGCGTTCTTGCTTCTATTGTCATTGCCAGTTCTTGCTGGTGCGATCACAATGCTTCTAACAGACCGTAACTTTGGTACTGCTTTCTTCACACCAGAAGGTGG…
772fc21357c4c223b4ec60e90a2805db78218032	Carcinus maenas	species	Metazoa	Arthropoda	Malacostraca	Decapoda	Carcinidae	Carcinus	Carcinus maenas	4	1	1350	NA	NA	predator	0	AATAAATAATATAAGGTTCTGATTACTTCCTCCGTCTTTAACCTTACTTTTAATAAGAGGGATGGTAGAAAGAGGAGTTGGAACAGGATGAACAGTCTATCCTCTTTTAGCAGGGGCTATCGCCCATGCTGGTGCTTCAGTTGATTTAGGGATTTTCTCTTTACATTTAGCCGGGGTTTCTTCTATTTTAGGAGCTGTAAATTTTATAACAACTATTATCAATATGCGTTCTTTCGGCATGACAATAGACCAGATACCTTTATTTGTGTGAGCTGTTTTTATTACTGCGATCCTTTTATTATTATCGTTGCCGGTTTTAGCAGGAGCTATTACAATACTTCTAACTGACCGAAATCTAAACACCTCATTCTTCGATCCTGCAGGAGGTGGGGACCCAGT…
789f463c8fa7f9e3ca2d661fca08d11256cf764c	Carcinus maenas	species	Metazoa	Arthropoda	Malacostraca	Decapoda	Carcinidae	Carcinus	Carcinus maenas	4	1	288	NA	NA	predator	0	AATAAATAATATAAGGTTCTGATTACTTCCTCCGTCTTTAACCTTACTTTTAATAAGAGGGATGGTAGAAAGAGGAGTTGGAACAGGATGAACAGTCTATCCTCCTTTAGCAGGGGCTATCGCCCATGCTGGTGCTTCAGTTGATTTAGGGATTTTCTCTTTACATTTAGCCGGGGTTTCTTCTATTTTAGGAGCTGTAAATTTTATAACAACTATTATCAATATGCGTTCTTTCGGCATGACAATAGACCAGATACCTTTATTTGTGTGAGCTGTTTTTATTACTGCGATCCTTTTATTATTATCGTTGCCGGTTTTAGCAGAAGCTATTACAATACTTCTAACTGACCGAAATCTAAACACCTCATTCTTCGATCCTGCAGGAGGTGGGGACCCAGT…
7c5b5047de4fcd580cc0c65e1fa798e075a25d9b	Hemigrapsus oregonensis	species	Metazoa	Arthropoda	Malacostraca	Decapoda	Varunidae	Hemigrapsus	Hemigrapsus oregonensis	4	1	612	Hemigrapsus oregonensis	species	retained	0	TATAAATAACATAAGTTTTTGACTTTTACCCCCATCTTTATCTCTTCTTCTAACAAGGAGAATAGTAGAGAGTGGTGTGGGGACTGGATGAACTGTCTACCCTCCCTTATCTGCTGCTATCGCTCACGCTGGGGCCTCTGTTGATTTGGGTATTTTTTCACTACATCTTGCTGGAGTCTCATCAATCTTAGGAGCTGTAAACTTTATAACTACTGTTATTAACATACGATCTTATGGTATAACAATAGACCAGATACCTCTTTTTGTTTGAGTGGTATTTATTACTGCCATTCTATTACTTCTATCTCTCCCTGTTTTAGCAGGAGCTATTACTATGTTGTTGACAGATCGAAACCTGAATACATCTTTTTTTGACCCTGCGGGGGGAGGGGACCCTGT…
7f87e5b2a5897b604e1613dcdac848de7985dee0	Arthropoda environmental sample	species	Metazoa	Arthropoda	NA	NA	NA	NA	Arthropoda environmental sample	4	1	268	NA	NA	manual_filter	non-specific ID	ACTAAATAACGTTTCATTCTGGATTCTTCCTCCTGCTATCGTGCTAATTCTAGCAAGTGTATTCGTAGAACAAGGGATGGGTACAGGTTGGACTATGTATGTTCCTCTATCAGGAGTACAAGCTCACTCTGGAGGATCTGTAGATCTAGCTATCTTCTCTCTTCACCTATCAGGAATCTCATCAATGCTTGGGGCAATGAACATCATTACTACAATCATTAACATGCGAGCACCTGGTATGACTCTACACAAAATGCCACTATTCGTTTGGGCTATGCTAATGCAATCAGTTATTATCGTTCTATGTATTCCAGTACTTGCTGGTGCAATTACAATGATTCTAACAGATCGAAACTTCAACACTTCATTCTACGATCCAGCTGGAGGAGGTGACCCGGT…
845bcbd29f3a227f9daa3fb36621bbb71ed46058	Neoporphyra haitanensis	species	NA	Rhodophyta	Bangiophyceae	Bangiales	Bangiaceae	Neoporphyra	Neoporphyra haitanensis	4	1	47	Neoporphyra	genus	retained	retain to genus; previously undetected non-native taxon	CATGAACAACATCTCATTCTGGTTGTTGCCACCTGCGATCATCTTGCTTTTGCTTTCAATGTTTGTTGAAGGCCCAACAGGCTTTTATGGTACTGGTGGTGGTTGGACAATTTATCCGCCGCTTTCAACAACTGGTCAGCCTGGTCCTGCGATGGACTTTGCGATCCTTGCGCTCCACGTTGCTGGTGCTTCATCGATCCTTGGTGCGATTAACTTCATTACGACAATCTTGAACATGCGTGCGCCTGGCATGACATTGCACAAAATGCCATTGTTTGCATGGTCAGTGCTTGTAACAGCGTTCTTGCTTCTATCGTCATTGCCAGTTCTTGCTGGTGCGATCACAATGCTTCTAACAGACCGTAACTTCGGGACTGCTTTCTTCACACCAGAAGGCGG…
854079f3019f4e2edcd271d22b6bcb4ab45cdcf8	Eriocheir sinensis	species	Metazoa	Arthropoda	Malacostraca	Decapoda	Varunidae	Eriocheir	Eriocheir sinensis	4	1	44	NA	NA	manual_filter	remove; previously undetected non-native taxon	CAAATGTCACAGTAATATGCATGCTGTTCAAGGTTTGAGTGTATCTCCTGAATGTGTGTCCGTAACCCACTGGCAGTGTAGCACAGATGGTGACACTGCGGGCACTCATGAGCCTTCTTGTCCTTGTGTATCCCCGTGTGTTCATGTAAATGCCTCTTGCTGCTGAAGGCTTTGTTGCACTGTAAACATGTAAAGGACTTTTTGATGGCATGCACTTCCCGCATGTGCCTGGCAAAATTGAATGCCTTAAGAAATGGTTTGGAACACTGATCACACTGGTAAGTTTCTTTCTTTCTTCGTTTTCCCTTTGG
8631c8817a3e0f66abffa477be2f44653cfe0d60	Carcinus maenas	species	Metazoa	Arthropoda	Malacostraca	Decapoda	Carcinidae	Carcinus	Carcinus maenas	4	8	3786	NA	NA	predator	0	AATAAATAATATAAGGTTCTGATTACTTCCTCCGTCTTTAACCTTACTTTTAATAAGAGGAATAGTAGAAAGAGGAGTTGGAACCGGATGAACAGTCTATCCTCCTTTAGCTGGAGCTATTGCCCACGCTGGTGCTTCAGTTGATTTAGGGATTTTCTCTTTACATTTAGCCGGGGTTTCTTCTATTTTAGGAGCTGTAAATTTTATAACAACTATTATCAATATGCGTTCTTTCGGCATGACAATAGACCAGATACCTTTATTTGTATGAGCTGTTTTTATTACTGCAATCCTTTTATTATTATCGCTGCCGGTTTTAGCAGGAGCTATTACAATACTTTTAACTGACCGAAATCTAAACACCTCATTCTTCGATCCTGCAGGAGGTGGAGACCCAGT…
86889b22f236c18548fa6fc9a8320dae324a0735	Carcinus maenas	species	Metazoa	Arthropoda	Malacostraca	Decapoda	Carcinidae	Carcinus	Carcinus maenas	4	1	34	NA	NA	predator	0	AATAAATAATATAAGGTTCTGATTACTTCCTCCGTCTTTAACCTTACTTTTAATAAGAGGGATGGTAGAAAGAGGAGTTGGAACAGGATGAACAGTCTATCCTCCTTTAGCAGGGGCTATCGCCCATGCTGGTGCTTCAGTTGATTTAGGGATTTTCTCTTTACATTTAGCCGGGGTTTCTTCTATTTTAGGAGCTGTAAATTTTATAACAACTATTATCAATATGCGTTCTTTCGGCATGACAATAGACCAGATACCCTTATTTGTGTGAGCTGTTTTTATTACTGCGATCCTTTTATTATTATCGTTGCCGGTTTTAGCAGGAGCTATTACAATACTTCTAACTGACCGAAATCTAAACACCTCATTCTTCGATCCTACAGGAGGTGGGGACCCAGT…
87ec645012ed69bd5bee03d67299974346f0c0bf	Ceratopogonidae	family	Metazoa	Arthropoda	Insecta	Diptera	Ceratopogonidae	NA	NA	4	1	93	Ceratopogonidae	family	retained	0	AATAAATAATATAAGATTTTGAATACTACCCCCGTCTTTATCTTTATTATTAATTAGTAGAATAGTAGAAAACGGGGCTGGGACAGGATGAACAGTTTATCCCCCTTTAGCTAATAATATTGCTCACAGAGGAGCATCAGTAGATTTAGCTATTTTCTCTCTCCATTTAGCTGGAATTTCTTCAATTTTAGGGGCAGTAAATTTTATTACTACAATTATTAATATACGATCAAATGGAATTTCATTTGATCGGATGCCTCTATTTGTATGGTCAGTTCTTATTACAGCAATTTTATTACTTTTATCACTCCCTGTTTTAGCCGGGGCGATTACTATATTATTAACAGATCGAAATTTAAATACCTCTTTTTTTGATCCGGCCGGAGGGGGGGACCCAAT…
88970e80052c93dea2514d51ca60cfa2857abd77	Carcinus maenas	species	Metazoa	Arthropoda	Malacostraca	Decapoda	Carcinidae	Carcinus	Carcinus maenas	4	1	368	NA	NA	predator	0	AATAAATAATATAAGGTTCTGATTACTTCCTCCGTCTTTAACCTTACTTTTAATAAGAGGGATGGTAGAAAGAGGAGTTGGAACAGGATGAACAGTCTATCCTCCTTTAGCAGGGGCTATCGCCCATGCTGGTGCTTCAGTTGATTTAGGGATTTTCTCTTTACATTTAGCCGTGGTTTCTTCTATTTTAGGAGCTGTAAATTTTATAACAACTATTATCAATATGCGTTCTTTCGGCATGACAATAGACCAGATACCTTTATTTGTGTGAGCTGTTTTTATTACTGCGATCCTTTTATTATTATCGTTGCCGGTTTTAGCAGGAGCTATTACAATACTTCTAACTGACCGAAATCTAAACACCTCATTCTTCGATCCTGCAGGAGGTGGGGACCCAGT…
895f3ba12c1f41f0472d5952dfde51cf78493b48	Carcinus maenas	species	Metazoa	Arthropoda	Malacostraca	Decapoda	Carcinidae	Carcinus	Carcinus maenas	4	1	88	NA	NA	predator	0	AATAAATAATATAAGGTTCTGATTACTTCCTCCGTCTTTAACCTTACTTTTAATAAGAGGGATGGTAGAAAGAGGAGTTGGAACAGGATGAACAGTCTATCCTCCTTTAGCAGGGGCTATCGCCCATGCTGGTGCTTCAGTTGATTTAGGGATTTTCTCTTTACATTTAGCCGGGGTTTCTTCTATTTTAGGAGCTGTAAATTTTATAACAACTATTATCAATATGCGTTCTTTCGGCATGACCATAGACCAGATACCTTTATTTGTGTGAGCTGTTTTTATTACTGCGATCCTTTTATTATTATCGTTGCCGGTTTTAGCAGGAGCTATTACAATACTTCTAACTGACCGAAATCTAAACACCTCATTCTTCGATCCTGCAGGAGGTGGGGACCCAGT…
8a0eadd9fc77392066e65864340fadb5e50fa757	Carcinus maenas	species	Metazoa	Arthropoda	Malacostraca	Decapoda	Carcinidae	Carcinus	Carcinus maenas	4	1	286	NA	NA	predator	0	AATAAATAATATAAGGTTCTGATTACTTCCTCCGTCTTTAACCTTACTTTTAATAAGAGGGATGGTAGAAAGAGGAGTTGGAACAGGATGAACAGTCTATCCTCCTTTAGCAGGGGCTATCGCCCATGCTGGTGCTTCAGTTGATTTAGGGATTTTCTCTTTACATTTAGCCGGGGTTTCTTCTATTTTAGGAGCTGTAAATTTTATAACAACTATTATCAATATGCGTTCTTTCGGCATGACAATAGACCAGATACCTTTATTTGTGTGAGCTGTTTTTATTACTGCGATCCTTTTATTATTATCGTTGCAGGTTTTAGCAGGAGCTATTACAATACTTCTAACTGACCGAAATCTAAACACCTCATTCTTCGATCCTGCAGGAGGTGGGGACCCAGT…
8a915f144b0ac201ed6e7866be265bca14ec857d	Crangon franciscorum	species	Metazoa	Arthropoda	Malacostraca	Decapoda	Crangonidae	Crangon	Crangon franciscorum	4	1	337	Crangon franciscorum	species	retained	0	TATAAATAATATAAGATTCTGATTACTACCCCCTGCTTTAACTCTTCTTTTATCTAGAGGTTTAGTGGAAAGAGGAGTAGGAACTGGATGAACGGTTTACCCTCCTCTTTCGGCTGGAATTGCTCACGCTGGAGCTTCAGTAGATATAGGAATTTTTTCTTTACACTTAGCTGGAGTATCCTCTATTCTTGGAGCTATTAATTTTATTACAACAGTAATTAATATACGAGCTGCTGGTATAACTATAGACCGACTTCCTTTATTTGTCTGATCTGTATTTTTAACAGCTATTCTTTTACTTCTTTCTCTCCCAGTTTTAGCTGGAGCTATTACTATACTTTTAACAGACCGAAATTTAAACACTTCATTCTTCGACCCAGTGGGGGGTGGTGGCCCTAT…
8b06aa586a1fc047098d910e31c661b8edf4f427	Homo sapiens	species	Metazoa	Chordata	Mammalia	Primates	Hominidae	Homo	Homo sapiens	4	5	1488	NA	NA	human_contamination	0	CATAAACAACATAAGCTTCTGACTCTTACCTCCCTCTCTCCTACTCCTGCTCGCATCTGCTATAGTGGAGGCCGGAGCAGGAACAGGTTGAACAGTCTACCCTCCCTTAGCAGGGAACTACTCCCACCCTGGAGCCTCCGTAGACCTAACCATCTTCTCCTTACACCTAGCAGGTGTCTCCTCTATCTTAGGGGCCATCAATTTCATCACAACAATTATCAATATAAAACCCCCTGCCATAACCCAATACCAAACGCCCCTCTTCGTCTGATCCGTCCTAATCACAGCAGTCCTACTTCTCCTATCTCTCCCAGTCCTAGCTGCTGGCATCACTATACTACTAACAGACCGCAACCTCAACACCACCTTCTTCGACCCCGCCGGAGGAGGAGACCCCAT…
8bbc7a390d8e0ce3a1e3153fc0a659efecbfd488	Carcinus maenas	species	Metazoa	Arthropoda	Malacostraca	Decapoda	Carcinidae	Carcinus	Carcinus maenas	4	1	95	NA	NA	predator	0	AATAAATAATATAAGGTTCTGATTACTTCCTCCGTCTTTAACCTTACTTTTAATAAGAGGGATGGTAGAAAGAGGAGTTGGAATAGGATGAACAGTCTATCCTCCTTTAGCAGGGGCTATCGCCCATGCTGGTGCTTCAGTTGATTTAGGGATTTTCTCTTTACATTTAGCCGGGGTTTCTTCTATTTTAGGAGCTGTAAATTTTATAATAACTATTATCAATATGCGTTTTTTCGGCATGACAATAGACCAGATACCTTTATTTGTGTGAGCTGTTTTTATTACTGCGATCCTTTTATTATTATCGTTGCCGGTTTTAGCAGGAGTTATTATAATATTTTTAACTGACCGAAATCTAAACACCTCATTCTTCGATCCTGCAGGAGGTGGGGACCCAGT…
8c6139a57a63429cf855089057addfe109855567	Crangon franciscorum	species	Metazoa	Arthropoda	Malacostraca	Decapoda	Crangonidae	Crangon	Crangon franciscorum	4	1	13	Crangon franciscorum	species	retained	0	GAGAGGGCATTTCCTCGTATAAATAATGTAAGATTCTGATTACTACCCCCTGCTTTAACTCTTCTTTTATCTAGAGGTTTAGTGGAAAGAGGAGTAGGAACTGGATGAACGGTTTACCCTCCTCTTTCGGCTGGAATTGCTCACGCTGGAGCTTCAGTAGGTATAGGAATTTTTTCTTTACACTTAGCTGGAGTATCCTCTATTCTTGGAGCTATTAATTTTATTACAACAGTAATTAATATACGAGCTGCTGGTATAACTATAGACCGACTTCCTTTATTTGTCTGATCTGTATTTTTAACAGCTATTCTTTTACTTCTTTCTCTCCCAGTTTTAGCTGGAGCTATTACTATACTTTTAACAGACCGAAATTTAAACACTTCATTCTTCGACCCAGTG…
8dbe421c722046c9c83d735bce93053066bd4e2a	Carcinus maenas	species	Metazoa	Arthropoda	Malacostraca	Decapoda	Carcinidae	Carcinus	Carcinus maenas	4	2	409	NA	NA	predator	0	AATAAATAATATAAGGTTCTGATTACTTCCTCCGTCTTTAACCTTACTTTTAATAAGAGGGATGGTAGAAAGAGGAGTTGGAACAGGATGAACAGTCTATCCTCCTTTAGCAGGGGCTATCGTCCATGCTGGTGCTTCAGTTGATTTAGGGATTTTCTCTTTACATTTAGCCGGGGTTTCTTCTATTTTAGGAGCTGTAAATTTTATAACAACTATTATCAATATGCGTTCTTTCGGCATGACAATAGACCAGATACCTTTATTTGTGTGAGCTGTTTTTATTACTGCGATCCTTTTATTATTATCGTTGCCGGTTTTAGCAGGAGCTATTACAATACTTCTAACTGACCGAAATCTAAACACCTCATTCTTCGATCCTGCAGGAGGTGGGGACCCAGT…
8f149d9acc17742887408a45ea18234085215f10	Carcinus maenas	species	Metazoa	Arthropoda	Malacostraca	Decapoda	Carcinidae	Carcinus	Carcinus maenas	4	4	43	NA	NA	predator	0	AATAAATAATATGAGATTCTGATTACTTCCTCCGTCTTTAACCTTACTTTTAATAAGAGGAATAGTAGAAAGAGGAGTTGGAACCGGATGGACAGTCTATCCTCCTTTAGCTGGAGCTATTGCCCATGCCGGGGCTTCAGTTGATCTAGGGATTTTCTCTTTACATTTAGCCCGGTTTCTTCTATTTTAGGGGCTGTAAATTTTATAACAACTATTATCAATATGCGTTCTTTTGGCATGACAATAGATCAGATACCTTTATTTGTGTGAGCTGTTTTTATTACTGCAATCCTTTTATTATTATCATTGCCGGTTTTAGCAGGAGCTATTACAATACTTTTAACTGATCGAAATCTAAATACTTCATTCTTCGATCCTGCAGGAGGGGGAGACCCAGTT…
8f36bd26cb0a5c382f1ee145747931ecaa862f19	Petalonia fascia	species	NA	NA	Phaeophyceae	Ectocarpales	Scytosiphonaceae	Petalonia	Petalonia fascia	4	1	3565	Petalonia fascia	species	retained	0	TATGAATAATATTAGTTTTTGGTTATTACCACCGTCTCTAATACTTCTTTTAGCATCTTCTTTAGTTGAATCTGGTGCAGGTACTGGTTGGACTGTTTACCCACCGTTAAGTGGTATTCAAGCACACTCGGGCCCTTCTGTAGATTTAGCTATTTTTAGTCTTCATTTATCTGGTGCAGCTTCTATTTTAGGTGCAATAAATTTTATTACCACTATATTTAATATGAGAGCTCCCGGTATGACTATGGATAGATTACCTCTTTTTGTGTGGTCTGTTTTAATTACTGCGTTCTTACTTTTGTTATCTCTTCCAGTTTTAGCTGGAGGTATTACAATGTTATTAACAGATAGAAATTTTAATACAACTTTTTTTGATCCTGCTGGTGGTGGAGACCCGGT…
9000086c7ef6bf0c0373b4e1f6005c180addade5	Botrylloides violaceus	species	Metazoa	Chordata	Ascidiacea	Stolidobranchia	Styelidae	Botrylloides	Botrylloides violaceus	4	1	18	Botrylloides violaceus	species	retained	0	TCTTAACAACATAAGTTTTTGGCTTTTGCCACCGGCTCTATTTTTTCTTTTTATTAGCTCAATAATTGAGAGCAGAGTTAGGACAAGGTGAACTGTTTACCCTCCTCTGTCGAGGAATTTGGCGCATTCTGGGGCAGCATTGGACTGTGCTATTTTTTCTTTACATTTGGCAAGGGTGTCTAGTATTTTGAGGTCTTTGAATTTTATAACTACTCTATTCAACATAAAGGTGAAGAGGTGGAGGATATTTTCTATGTCTTTGTTTTGTTGGACAATGTTGGTAACTACTGTTTTGCTCTTATTGTCTTTACCGGTGTTGGCAGCAGCCATTACAATATTACTTTTTGATCGTAATTTCAATACGTCTTTCTTCGATCCGTCAGGTAGGGGGGACCCTGT…
92ac7130fcb82026e1791a0511fa8aeccb0e05e1	Carcinus maenas	species	Metazoa	Arthropoda	Malacostraca	Decapoda	Carcinidae	Carcinus	Carcinus maenas	4	1	1886	NA	NA	predator	0	AATAAATAATATAAGGTTCTGATTACTTCCTCCGTCTTTAACCTTACTTTTAATAAGAGGGATGGTAGAAAGAGGAGTTGGAACAGGATGAACAGTCTATCCTCCTTTAGCAGGGGCTATCGCCCATGCTGGTGCTTCAGTTGATTTAGGGATTTTCTCTTTACATTTAGCCGGGGTTTCTTCTATTTTAGGAGCTGTAAATTTTATAACAACTATTATCAATATGCGTTCTTTCGGCATGACAATAGACCAGATACCTTTATTTGTGTGAGCTGTTTTTATTACTGCGATTCTTTTATTATTATCGTTGCCGGTTTTAGCAGGAGCTATTACAATACTTCTAACTGACCGAAATCTAAACACCTCATTCTTCGATCCTGCAGGAGGTGGGGACCCAGT…
92d8d28b917a6e2d05d11ccb940727b318ef46ac	Myrionema balticum	species	NA	NA	Phaeophyceae	Ectocarpales	Chordariaceae	Myrionema	Myrionema balticum	4	1	42	NA	NA	nonTarget	0	TATGAATAACATTAGTTTTTGGTTATTACCTCCATCTTTAATATTACTTTTAGCTTCTTCCTTGGTAGAGTCTGGAGCGGGTACAGGTTGGACTGTTTACCCACCATTAAGTGGTATTCAAGCACATTCAGGACCTTCAGTGGATTTAGCAATTTTTAGTCTTCATTTATCTGGTGCGGCGTCTATTTTAGGGGCTATAAATTTTATTACTACTATTTTTAACATGCGTGCACCTGGTATGACTATGGATAGATTACCTCTTTTTGTTTGGTCTGTTTTAATCACAGCATTTTTACTTTTGTTATCTTTACCTGTGCTAGCCGGGGGTATTACAATGTTATTAACTGATAGAAATTTTAATACCACTTTTTTTGACCCTGCTGGTGGTGGAGATCCTGT…
92ef887bf1e22eec80630f2f1f0a134b8e70a8dd	Hemigrapsus oregonensis	species	Metazoa	Arthropoda	Malacostraca	Decapoda	Varunidae	Hemigrapsus	Hemigrapsus oregonensis	4	1	25	Hemigrapsus oregonensis	species	retained	0	TATAAATAACATAAGTTTTTGACTTTTACCCCCATCTTTATCTCTTCTTCTAACAAGGAGAATAGTAGAGAGTGGTGTGGGGACTGGATGAACTGTCTACCCTCCCTTATCTGCTGCTACCGCTCACGCTGGGGCCCCTGTTGATTTGGGTATTTTTTCACTACATCTTGCTGGAGTCCCATCAATCTTAGGAGCTGTAAACTTTATAACTACTGTTATTAACATACGATCTTATGGTATAACAATAGACCAGATACCTCTTTTTGTTTGAGCGGTATTTATTACTGCCATTCTATTACTTCTATCTCTCCCTGTTTTAGCAGGAGCTATTACTATGTTGTTGACAGATCGAAACCTGAATACATCTTTTTTTGACCCTGCGGGGGGAGGGGACCCTGT…
98304853f4309682f2f013d1e5a24776a04a18e3	Carcinus maenas	species	Metazoa	Arthropoda	Malacostraca	Decapoda	Carcinidae	Carcinus	Carcinus maenas	4	1	325	NA	NA	predator	0	AATAAATAATATAAGGTTCTGATTACTTCCTCCGTCTTTAACCTTACTTTTAATAAGAGGGATGGTAGGAAGAGGAGTTGGAACAGGATGAACAGTCTATCCTCCTTTAGCAGGGGCTATCGCCCATGCTGGTGCTTCAGTTGATTTAGGGATTTTCTCTTTACATTTAGCCGGGGTTTCTTCTATTTTAGGAGCTGTAAATTTTATAACAACTATTATCAATATGCGTTCTTTCGGCATGACAATAGACCAGATACCTTTATTTGTGTGAGCTGTTTTTATTACTGCGATCCTTTTATTATTATCGTTGCCGGTTTTAGCAGGAGCTATTACAATACTTCTAACTGACCGAAATCTAAACACCTCATTCTTCGATCCTGCAGGAGGTGGGGACCCAGT…
99a75a1b8f0d289750d5f2665d8e289e646e0a68	Hemigrapsus oregonensis	species	Metazoa	Arthropoda	Malacostraca	Decapoda	Varunidae	Hemigrapsus	Hemigrapsus oregonensis	4	1	635	Hemigrapsus oregonensis	species	retained	0	TATAAATAACATAAGTTTTTGACTTTTACCCCCATCCTTATCTCTTCTTCTAACAAGGAGAATAGTAGAGAGTGGTGTGGGGACTGGATGAACTGTCTACCCTCCCTTATCTGCTGCTATCGCTCACGCTGGGGCCTCTGTTGATTTGGGTATTTTTTCACTACATCTTGCTGGAGTCTCATCAATCTTAGGAGCTGTAAACTTTATAACTACTGTTATTAACATACGATCTTATGGTATAACAATAGACCAGATACCTCTTTTTGTTTGAGCGGTATTTATTACTGCCATTCTATTACTTCTATCTCTCCCTGTTTTAGCAGGAGCTATTACTATGTTGTTGACAGATCGAAACCTGAATACATCTTTTTTTGACCCTGCGGGGGGAGGGGACCCTGT…
9b5e0d18bced962bece6b04796798cae5e40b7be	Homo sapiens	species	Metazoa	Chordata	Mammalia	Primates	Hominidae	Homo	Homo sapiens	4	1	73	NA	NA	human_contamination	0	GATAAATAATATGAGCTTCTGACTTCTCTTCCCATCTTTTCTACTCCTACTTGCGTCTTCAATAGTAGAAGCTGGTGCTGGAACCCGCTGGACAGTTTATCCCTCTTTAGCAGGAAACCCATCACATGCAGGAGCCTCTGTGGACCTGATCATCATCTTGCTCCACTTAGCAGGTGTCTCTTCTATTTTAAGGGCCATTAACTTTATTACGACAATTATTAACATAAAACCCCCAGCTATATCCCAGTATCAAACACCCCTTTTCGTTTGATCAATCCTCATTACGGTAGTCCTTCTACTCCTTTCCCTCCCAGTCCTAGCTGCCGGCATTTCTACACTATTACTACACTACTAACTGACAGTAACCTCAACACTACTTTTTTTGACCCTGCTGGAGAG…
9c4027a1ff065a7e402b35870f123c76da58dd7a	Carcinus maenas	species	Metazoa	Arthropoda	Malacostraca	Decapoda	Carcinidae	Carcinus	Carcinus maenas	4	2	264	NA	NA	predator	0	AATAAATAATATGAGATTCTGATTACTTCCTCCGTCTTTAACCTTACTTTTAATAAGAGGAATAGTAGAAAGAGGAGTTGGAACCGGATGGACAGTCTATCCTCCTTTAGCTGGAGCTATTGCCCATGCCGGGGCTTCAGTTGATCTAGGGATTTTCTCTTTACATTTAGCCCGGTTTCTTCTATTTTAGGGGCTGTAAATTTTATAACAACTATTATCAATATGCGTTCTTTTGGCATGACAATAGATCAGATACCTTTATTTGTGTGAGCTGTTTTTATTACTGCAATCCTTTTATTATTATCATTGCCGGTTTTAGCAGGAGCTATTACAATACTTTTAACTGATCGAAATCTAAACACTTCATTCTTCGATCCTGCAGGAGGGGGAGACCCAGTT…
9e6859d624eebf6626a3ef4b0a0bc9afd1f82766	Carcinus maenas	species	Metazoa	Arthropoda	Malacostraca	Decapoda	Carcinidae	Carcinus	Carcinus maenas	4	1	583	NA	NA	predator	0	AATAAATAATATAAGGTTCTGATTACTTCCTCCGTCTTTAACCTTACTTTTAATAAGAGGGATGGTAGAAAGAGGAGTTGGAACAGGATGAACAGTCTATCCTCCTTTAGCAGGGGCTATCGCCCATGCTGGTGCTTCAGTTGATTTAGGGATTTTCTCTTTACATTTAGCCGGGGTTTCTTCTATTTTAGGAGCTGCAAATTTTATAACAACTATTATCAATATGCGTTCTTTCGGCATGACAATAGACCAGATACCTTTATTTGTGTGAGCTGTTTTTATTACTGCGATCCTTTTATTATTATCGTTGCCGGTTTTAGCAGGAGCTATTACAATACTTCTAACTGACCGAAATCTAAACACCTCATTCTTCGATCCTGCAGGAGGTGGGGACCCAGT…
a04bba61822621ab34f98e2024d216b6d46d127b	Carcinus maenas	species	Metazoa	Arthropoda	Malacostraca	Decapoda	Carcinidae	Carcinus	Carcinus maenas	4	1	243	NA	NA	predator	0	AATAAATAATATAAGGTTCTGATTACTTCCTCCGTCTTTAACCTTACTTTTAATAAGAGGGGTGGTAGAAAGAGGAGTTGGAACAGGATGAACAGTCTATCCTCCTTTAGCAGGGGCTATCGCCCATGCTGGTGCTTCAGTTGATTTAGGGATTTTCTCTTTACATTTAGCCGGGGTTTCTTCTATTTTAGGAGCTGTAAATTTTATAACAACTATTATCAATATGCGTTCTTTCGGCATGACAATAGACCAGATACCTTTATTTGTGTGAGCTGTTTTTATTACTGCGATCCTTTTATTATTATCGTTGCCGGTTTTAGCAGGAGCTATTACAATACTTCTAACTGACCGAAATCTAAACACCTCATTCTTCGATCCTGCAGGAGGTGGGGACCCAGT…
a1080a146f113cebf828a630fd39414fe640772b	Carcinus maenas	species	Metazoa	Arthropoda	Malacostraca	Decapoda	Carcinidae	Carcinus	Carcinus maenas	4	4	192	NA	NA	predator	0	CCTCCCTCCTCTAAGGTTCTGATTACTTCCTCCGTCTTTAACCTTACTTTTAATAAGAGGGATGGTAGAAAGAGGAGTTGGAACAGGATGAACAGTCTATCCTCCTTTAGCAGGGGCTATCGCCCATGCTGGTGCTTCAGTTGATTTAGGGATTTTCTCTTTACATTTAGCCGGGGTTTCTTCTATTTTAGGAGCTGTAAATTTTATAACAACTATTATCAATATGCGTTCTTTCGGCATGACAATAGACCAGATACCTTTATTTGTGTGAGCTGTTTTTATTACTGCGATCCTTTTATTATTATCGTTGCCGGTTTTAGCAGGAGCTATTACAATACTTCTAACTGACCGAAATCTAAACACCTCATTCTTCGATCCTGCAGGAGGTGGGGACCCAGT…
a1838aa9dada31ad691af4a088a8ab9f36db04b4	Chordariaceae	family	NA	NA	Phaeophyceae	Ectocarpales	Chordariaceae	NA	NA	4	1	203	Chordariaceae	family	retained	0	TATGAATAATATAAGTTTTTGGTTATTGCCACCGTCTTTAATATTGCTTTTAGCTTCTTCTTTAGTAGAGTCTGGAGCAGGTACAGGTTGGACAGTTTATCCACCATTAAGTGGTATTCAGGCACATTCAGGGCCTTCAGTAGATTTGGCAATTTTTAGTTTGCATTTATCCGGTGCTGCATCTATTTTAGGAGCTATAAATTTTATTACTACAATTTTTAATATGCGTGCGCCTGGTATGACTATGGATAGGCTACCTCTATTCGTTTGGTCTGTTTTAATTACGGCATTTTTACTTTTACTTTCGTTACCTGTGTTAGCTGGAGGTATTACTATGTTGTTAACAGATAGAAATTTTAATACTACTTTTTTTGATCCTGCTGGTGGTGGAGATCCTGT…
a540b0b3ee28010f80a0ca555d71bf40aed528cc	Carcinus maenas	species	Metazoa	Arthropoda	Malacostraca	Decapoda	Carcinidae	Carcinus	Carcinus maenas	4	1	105	NA	NA	predator	0	AATAAATAATATAAGGTTCTGATTACTTCCTCCGTCTTTAACCTTACTTTTAATAAGAGGGATGGTAGAAAGAGGAGTTGGAACAGGATGAACAGTCTATCCTCCTTTAGCAGGGGCTATCGCCCATGCTGGTGCTTCAGTTGATTTAGGGATTTTCTCTTTACATTTAGCCGGGGTTTCTTCTATTTTAGGAGCTGTAAATTTTATAACAACTATTATCAATATGCGTTCTTTCGGCATGACAATAGACCAGATACCTTTATTTGTGTGAGCTGTTTTTATTACTGCGATCCTTTTATTATTATCGTTGCCGGTTTTAGCAGGAGCTATTACAATACTTCTAACTGACCGAAATCTAAACACCTCATTCTTCGATCCTGCAGGGGGTGGGGACCCAGT…
a5456fba78b441cef1a8ee900580d19320e7bdec	Ectocarpus fasciculatus	species	NA	NA	Phaeophyceae	Ectocarpales	Ectocarpaceae	Ectocarpus	Ectocarpus fasciculatus	4	1	34	Ectocarpus fasciculatus	species	retained	0	TATGAATAACATTAGTTTTTGGCTACTCCCCCCGTCTTTAATTCTTCTTTTAGCATCTTCTTTAGTGGAATCTGGAGCAGGTACAGGGTGGACAGTTTACCCGCCTCTAAGTGGTATTCAGGCCCACTCGGGTCCTTCTGTAGATTTAGCTATATTTAGTCTTCACTTGTCAGGTGCAGCTTCTATTTTAGGGGCCATAAATTTTATTACAACTATCTTTAATATGCGTGCCCCTGGTATGACTATGGATCGATTACCTCTCTTTGTATGGTCTGTTTTAATTACAGCTTTCTTATTGTTATTATCTCTTCCTGTTTTAGCTGGTGGTATTACAATGTTATTAACTGATAGAAATTTTAATACTACTTTTTTTGATCCTGCTGGGGGAGGAGATCCAGT…
a6f89771d2d069c3e61d88167025532ef0832332	Carcinus maenas	species	Metazoa	Arthropoda	Malacostraca	Decapoda	Carcinidae	Carcinus	Carcinus maenas	4	1	312	NA	NA	predator	0	AATAAATAATATAAGGTTCTGATTACTTCCTCCGTCTTTAACCTTACTTTTAATAAGAGGGATGGTAGAAAGAGGAGTTGGAACAGGATGAACAGTCTATCCTCCTTTAGCAGGGGCTATCGCCCATGCTGGTGCTTCAGTTGATTTAGGGATTTTCTCTTTACATTTAGCCGGGGTTTTTTCTATTTTAGGAGCTGTAAATTTTATAACAACTATTATCAATATGCGTTCTTTCGGCATGACAATAGACCAGATACCTTTATTTGTGTGAGCTGTTTTTATTACTGCGATCCTTTTATTATTATCGTTGCCGGTTTTAGCAGGAGCTATTACAATACTTCTAACTGACCGAAATCTAAACACCTCATTCTTCGATCCTGCAGGAGGTGGGGACCCAGT…
a7818c9c04fd44e60a484bf54ef42d9e99e202f4	Crangon franciscorum	species	Metazoa	Arthropoda	Malacostraca	Decapoda	Crangonidae	Crangon	Crangon franciscorum	4	1	463	Crangon franciscorum	species	retained	0	TATAAATAATATAAGATTCTGATTACTACCCCCTGCTTTAACTCTTCTTTTATCTAGAGGTTTAGTGGAAAGAGGAGTAGGAACTGGATGAACGGTTTACCCTCCTCTTTAGGCTGGAATTGCTCACGCTGGAGCTTCAGTAGATATAGGAATTTTTTCTTTACACTTAGCTGGAGTATCCTCTATTCTTGGAGCTATTAATTTTATTACAACAGTAATTAATATACGAGCTGCTGGTATAACTATAGACCGACTTCCTTTATTTGTCTGATCTGTATTTTTAACAGCTATTCTTTTACTTCTTTCTCTCCCAGTTTTAGCTGGAGCTATTACTATACTTTTAACAGACCGAAATTTAAACACTTCATTCTTCGACCCAGTGGGGGGTGGTGACCCTAT…
a7a3886605a6ac27c4d4939b8c942b67aaf89b51	Ampithoe valida	species	Metazoa	Arthropoda	Malacostraca	Amphipoda	Ampithoidae	Ampithoe	Ampithoe valida	4	1	482	Ampithoe valida	species	retained	0	AATGAATAATATAAGATTTTGATTACTACCGCCCTCTTTAACTCTCCTATTAATAAGAGGAATGGTAGAAAGAGGGGTAGGTACTGGGTGAACAGTTTACCCCCCTTTAAGAGGGGCAATTGCCCATAGAGGGGGTGCTGTAGATTTAGCAATTTTTTCTCTCCATCTAGCGGGTGCCAGTTCAATTTTAGGTGCCATTAATTTTATCTCCACCGTAATTAATATACGAGCTGAAAATATATATATAGACCGAATCCCTTTATTCGTCTGATCTGTATTTATTACAGCTATTTTATTACTACTATCCCTCCCTGTATTAGCGGGTGCAATTACAATACTTCTAACAGATCGAAATTTAAATACATCTTTTTTTGACCCATTAGGCGGGGGGGACCCTAT…
a8c74a9d3f43004268a92ccef4e422542da35ad6	Carcinus maenas	species	Metazoa	Arthropoda	Malacostraca	Decapoda	Carcinidae	Carcinus	Carcinus maenas	4	1	246	NA	NA	predator	0	AATAAATTATATGAGATTCTGATTACTTCCTCCGTCTTTAACCTTACTTTTAATAAAAGGAATAGTAGAAAGAGGAGTCGGAACCGGATGGACAGTCTATCCTCCTTTAGCTGGAGCTATTGCCCATGCCGGTGCTTCAGTTGATCTAGGGATTTTTTCTTTACATTTAGCTGGGGTTTCTTCTATTTTAGGGGCTGTAAATTTTATAACAACTATTATCAATATGCGTTCTTTCGGCATGACAATAGATCAGATACCTTTATTTGTGTGAGCCGTTTTTATTACTGCAATCCTTTTATTACTATCATTGCCGGTTTTAGCAGGAGCTATTACAATACTTTTAACTGACCGAAATCTAAACACCTTATTCTTCGATCCTGCAGGAGGTGGAGACCCAGT…
ad16262d8e3e960367314182aed3ba681b40227f	Carcinus maenas	species	Metazoa	Arthropoda	Malacostraca	Decapoda	Carcinidae	Carcinus	Carcinus maenas	4	1	901	NA	NA	predator	0	AATAAATAATATAAGGTTCTGATTACTTCCTCCGTCTTTAACCTTACTTTTAATAAGAGGGATGGTAGAAAGAGGAGTTGGAACAGGATGAACAGTCTATTCTCCTTTAGCAGGGGCTATCGCCCATGCTGGTGCTTCAGTTGATTTAGGGATTTTCTCTTTACATTTAGCCGGGGTTTCTTCTATTTTAGGAGCTGTAAATTTTATAACAACTATTATCAATATGCGTTCTTTCGGCATGACAATAGACCAGATACCTTTATTTGTGTGAGCTGTTTTTATTACTGCGATCCTTTTATTATTATCGTTGCCGGTTTTAGCAGGAGCTATTACAATACTTCTAACTGACCGAAATCTAAACACCTCATTCTTCGATCCTGCAGGAGGTGGGGACCCAGT…
afe0380c7865b8e1de3b2f87313da5d6d05d570a	Carcinus maenas	species	Metazoa	Arthropoda	Malacostraca	Decapoda	Carcinidae	Carcinus	Carcinus maenas	4	1	2	NA	NA	predator	0	AATAAATAATATAAGGTTCTGATTACTTCCTCCGTCTTTAACCTTACTTTTAATAAGAGGGATGGTAGAAAGAGGAGTTGGAACAGGATGAACAGTCTATCCTCCTTTAGCAGGGGCTATCGCCCATGCTGGTGCTTCAGTTGATTTAGGGATTTTCTCTTTACATTTAGCCGGGGTTTCTTCTATTTTAGGAGCTGTAAATTTTATAACAACTATTATCAATATGCGTTCTTTCGGCATGACAATAGACCAGATACCTTTATTTGTGTGAGCTGTGTTTATTACTGCGATCCTTTTATTATTATCGTTGCCGGTTTTAGCAGGAGCTATTACTATGTTATTAACGGATAGAAATTTTAATACAACTTTTTTTGATCCTGCTGGTGGTGGGGACCCAGT…
b1c02f8331bd1881b2f102d7b893b2f92972ac90	Hemigrapsus oregonensis	species	Metazoa	Arthropoda	Malacostraca	Decapoda	Varunidae	Hemigrapsus	Hemigrapsus oregonensis	4	1	575	Hemigrapsus oregonensis	species	retained	0	TATAAATAACATAAGTTTTTGACTTTTACCCCCATCTTTATCTCTTCTTCTAACAAGGAGAATAGTAGAGAGTGGTGTGGGGACTGGATGAACTGTCTACCCTCCCTTATCTGCTGCTATCGCTCACGCTGGGGCCTCTGTTGATTTGGGTATTTTTTCACTACATCTTGCTGGAGTCTCATCAATCTTAGGAGCTGTAAACTTTATAACTACTGTTATTAACATACGATCTTATGGTATAACAATAGACCAGATACCTCTTTTTGTTTGAGCGGTATTTATTACTGCCATTCTATTACTTCTATCTCTCCCTGTTTTAGCAGGAGCTATTACTATGTTGTTGACAGATCAAAACCTGAATACATCTTTTTTTGACCCTGCGGGGGGAGGGGACCCTGT…
b422e225121aa8afad7b17af9582134a32c71177	Arachnida sp. BOLD:ACM9770	species	Metazoa	Arthropoda	Arachnida	NA	NA	NA	Arachnida sp. BOLD:ACM9770	4	1	141	Arachnida	class	retained	0	GCTAAATAATATAAGTTTCTGACTATTACCACCTAGTTTATTATTATTCTTATTTGCTAGTGGAATAGAAAATGGAGCCGGAACAGGTTGAACACTTTACCCTCCATTAAGTGGAGTACAGAGTCACAGTGGACCTAGTGTAGATTTAGCTATCTTCGGATTACACTTATCAGGTATAAGTAGTTTATTAGGTGCAGTAAACTTTATAACTACAATACTTAATATGAGAAGTCCAGGTATAAGATTACACAAATTAGCTTTATTTGGATGGGCAGTAATAGTTACTGCAGTATTATTATTATTATCTTTACCTGTCTTGGCAGGAGCCATCACTATGGTATTAACTGATCGTAATTTTAATACATCATTCTTTGAAGCAGCTGGAGGTGGTGATCCTAT…
b553a2daa4b96db2aa89c618f97dbb96438c7ffe	Carcinus maenas	species	Metazoa	Arthropoda	Malacostraca	Decapoda	Carcinidae	Carcinus	Carcinus maenas	4	1	84	NA	NA	predator	0	AATAAATAATATAAGGTTCTGATTACTTCCTCCGTCTTTAACCTTACTTTTAATAAGAGGGATGGTAGAAAGAGGAGTTGGAACAGGATGAACAGTCTATCCTCCTTTAGCAGGGGCTATCGCCCATGCTGGTGCTTCAGTTGATTTAGGGATTTTCTCTTTACATTTAGCCGGGGTTTCTTCTATTTTAGGAGCTGTAAATTTTATAACAACTATTATCAATATGCGTTCTTTCGGCATGACAATAGACCAGATACCTTTATTTGTGTGAGCTGTTTTTATTACTGCGACCCTTTTATTATTATCGTTGCCGGTTTTAGCAGGAGCTATTACAATACTTCTAACTGACCGAAATCTAAACACCTCATTCTTCGATCCTGCAGGAGGTGGGGACCCAGT…
bbbc47034989fef8ab3ad513c542d341e132a721	Hemigrapsus oregonensis	species	Metazoa	Arthropoda	Malacostraca	Decapoda	Varunidae	Hemigrapsus	Hemigrapsus oregonensis	4	1	515	Hemigrapsus oregonensis	species	retained	0	TATAAATAACATAAGTTTTTGACTTTTACCCCCATCTTTATCTCTTCTTCTAACAAGGAGAATAGTAGAGAGTGGTGTGGGGACTGGATGAACTGTCTACCCTCCCTTATCTGCTGCTATCGCTCACGCTGGGGCCTCTGTTGATTTGGGTATTTTTTCACTACATCTTGCTGGAGTCTCATCAATCTTAGGAGCTGTAAACTTTATAACTACTGTTATTAACATACGATCTTATGGTATAACAATAGACCAGATACCTCTTTTTGTTTGAGCGGTATTTATTACTGCCATTCTATTACTTCTATCTCTCCCTGTTTTAGCAGGAGCTATTACTATGTTGTTGACAGATCGAAACCTGAATACATCTTTTTTTGACCCTGCGGGGGGAGGGGACTCTGT…
bbeb8dc0a5e399aa8c03c954e84e96e4d2f82419	Carcinus maenas	species	Metazoa	Arthropoda	Malacostraca	Decapoda	Carcinidae	Carcinus	Carcinus maenas	4	1	95	NA	NA	predator	0	AATAAATAATATAAGGTTCTGATTACTTCCTCCGTCTTTAACCTTACTTTTAATAAGAGGGATGGTAGAAAGAGGAGTTGGAACAGGATGAACAGTCTATCCTCCTTTAGCAGGGGCTATCGCCCATGCTGGTGCTTCAGTTGATTTAGGGATTTTCTCTTTAAATTTAGCCGGGGTTTCTTCTATTTTAGGAGCTGTAAATTTTATAACAACTATTATCAATATGCGTTCTTTCGGCATGACAATAGACCAGATACCTTTATTTGTGTGAGCTGTTTTTATTACTGCGATCCTTTTATTATTATCGTTGCCGGTTTTAGCAGGAGCTATTACAATACTTCTAACTGACCGAAATCTAAACACCTCATTCTTCGATCCTGCAGGAGGTGGGGACCCAGT…
bc69b29ff9f16314b33fce1ea3feb4179a274913	Neoporphyra haitanensis	species	NA	Rhodophyta	Bangiophyceae	Bangiales	Bangiaceae	Neoporphyra	Neoporphyra haitanensis	4	1	127	Neoporphyra	genus	retained	retain to genus; previously undetected non-native taxon	CATGAACAACATCTCATTCTGGTTGTTGCCACCTGCGATCATCTTGCTTTTGCTTTCAATGTTTGTTGAAGGCCCAACAGGCTTTTATGGTACTGGTGGTGGTTGGACAATTTATCCGCCGCTTTCAACAACTGGTCAGCCTGGTCCTGCGATGGACTTTGCGATCCTTGCGCTCCACGTTGCTGGTGCTTCATCGATCCTTGGTGCGATTAACTTCATTACGACAATCTTGAACATGCGTGCGCCTGGCATGACATTGCACAAAATGCCATTGTTTGCATGGTCAGTGCTTGTAACAGCGTTCTTGCTTCTATTGTCATTGCCAGTTCTTGCTGGTGCGATCACAATGCTTCTAACAGACCGTAACTTCGGGACTGCTTTCTTCACACCAGAAGGCGG…
bc9f76bcaa6f326ccde9ef6a3268599daaa95d5a	Neoporphyra haitanensis	species	NA	Rhodophyta	Bangiophyceae	Bangiales	Bangiaceae	Neoporphyra	Neoporphyra haitanensis	4	1	774	Neoporphyra	genus	retained	retain to genus; previously undetected non-native taxon	CATGAACAACATCTCATTCTGGTTGTTGCCACCTGCGATCATCTTGCTTTTGCTTTCAATGTTTGTTGAAGGTCCAACAGGCTTTTATGGTACTGGTGGTGGTTGGACAATTTATCCGCCGCTTTCAACAACTGGTCAGCCTGGTCCTGCGATGGACTTTGCGATCCTTGCGCTCCACGTTGCTGGTGCTTCATCGATCCTTGGTGCGATTAACTTCATTACGACAATTTTGAACATGCGTGCGCCTGGCATGACATTGCACAAAATGCCATTGTTTGCATGGTCAGTGCTTGTAACAGCGTTCTTGCTTCTATTGTCATTGCCAGTTCTTGCTGGTGCGATCACAATGCTTCTAACAGACCGTAACTTCGGGACTGCTTTCTTCACACCAGAAGGCGG…
bd7347f8722f2e04ec95a5d8693c089087dd0d95	Carcinus maenas	species	Metazoa	Arthropoda	Malacostraca	Decapoda	Carcinidae	Carcinus	Carcinus maenas	4	1	503	NA	NA	predator	0	AATAAATAATATAAGGTTCTGATTACTTCCTCCGTCTTTAACCTTACTTTTAATAAGAGGGATGGTAGAAAGAGGAGTTGGAACAGGATGAACAGTCTATCCTCCTTTAGCAGGGGCTATCGCCCATGCTGGTGCTTCAGTTGATTTAGGGATTTTCTCTTTACATTTAGCCGGGGTTTCTTCTATTTTAGGAGCTGTAAATTTTATAACAACTATTATCAATATGCGTTCTTTCGGCATGACAATAGACCAGATACCTTTATTTGTGTGAGCTGTTTTTATTACTGCGATCCTTTTATTATTATCGTTGCCGGTTTTAGCAGGAGCTATTACAATACTTCTAACTGACCGAAATCTAAACACCTCATTCTTCGATCCTGCAGGAGGTGGGGACCCAGT…
bd8b9df1e6e2daa0d510f290fa574097fddfc1e5	Kurtiella bidentata	species	Metazoa	Mollusca	Bivalvia	Galeommatida	Montacutidae	Kurtiella	Kurtiella bidentata	4	1	9	Kurtiella	genus	retained	retain to genus; previously undetected non-native taxon	ACTAAACAACATTAGTTTTTGGTTACTGCCACCTTCGCTTTTCTTACTGTTAAGTTCTGCTTTAGTTGAAGTTGGAGCGGGAACAGGATGGACTGTCTACCCCCCACTCTCAAGTATTGCGAGCCACTCGGGAGGGTCGGTGGATCTTGCTATCTTCAGTCTTCACCTTTCAGGTATTAGTAGTATTTTAGGGGCAATTAACTTTATTACAACCGTGCTGAACATGCGAGCACCAGGGATGACAATGCACCGTTTACCGCTCTTTGTATGGTCGGTCTTCATCACCGCATGGCTTCTACTTCTGTCATTACCAGTGTTTGCGGGAGGAATTACGATGCTTTTAACGGACCGTAACTTCAACACCACATTCTTTGACCCTGCAGGAGGGGGAGACCCAAT…
befec3cb525983c44fa97460953a90ff584b8d47	Carcinus maenas	species	Metazoa	Arthropoda	Malacostraca	Decapoda	Carcinidae	Carcinus	Carcinus maenas	4	6	2528	NA	NA	predator	0	AATAAATAATATGAGATTCTGATTACTTCCTCCGTCTTTAACCTTACTTTTAATAAGAGGAATAGTAGAAAGAGGAGTTGGAACCGGATGAACAGTCTATCCTCCTTTAGCTGGAGCTATTGCCCATGCCGGTGCTTCAGTTGATCTAGGGATTTTCTCTTTACATTTAGCTGGGGTTTCTTCTATTTTAGGGGCTGTAAATTTTATAACAACTATTATCAATATGCGTTCTTTTGGCATGACAATAGATCAGATACCTTTATTTGTGTGAGCTGTTTTTATTACTGCAATCCTTTTATTATTATCATTGCCGGTTTTAGCAGGAGCTATTACAATACTTTTAACTGATCGAAATCTAAATACTTCATTCTTCGATCCTGCAGGAGGGGGAGACCCAGT…
c2e37a59533147837a78e1a3e992c121758b2a7e	Carcinus maenas	species	Metazoa	Arthropoda	Malacostraca	Decapoda	Carcinidae	Carcinus	Carcinus maenas	4	1	212	NA	NA	predator	0	AATAAATAATATAAGGTTCTGATTACTTCCTCCGTCTTTAACCTTACTTTTAATAAGAGGGATGGTAGAAAGAGGAGTTGGAACAGGATGAACAGTCTATCCTCCTTTAGCAGGGGCTATCGCCCATGCTGGTGCTTCAGTTGATTTAGGGATTTTCTCTTTACATTTAGCCGGGGTTTCTTCTATTTTAGGAGCTGTAAATTTTATAACAACTATTATCAATATGCGTTCTTTCGGCATGACAATAGACCAGATACCTTTATTTGTGTGAGCTGTTTTTATTACTGCAATCCTTTTATTATTATCGTTGCCGGTTTTAGCAGGAGCTATTACAATACTTCTAACTGACCGAAATCTAAACACCTCATTCTTCGATCCTGCAGGAGGTGGGGACCCAGT…
c3355752bffdf3d66902fd6f8f8d88b47b42c0af	Portunion conformis	species	Metazoa	Arthropoda	Malacostraca	Isopoda	Entoniscidae	Portunion	Portunion conformis	4	1	4807	NA	NA	nonTarget	0	TATAAACAATATAAGATTTTGGTTATTGCCTCCTGCCCTGACTCTTTTGCTATTTAGAGGCCTTGTAGAAAGAGGAGTAGGAACAGGGTGGACTGTATACCCTCCTTTGTCCGGCAGTATTGCTCACAGGGGAAGGGCAGTAGATTTGGGGATTTTTTCTTTACACTTGGCAGGAGCGTCTTCTATTCTAGGAGCTGTTAATTTTATTACCACTGTCCTTAACATGCGGGCAGCTGGCATGACCTATGACCGTATTCCTCTGTTTGTGTGGTCTGTGTTTATCACAGCAGTGTTATTACTGCTGTCCCTTCCTGTGCTAGCAGGAGCTATTACAATGTTGTTGACGGATCGAAATTTAAATACTACCTTTTTTGACCCCTGTGGAGGGGGGGACCCTAT…
c3af7e2bcdc69858f73ffe88cb668695a2fbc4f2	Carcinus maenas	species	Metazoa	Arthropoda	Malacostraca	Decapoda	Carcinidae	Carcinus	Carcinus maenas	4	1	2	NA	NA	predator	0	AATAAATAATATAAGGTTCTGATTACTTCCTCCGTCTTTAACCTTACTTTTAATAAGAGGGATGGTAGAAAGAGGAGTTGGAACAGGATGAACAGTCTATCCTCCTTTAGCAGGGGCTATCGCCCATGCTGGTGCTTCAGTTGATTTAGGGATTTTCTCTTTACATTTAGCCGGGGTTTCTTCTATTTTAGGAGCTGTAAATTTTATAACAACTATTATCAATATGCGTTCTTTCGGCATGACAATAGACCAGATACCTTTATTTGTGTGAGCTGTTTTTATTACTGCGATCCTTTTATTATTATCGTTGCAGGTTTTAGCAGGAGCTATTACAATACTTCTAACTGACCGAAGTCTAAACACCTCATTCTTTGATCCTGCCGGTGGCGGTGACCCGAT…
c651372490c6e758e9a2d5bd8e421f9bdee967f9	Carcinus maenas	species	Metazoa	Arthropoda	Malacostraca	Decapoda	Carcinidae	Carcinus	Carcinus maenas	4	1	61	NA	NA	predator	0	AATAAATAATATAAGGTTCTGATTACTTCCTCCGTCTTTAACCTTACTTTTAATAAGAGGGATGGTAGAAAGAGGAGTTGGAACAGGATGAACAGTCTATCCTCCTTTAGCAGGGGCTATCGCCCATGCTGGTGCTTCAGTTAATTTAGGGATTTTCTCTTTACATTTAGCCGGGGTTTCTTCTATTTTAGGAGCTGTAAATTTTATAATAACTATTATCAATATGCGTTCTTTCGGCATGACAATAGACCAGATACCTTTATTTGTGTGAGCTGTTTTTATTACTGCGATCCTTTTATTATTATCGTTGCCGGTTTTAGCAGGAGCTATTACAATACTTCTAACTGACCGAAATCTAAACACCTCATTCTTCGATCCTGCAGGAGGTGGGGACCCAGT…
ca442d46a1282fb3bdafa694e06d4d34973bc16b	Carcinus maenas	species	Metazoa	Arthropoda	Malacostraca	Decapoda	Carcinidae	Carcinus	Carcinus maenas	4	2	292	NA	NA	predator	0	AATAAATAATATAAGGTTCTGATTACTTCCTCCGTCTTTAACCTTACTTTTAATAAGAGGGATGGTAGAAAGAGGAGTTGGAACAGGATGAACAGTCTATCCTCCTTTAGCAGGGGCTATCGCCCATGCTGGTGCTTCAGTTGATTTAGGGATTTTCTCTTTACATTTGGCCGGGGTTTCTTCTATTTTAGGAGCTGTAAATTTTATAACAACTATTATCAATATGCGTTCTTTCGGCATGACAATAGACCAGATACCTTTATTTGTGTGAGCTGTTTTTATTACTGCGATCCTTTTATTATTATCGTTGCCGGTTTTAGCAGGAGCTATTACAATACTTCTAACTGACCGAAATCTAAACACCTCATTCTTCGATCCTGCAGGAGGTGGGGACCCAGT…
cf3b59480f498fcffef6e5afc269f0bcceccf9fb	Carcinus maenas	species	Metazoa	Arthropoda	Malacostraca	Decapoda	Carcinidae	Carcinus	Carcinus maenas	4	1	149	NA	NA	predator	0	AATAAATAATATAAGGTTCTGATTACTTCCTCCGTCTTTAACCTTACTTTTAATAAGAGGGATGGTAGAAAGAGGAGTTGGAACAGGATGAACAGTCTATCCTCCTTTAGCAGGGGCTATCGCCCATGCTGGTGCTTCAGTTGATTTAGGGATTTTCTCTTTACATTTAGCCGGGGTTTCTTCTATTTTAGGAGCTGTAAATTTTATAACAACTATTATCAATATGCGTTCTTTCGGCATGACAATAGACCAGATACCTTTATTTGTGTGAGCTGTTTTTATTACTGCGATCCTTTTATTATTATCGTTGCCGGTTTTAGCAGGAGCTATTACAATACTTCTAACTGACCGAAATCTAAACACCTCATTCTTCGATCCTGCAGGAGGTGGGGACCCAGT…
d067ca253e4cc2bdc454301ae934b8d2d6f32ed6	Carcinus maenas	species	Metazoa	Arthropoda	Malacostraca	Decapoda	Carcinidae	Carcinus	Carcinus maenas	4	1	501	NA	NA	predator	0	AATAAATAATATAAGGTTCTGATTACTTCCTCCGTCTTTAACCTTACTTTTAATAAGAGGGATGGTAGAAAGAGGAGTTGGAACAGGATGAACAGTCTATCCTCCTTTAGCAGGGGCTATCGCCCATGCTGGTGCTTCAGTTGATTTAGGGATTTTCTCTTTACATTTAGCCGGGGTTTCTTCTATTTTAGGAGCTGTAAATTTTATAACAACTATTATCAATATGCGCTCTTTCGGCATGACAATAGACCAGATACCTTTATTTGTGTGAGCTGTTTTTATTACTGCGATCCTTTTATTATTATCGTTGCCGGTTTTAGCAGGAGCTATTACAATACTTCTAACTGACCGAAATCTAAACACCTCATTCTTCGATCCTGCAGGAGGTGGGGACCCAGT…
d246f136680fb8adc60f68a10ce434ed4eb69d0b	Carcinus maenas	species	Metazoa	Arthropoda	Malacostraca	Decapoda	Carcinidae	Carcinus	Carcinus maenas	4	1	85	NA	NA	predator	0	AATAAATAATATAAGGTTCTGATTACTTCCTCCGTCTTTAACCTTACTTTTAATAAGAGGGATGGTAGAAAGAGGAGTTGGAACAGGATGGACAGTCTATCCTCCTTTAGCAGGGGCTATTGCCCATGCTGGTGCTTCAGTTGATTTAGGGATTTTCTCTTTACATTTAGCCGGGGTTTCTTCTATTTTAGGAGCTGTAAATTTTATAACAACTATTATCAATATGCGTTCTTTCGGCATGACAATAGACCAGATACCTTTATTTGTGTGAGCTGTTTTTATTACTGCGATCCTTTTATTATTATCGTTGCCGGTTTTAGCAGGAGCTATTACAATACTTCTAACTGACCGAAATCTAAACACCTCATTCTTCGATCCTGCAGGAGGTGGGGACCCAGT…
d4de92744acd8a16efb3d95fc614af745b9a9c64	Carcinus maenas	species	Metazoa	Arthropoda	Malacostraca	Decapoda	Carcinidae	Carcinus	Carcinus maenas	4	1	454	NA	NA	predator	0	AATAAATAATATAAGGTTCTGATTACTTCCTCCGTCTTTAACCTTACTTTTAATAAGAGGGATGGTAGAAAGAGGAGTTGGAACAGGATGAACAGTCTATCCTCCTTTAGCAGGGGCTATCGCCCATGCTGGTGCTTCAGTTGATTTAGGGATTTTCTCTTTACATTTAGCCGGGGTTTCTTCTATTTTAGGAGCTGTAAATTTTATAACAACTATTATCAATATGCGTTCTTTCGGCATGACAATAGACCAGATACCTTTATTTGTGTGAGCTGTTTTTATTACTGCGATCCTTTTATTATTATCGTTGCCGGTTTTAGCAGGAGCTATTACAATACTTCTAACTGACCGAAATCTAAACACCTCATCCTTCGATCCTGCAGGAGGTGGGGACCCAGT…
d9f6cdd965fa761e8ee847b325440ab23cc82ea7	Carcinus maenas	species	Metazoa	Arthropoda	Malacostraca	Decapoda	Carcinidae	Carcinus	Carcinus maenas	4	1	825	NA	NA	predator	0	AATAAATAATATAAGGTTCTGATTACTTCCTCCGTCTTTAACCTTACTTTTAATAAGAGGGATGGTAGAAAGAGGAGTTGGAACAGGATGAACAGTCTATCCTCCTTTAGCAGGGGCTATCGCCCATGCTGGTGCTTCAGTTAATTTAGGGATTTTCTCTTTACATTTAGCCGGGGTTTCTTCTATTTTAGGAGCTGTAAATTTTATAACAACTATTATCAATATGCGTTCTTTCGGCATGACAATAGACCAGATACCTTTATTTGTGTGAGCTGTTTTTATTACTGCGATCCTTTTATTATTATCGTTGCCGGTTTTAGCAGGAGCTATTACAATACTTCTAACTGACCGAAATCTAAACACCTCATTCTTCGATCCTGCAGGAGGTGGGGACCCAGT…
da3f86da7d3fe3a5415181515a767eff75ac7fe8	Cecidomyiidae	family	Metazoa	Arthropoda	Insecta	Diptera	Cecidomyiidae	NA	NA	4	1	8	Cecidomyiidae	family	retained	0	AATAAATAATATAAGATTTTGAATATTACCTCCTTCTTTATCTTTATTATTAATTAGAAGAATAGTTGAAACAGGAACTGGGACAGGTTGAACAGTTTACCCGCCTCTTTCATCAGTAATTGCACATACAGGATCAGCAGTAGATTTTTCTATTTTTTCTCTTCACATTGCAGGTATTTCATCAATTTTAGGAGCTATTAATTTTATTTCTACAATAATTAATATAAAAATTAAATTTTTAAAATTTAATCAAATTTCTTTATTTGTTTGATCAATTTTAATTACTACAATTCTTCTTCTTTTATCTTTACCTGTATTAGCTGGAGCTATTACTATACTACTAACAGATCGAAATTTAAATACTTCATTTTTTGACCCGATAGGGGGAGGAGACCCTAT…
db05d2256368c3c054fe590ade7873b0edb10c06	Carcinus maenas	species	Metazoa	Arthropoda	Malacostraca	Decapoda	Carcinidae	Carcinus	Carcinus maenas	4	1	244	NA	NA	predator	0	AATAAATAATATAAGGTTCTGATTACTTCCTCCGTCTTTAACCTTACTTTTAATAAGAGGGATGGTAGAAAGAGGAGTTGGAACAGGATGAACAGTCTATCCTCCTTTAGCAGGGGCTATCGCCCATGCTGGTGCTTCAGTTGATTTAGGGATTTTCTCTTTACATTTAGCCGGGGTTTCTTCTATTTTAGGAGCTGTAAATTTTATAACAACTATTATCAATATGCGTTCTTTCGGCATGACAATAGACCAGATACCTTTATTTGTGTGAGCTGGTTTTATTACTGCGATCCTTTTATTATTATCGTTGCCGGTTTTAGCAGGAGCTATTACAATACTTCTAACTGACCGAAATCTAAACACCTCATTCTTCGATCCTGCAGGAGGTGGGGACCCAGT…
dd05b8682490c4746b745a994cd0292f24521b45	Hemigrapsus oregonensis	species	Metazoa	Arthropoda	Malacostraca	Decapoda	Varunidae	Hemigrapsus	Hemigrapsus oregonensis	4	1	6	Hemigrapsus oregonensis	species	retained	0	TATAAATAACATAAGTTTTTGACTTTTACCCCCATCTTTATCTCTTCTTCTAACAAGGAGAATAGTAGAGAGTGGTGTGGGGACTGGATGAACTGTCTACCCTCCCTTATCTGCTGCTATCGCTCACGCTGGGGCCTCTGTTGATTTAGGTATTTTTTCACTACATCTTGCTGGAGTCTCATCAATCTTAGGAGCTGTAAACTTTATAACTACTGTTATTAACATACGATCTTATGGTATAACAATAGACCAGATACCTCTTTTTGTTTGAGCGGTATTTATTACTGCCATTCTATTACTTCTATCTCTCCCTGTTTTAGCAGGAGCTATTACTATGTTGTTGACAGATCGAAACCTGAATACATCTTTTTTTGACCCTGCAGGGGGAGGGGACCCTGT…
dece3bdcf5b0e07a53abb9eb00cef1e2ace87145	Fucus	genus	NA	NA	Phaeophyceae	Fucales	Fucaceae	Fucus	NA	4	2	642	Fucus	genus	retained	0	TATGAATAATATAAGCTTTTGGTTGTTACCCCCATCGCTAATTCTTCTTTTGGCATCCTCGTTGGTTGAGGCGGGAGCAGGTACTGGGTGGACTGTTTACCCGCCGCTTAGTGGTATTCAGGCGCACTCAGGACCATCAGTTGACCTAGCTATATTTAGTCTTCACCTGTCAGGTGCAGCCTCTATTCTAGGTGCTATTAATTTTATTACAACTATTTTTAATATGCGTGCCCCGGGTATGAGTATGCATCGTTTACCTTTATTTGTTTGGTCAGTTTTAATTACAGCATTCTTACTTTTGCTATCGCTTCCTGTTTTAGCCGGCGGTATTACTATGCTGTTAACTGATCGGAATTTCAATACTACGTTTTTTGATCCAGCTGGTGGTGGTGATCCTGT…
e2ea7de6c0e21978b0383340e39dda556e6610d7	Acanthocyclops vernalis	species	Metazoa	Arthropoda	Hexanauplia	Cyclopoida	Cyclopidae	Acanthocyclops	Acanthocyclops vernalis	4	1	12	NA	NA	nonTarget	0	AATGAACAACATGAGATTCTGATTTTTAGTGCCTGCTCTTTTTATGTTGTTAACAAGTTCTTTAGTTGAAAGAGGGGCGGGGACTGGGTGAACAGTTTATCCTCCATTAAGAAGAAATATCTCTCATGGAGGAGCTTCTGTAGATTATGCTATTTTTTCTCTCCATTTAGCGGGGGTTTCTTCTATTTTAGGAGCGGTAAATTTTATTAGGACATTGGGTAATATACGCACTTTTGGTATATTTTTAGATCGGATGCCTTTGTTCGCGTGGGCTGTGCTAATTACAGCAATTTTATTACTTTTATCTTTACCTGTGTTAGCTGGGGCTATTACAATATTGTTAACAGATCGTAATTTAAATACTTCTTTCTATGACCCTAGAGGTGGGGGAGACCCAAT…
e41bf6a3e5596831111239c9796c2daae52c543f	Carcinus maenas	species	Metazoa	Arthropoda	Malacostraca	Decapoda	Carcinidae	Carcinus	Carcinus maenas	4	1	190	NA	NA	predator	0	AATAAATAATATAAGGTTCTGATTACTTCCTCCGTCTTTAACCTTACTTTTAATAAGAGGGATGGTAGAAAGAGGAGTTGGAACAGGATGAACAGTCTATCCTCCTTTAGCAGGGGCTATCGCCCATGCTGGTGCTTCAGTTGATTTAGGGATTTTCTCTTTACATTTAGCCGGGGTTTCTTCTATTTTAGGAGCTGTAAATTTTATAATAACTATTATCAATATGCGTTCTTTCGGCATGACAATAGACCAGATACCTTTATTTGTGTGAGCTGTTTTTATTACTGCGATCCCTTTATTATTATCGTTGCCGGTTTTAGCAGGAGCTATTACAATACTTCTAACTGACCGAAATCTAAACACCTCATTCTTCGATCCTGCAGGAGGTGGGGACCCAGT…
e763983ea236ec88b56f5ba8e6b67c74c9467d33	Carcinus maenas	species	Metazoa	Arthropoda	Malacostraca	Decapoda	Carcinidae	Carcinus	Carcinus maenas	4	1	135	NA	NA	predator	0	AATAAATAATATAAGGTTCTGATTACTTCCTCCGTCTTTAACCTTACTTTTAATAAGAGGGATGGTAGAAAGAGGAGTTGGAACAGGATGAACAGTCTATCCTCCTTTAGCAGGGGCTATCGCCCATGCTGGTGCTTCAGTTGATTTAGGGATTTTCTCTTTACATTTAGCCGGGGTTTCTTCTATTTTAGGAGCTATAAATTTTATAACAACTATTATCAATATGCGTTCTTTCGGCATGACAATAGACCAGATACCTTTATTTGTGTGAGCTGTTTTTATTACTGCGATCCTTTTATTATTATCGTTGCCGGTTTTAGCAGGAGCTATTACAATACTTCTAACTGACCGAAATCTAAACACCTCATTCTTCGATCCTGCAGGAGGTGGGGACCCAGT…
e80d35968d9e7c53e72c7e5ec1eb127ab4ab509f	Mya arenaria	species	Metazoa	Mollusca	Bivalvia	Myida	Myidae	Mya	Mya arenaria	4	1	51	Mya arenaria	species	retained	0	TATAAATAATATTAGTTTCTGGGTGTTACCAAGATCTATGTTTTTATTATTTTGTTCAATGTTTAGAGAGGGGGGGTTTGGTGGGGGATGAACACTTTACCCTCCGTTGTCGAGAAATATAATAGGACACTCTGGTGCGGCGGGAGACTTTTTAATTTTATCCCTTCATATTGGAGGGGCTTCATCTATTATAGCTTCTCTAAATTTTTATAGAACTTGGGGTAACATGCGTGCAGGATGTCACCCGTTTCAGCGAGTTCCTCTTTTCTGTAGGTCTATTGGAGTTACCAGGTTTTTATTAATTTTAGCAATGCCAGTTTTGGCGGGGGCTTTAACAATGCTTTTAACTGATCGTAATTTTAATACTGCTTTTTTTGATCCTACTGGGTTGGGAGACCC…
ed299d10082aecc263407cf5160bfa370b48eb71	Carcinus maenas	species	Metazoa	Arthropoda	Malacostraca	Decapoda	Carcinidae	Carcinus	Carcinus maenas	4	2	647	NA	NA	predator	0	AATAAATAATATAAGGTTCTGATTACTTCCTCCGTCTTTAACCTTACTTTTAATAAGAGGGATGGTAGAAAGAGGAGTTGGAATAGGATGAACAGTCTATCCTCCTTTAGCAGGGGCTATCGCCCATGCTGGTGCTTCAGTTGATTTAGGGATTTTCTCTTTACATTTAGCCGGGGTTTCTTCTATTTTAGGAGCTGTAAATTTTATAACAACTATTATCAATATGCGTTCTTTCGGCATGACAATAGACCAGATACCTTTATTTGTGTGAGCTGTTTTTATTACTGCGATCCTTTTATTATTATCGTTGCCGGTTTTAGCAGGAGCTATTACAATACTTCTAACTGACCGAAATCTAAACACCTCATTCTTCGATCCTGCAGGAGGTGGGGACCCAGT…
f0e0b1283e45014f8625b76b4446953e70ee11f5	Hemigrapsus oregonensis	species	Metazoa	Arthropoda	Malacostraca	Decapoda	Varunidae	Hemigrapsus	Hemigrapsus oregonensis	4	1	15	Hemigrapsus oregonensis	species	retained	0	TATAAATAACATAAGTTTTTGACTTTTACCCCCATCTTTATCTCTTCTTCTAACAAGGAGAATAGTAGAGAGTGGTGTGGGGACTGGATGAACTGTCTACCCTCCCTTATCTGCTGCTATCGCTCACGCTGGGGCCTCTGTTGATTTGGGTATTTTTTCACTACATCTTGCTGGAGTCTCATCAATCTTAGGAGCTGTAAACTTTATAACTACTGTTATTAACATACGATCTTATGGTATAACAATAGACCAGATACCTCTTTTTGTTTGAGCGGTATTTATTACTGCCATTCTATTACTTCTATCTCTCCCTGTTTTAGCAGGAGCTATTACTATGTTGTTGACAGATCGAAACCTGAATACATCTTTTTTTGACCCTGCGGGGGGAGGGGACCCTGT…
f11b804cb26b4a196965a15163a1e15a1c408dbe	Carcinus maenas	species	Metazoa	Arthropoda	Malacostraca	Decapoda	Carcinidae	Carcinus	Carcinus maenas	4	1	270	NA	NA	predator	0	AATAAATAATATAAGGTTCTGATTACTTCCTCCGTCTTTAACCTTACTTTTAATAAGAGGGATGGTAGAAAGAGGAGTTGGAACAGGATGAACAGTCTATCCTCCTTTAGCAGGGGCTATCGCCCATGCTGGTGCTTCAGTTGATTTAGGGATTTTCTCTTTACATTTAGCCGGGGTTTCTTCTATTTTAGGAGCTGTAAATTTTATAATAACTATTATCAATATGCGTTCTTTCGGCATGACAATAGACCAGATACCTTTATTTGTGTGAGCTGTTTTTATTACTGCGATCCTTTTATTATTATCGTTGCCGGTTTTAGCAGGAGCTATTACAATACTTCTAACTGACCGAAATCTAAACACCTCATTCTTCGATCCTGCAGGAGGTGGGGACCCAGT…
f1b6cbe188bc13d30320ad0d31d6b4a5b602218f	Carcinus maenas	species	Metazoa	Arthropoda	Malacostraca	Decapoda	Carcinidae	Carcinus	Carcinus maenas	4	2	681	NA	NA	predator	0	AATAAATAATATGAGATTCTGATTACTTCCTCCGTCTTTAACCTTACTTTTAATAAGAGGAATAGTAGAAAGAGGAGTTGGAACCGGATGGACAGTCTATCCTCCTTTAGCTGGAGCTATTGCCCATGCCGGGGCTTCAGTTGATCTAGGGATTTTCTCTTTACATTTAGCCCGGTTTCTTCTATTTTAGGGGCTGTAAATTTTATAACAACTATTATCAATATGCGTTCTTTTGGCATGACAATAGATCAGATACCTTTATTTGTGTGAGCTGTTTTTATTACTGCAATCCTTTTATTATTATCATTGCCGGTTTTAGCAGGAGCTATTACAATACTTTTAACTGATCGAAATCTTAACACTTCATTCTTCGATCCTGCAGGAGGGGGAGACCCAGTT…
f323b4135707facc1e833700006ec8fb5624cbfa	Carcinus maenas	species	Metazoa	Arthropoda	Malacostraca	Decapoda	Carcinidae	Carcinus	Carcinus maenas	4	1	143	NA	NA	predator	0	AATAAATAATATAAGGTTCTGATTACTTCCTCCGTCTTTAACCTTACTTTTAATAAGAGGGATGGTAGAAAGAGGAGTTGGAACAGGATGAACAGTCTATCCTCCTTTAGCAGGGGCTATCGCCCATGCTGGTGCTTCAGTTGATTTAGGGATTTTCTCTTTACATTTAGCCGGGGTTTCTTCTATTTTAGGAGCTGTAAATTTTATAACAACTATTATCAATATGCGTTCTTTCGGCATGACAATAGACCAGATACCTTTATTTGTGTGAGCTGTTTTTATTACTGCGATCCTTTTATTATTATCGTTGCCGGTTTTAGCAGGAGCTATTACAGTACTTCTAACTGACCGAAATCTAAACACCTCATTCTTCGATCCTGCAGGAGGTGGGGACCCAGT…
f37cc975ec71b69481f0a64ba6dd110453762c40	Neoporphyra haitanensis	species	NA	Rhodophyta	Bangiophyceae	Bangiales	Bangiaceae	Neoporphyra	Neoporphyra haitanensis	4	1	68	Neoporphyra	genus	retained	retain to genus; previously undetected non-native taxon	CATGAACAACATCTCATTCTGGTTGTTGCCACCTGCGATCATCTTGCTTTTGCTTTCAATGTTTGTTGAAGGCCCAACAGGCTTTTATGGTACTGGTGGTGGTTGGACAATTTATCCGCCGCTTTCAACTACTGGTCAGCCTGGTCCTGCAATGGACTTTGCGATCCTTGCACTCCACGTTGCTGGTGCTTCATCGATCCTTGGTGCGATTAACTTCATTACGACAATTTTGAACATGCGTGCGCCTGGCATGACATTGCACAAAATGCCATTGTTTGCATGGTCAGTGCTTGTAACAGCGTTCTTGCTTCTATTGTCATTGCCAGTTCTTGCTGGTGCGATCACAATGCTTCCAACAGACCGTAACTTTGGTACTGCTTTCTTCACACCAGAAGGTGG…
f441703e9b35acfc15465e2527a3328b1f579b5d	Carcinus maenas	species	Metazoa	Arthropoda	Malacostraca	Decapoda	Carcinidae	Carcinus	Carcinus maenas	4	1	389	NA	NA	predator	0	AATAAATAATATAAGGTTCTGATTACTTCCTCCGTCTTTAACCTTACTTTTAATAAGAGGGATGGTAGAAAGAGGAGTTGGAACAGGATGAACAGTCTATCCTCCTTTAGCAGGGGCTATCGCCCATGCTGGTGCTTCAGTTGATTTAGGGATTTTCTCTTTACATTTAGCCGGGGTTTCTTCTATTTTAGGAGCTGTAAATTTTATAACAACTATTATCAATATGCGTTCTTTCGGCATGACAATAGACCAGATACCTTTATTTGTGTGAGCTGTTTTTATTACTGCGATCCTTTTATTATTATCGTTGCCGGTTTTAGCAGGAGCTATTACAATACTTCTAACTGACCGAAATCTAAACACCTCATTCTTCGATCCTGCAGGAGGCGGGGACCCAGT…
f7154236f9891995c0111e768d900775f688f1d1	Leathesia marina	species	NA	NA	Phaeophyceae	Ectocarpales	Chordariaceae	Leathesia	Leathesia marina	4	1	23	Leathesia marina	species	retained	0	TATGAATAATATTAGCTTTTGGCTTTTGCCACCATCTTTAATTCTTCTTTTAGCTTCTTCTTTAGTAGAATCTGGAGCAGGTACAGGTTGGACAGTTTATCCTCCATTAAGTGGTATTCAAGCCCATTCAGGTCCATCAGTCGATTTAGCCATTTTTAGTTTGCATTTATCGGGTGCGGCTTCCATTTTAGGAGCCATTAACTTCATAACTACTATCTTTAACATGCGTGCCCCTGGTATGACAATGGACAGGCTACCTCTTTTTGTTTGGTCTGTTTTAATAACAGCATTTCTACTCTTGTTATCTCTTCCTGTTTTAGCTGGAGGTATTACGATGCTTTTAACTGATAGAAATTTCAATACAACCTTCTTTGATCCTGCTGGTGGCGGTGATCCTGT…
fd1fe9f86bb0acb55e935bf440bd6afdcfc6db2e	Carcinus maenas	species	Metazoa	Arthropoda	Malacostraca	Decapoda	Carcinidae	Carcinus	Carcinus maenas	4	1	404	NA	NA	predator	0	AATAAATAATATAAGGTTCTGATTACTTCCTCCGTCTTTAACCTTACTTTTAATAAGAGGGATGGTAGAAAGAGGAGTTGGAACAGGATGAACAGTCTATCCTCCTTTAGCAGGGGCTATCGCCCATGCTGGTGCTTCAGTTGATTTAGGGATTTTCTCTTTACATTTAGCCGGGGTTTCTTCTATTTTAGGAGCTGTAAATTTTATAACAACTATTATCAATATGCGTTCTTTCGGCATGACAATAGACCAGATACCTTTATTTGTGTGAGCTGTTTTTATTACTGCGATCCTTTTATTATTATCGTTGCCGGTTTTAGCAGGAGCTATTACAATACTTCTAACTGACCGAAGTCTAAACACCTCATTCTTCGATCCTGCAGGAGGTGGGGACCCAGT…
0081f39bbfeef10e6a5750679a19046314c60b05	Carcinus maenas	species	Metazoa	Arthropoda	Malacostraca	Decapoda	Carcinidae	Carcinus	Carcinus maenas	5	1	474	NA	NA	predator	0	AATAAATAATATAAGGTTCTGATTACTTCCTCCGTCTTTAACCTTACTTTTAATAAGAGGGATGGTAGAAAGAGGAGTTGGAACAGGATGAGCAGTCTATCCTCCTTTAGCAGGGGCTATCGCCCATGCTGGTGCTTCAGTTGATTTAGGGATTTTCTCTTTACATTTAGCCGGGGTTTCTTCTATTTTAGGAGCTGTAAATTTTATAACAACTATTATCAATATGCGTTCTTTCGGCATGACAATAGACCAGATACCTTTATTTGTGTGAGCTGTTTTTATTACTGCGATCCTTTTATTATTATCGTTGCCGGTTTTAGCAGGAGCTATTACAATACTTCTAACTGACCGAAATCTAAACACCTCATTCTTCGATCCTGCAGGAGGTGGGGACCCAGT…
016d1b078f59fc82843f4a7982183a7731839a0d	Carcinus maenas	species	Metazoa	Arthropoda	Malacostraca	Decapoda	Carcinidae	Carcinus	Carcinus maenas	5	1	337	NA	NA	predator	0	AATAAATAATATAAGGTTCTGATTACTTCCTCCGTCTTTAACCTTACTTTTAATAAGAGGGATGATAGAAAGAGGAGTTGGAACAGGATGAACAGTCTATCCTCCTTTAGCAGGGGCTATCGCCCATGCTGGTGCTTCAGTTGATTTAGGGATTTTCTCTTTACATTTAGCCGGGGTTTCTTCTATTTTAGGAGCTGTAAATTTTATAACAACTATTATCAATATGCGTTCTTTCGGCATGACAATAGACCAGATACCTTTATTTGTGTGAGCTGTTTTTATTACTGCGATCCTTTTATTATTATCGTTGCCGGTTTTAGCAGGAGCTATTACAATACTTCTAACTGACCGAAATCTAAACACCTCATTCTTCGATCCTGCAGGAGGTGGGGACCCAGT…
03b43dad6d40a4c17a2f64069afcc82a9a4ec886	Carcinus maenas	species	Metazoa	Arthropoda	Malacostraca	Decapoda	Carcinidae	Carcinus	Carcinus maenas	5	5	1643	NA	NA	predator	0	AATAAATGATATGAGATTCTGATTACTTCCTCCGTCTTTAACCTTACTTTTAATAAAAGGAATAGTAGAAAGAGGAGTCGGAACCGGATGGACAGTCTATCCTCCTTTAGCTGGAGCTATTGCCCATGCCGGTGCTTCAGTTGATCTAGGGATTTTTTCTTTACATTTAGCTGGGGTTTCTTCTATTTTAGGGGCTGTAAATTTTATAACAACTATTATCAATATGCGTTCTTTCGGCATGACAATAGATCAGATACCTTTATTTGTGTGAGCCGTTTTTATTACTGCAATCCTTTTATTACTATCATTGCCGGTTTTAGCAGGAGCTATTACAATACTTTTAACTGACCGAAATCTAAACACCTTATTCTTCGATCCTGCAGGAGGTGGAGACCCAGT…
047617a2c7bd22a9489499e3584f203d522d43be	Carcinus maenas	species	Metazoa	Arthropoda	Malacostraca	Decapoda	Carcinidae	Carcinus	Carcinus maenas	5	1	90	NA	NA	predator	0	AATAAATAATATAAGGTTCCGATTACTTCCTCCATCTTTAACCTTACTTTTAATAAGAGGGATGGTAGAAAGAGGAGTTGGAACAGGATGAACAGTCTATCCTCCTTTAGCAGGGGCTATCGCCCATGCTGGTGCTTCAGTTGATTTAGGGATTTTCTCTTTACATTTAGCCGGGGTTTCTTCTATTTTAGGAGCTGTAAATTTTATAACAACTATTATCAATATGCGTTCTTTCGGCATGACAATAGACCAGATACCTTTATTTGTGTGAGCTGTTTTTATTACTGCGATCCTTTTATTATTATCGTTGCCGGTTTTAGCAGGAGCTATTACAATACTTCTAACTGACCGAAATCTAAACACCTCATTCTTCGATCCTGCAGGAGGTGGGGACCCAGT…
04e5a6e4822a441f9ec5d669daad8122a3fe5ee2	Carcinus maenas	species	Metazoa	Arthropoda	Malacostraca	Decapoda	Carcinidae	Carcinus	Carcinus maenas	5	1	460	NA	NA	predator	0	AATAAATAATATAAGGTTCTGATTACTTCCTCCGTCTTTAACCTTACTTTTAATAAGAGGAATGGTAGAAAGAGGAGTTGGAACAGGATGAACAGTCTATCCTCCTTTAGCAGGGGCTATCGCCCATGCTGGTGCTTCAGTTGATTTAGGGATTTTCTCTTTACATTTAGCCGGGGTTTCTTCTATTTTAGGAGCTGTAAATTTTATAACAACTATTATCAATATGCGTTCTTTCGGCATGACAATAGACCAGATACCTTTATTTGTGTGAGCTGTTTTTATTACTGCGATCCTTTTATTATTATCGTTGCCGGTTTTAGCAGGAGCTATTACAATACTTCTAACTGACCGAAATCTAAACACCTCATTCTTCGATCCTGCAGGAGGTGGGGACCCAGT…
0ab1ec29c0fb16023698a253b1a05c9bb55d6eef	Carcinus maenas	species	Metazoa	Arthropoda	Malacostraca	Decapoda	Carcinidae	Carcinus	Carcinus maenas	5	15	40004	NA	NA	predator	0	AATAAATAACATAAGGTTCTGATTACTTCCTCCGTCTTTAACCTTACTTTTAATAAGAGGGATGGTAGAAAGAGGAGTTGGAACAGGATGAACAGTCTATCCTCCTTTAGCAGGGGCTATCGCCCATGCTGGTGCTTCAGTTGATTTAGGGATTTTCTCTTTACATTTAGCCGGGGTTTCTTCTATTTTAGGAGCTGTAAATTTTATAACAACTATTATCAATATGCGTTCTTTCGGCATGACAATAGACCAGATACCTTTATTTGTGTGAGCTGTTTTTATTACTGCGATCCTTTTATTATTATCGTTGCCGGTTTTAGCAGGAGCTATTACAATACTTCTAACTGACCGAAATCTAAACACCTCATTCTTCGATCCTGCAGGAGGTGGGGACCCAGT…
0e1aa557f0a9be7391c396a6b8fb1b8aee78a636	Culex tritaeniorhynchus	species	Metazoa	Arthropoda	Insecta	Diptera	Culicidae	Culex	Culex tritaeniorhynchus	5	1	103	Culex tritaeniorhynchus	species	retained	0	AATAAATAATATAAGTTTTTGAATACTACCTCCTTCATTAACTCTACTACTTTCAAGTAGTTTAGTAGAAAATGGAGCTGGAACTGGATGAACAGTTTATCCACCTCTATCATCTGGAACAGCACACGCTGGAGCTTCAGTTGATTTAGCTATTTTTTCTTTACATTTAGCCGGGATTTCATCAATTTTAGGGGCAGTAAATTTTATTACAACAGTAATTAATATACGATCTTCAGGAATTACACTTGATCGAATGCCTTTATTTGTTTGATCAGTAGTAATTACTGCTGTTTTATTACTTCTTTCACTACCAGTTTTAGCAGGAGCTATTACTATACTATTAACAGATCGAAATCTTAATACTTCATTCTTTGACCCAATTGGAGGAGGAGACCCAAT…
1012f21c22fcbbff4c61ba466dfd4c8eba4237c2	Pylaiella washingtoniensis	species	NA	NA	Phaeophyceae	Ectocarpales	Acinetosporaceae	Pylaiella	Pylaiella washingtoniensis	5	2	1279	Pylaiella washingtoniensis	species	retained	0	TATGAATAACATAAGTTTTTGGTTGTTACCCCCCTCTTTAATTCTTCTTTTAGCCTCTTCTTTAGTAGAGTCTGGTGCGGGTACAGGGTGGACAGTTTACCCCCCTTTAAGTGGTATTCAAGCTCACTCGGGTCCTTCCGTGGATTTAGCTATCTTTAGTCTTCATTTATCAGGAGCAGCCTCTATTTTGGGTGCAATAAATTTTATCACTACCATATTTAACATGCGTGCTCCTGGTATGACTATGGATAGACTACCTCTTTTTGTTTGGTCTGTTTTAATCACAGCTTTTCTATTGTTGTTGTCTCTTCCTGTATTAGCGGGGGGTATTACAATGTTGTTAACGGATCGTAATTTCAATACTACGTTTTTTGATCCTGCTGGTGGTGGCGATCCGGT…
14ad354524b8bdc72739959437901d71cbd12c75	Carcinus maenas	species	Metazoa	Arthropoda	Malacostraca	Decapoda	Carcinidae	Carcinus	Carcinus maenas	5	1	4	NA	NA	predator	0	AATAAATAATATAAGGTTCTGATTACTTCCTCCGTCTTTAACCTTACTTTTAATAAGAGGGATGGTAGAAAGAGGAGTTGGAACAGGATGAACAGTCTATCCTCCTTTAGCAGGGGCTATCGCCCATGCTGGTGCTTCAGTTGATTTAGGGATTTTCTCTTTACATTTAGCCGGGGTTTCTTCTATTTTAGGAGCTGTAAATTTTATAACAACTATTATCAATATGCGTTCTTTCGGCATGACAATAGACCAGATACCTTTATTTGTGTGAGCTGTTTTTATTACTGCGATCCTTTTATTATTATCGTTGCCGGTTTTAGCAGGAGCTATTACAATACTTCTAACTGACCGAAATCTAAACACCTCATTCTTCGATCCTGCAGGAGGTGGGGACCCAGT…
16c9477b4f37279d02f1f1834b2dea932279597e	Carcinus maenas	species	Metazoa	Arthropoda	Malacostraca	Decapoda	Carcinidae	Carcinus	Carcinus maenas	5	1	6	NA	NA	predator	0	AATAAATAATATAAGGTTCTGATTACTTCCTCCGTCTTTAACCTTACTTTTAATAAGAGGGATGGTAGAAAGAGGAGTTGGAACAGGATGAACAGTCTATCCTCCTTTAGCAGGGGCTATCGCCCATGCTGGTGCTTCAGTTGATTTAGGGATTTTCTCTTTACATTTAGCCGGGGTTTCTTCTATTTTAGGAGCTGTAAATTTTATAACAACTATTATCAATATGCGTTCTTTCGGCATGACAATAGACCAGATACCTTTATTTGTGTGAGCTGTTTTTATTACTGCGATCCTTTTATTATCATACCCCCCACCCTTAGCAGGAGCTATTACAATACTTCTAACTGACCGAAATCTAAACACCTCATTCTTCGATCCTGCAGGAGCTGGGGAACCACT…
173996e622306c13feaeaa756bce2845e57a4075	Carcinus maenas	species	Metazoa	Arthropoda	Malacostraca	Decapoda	Carcinidae	Carcinus	Carcinus maenas	5	1	208	NA	NA	predator	0	AATAAATAATATAAGGTTCTGATTACTTCCTCCGTCTTTAACCTTACTTTTAATAAGAGGGATGGTAGAAAGAGGAGTTGGAACAGGATGAACAGTCTATCCTCCTTTAGCAGGGGCTATCGCCCATGCTGGTGCTTCAGTTGATTTAGGGATTTTCTCTTTACATTTAGCCGGGGTTTCTTCTATTTTAGGAGCTGTAAATTTTATAACAACTATTATCAATATGCGTTCTTTCGGCATGACAATAGACCAGATACCTTTATTTGTGTGAGCTGTTTTTATTACTGCGATCCTTTTATTATTATCGTTGCCGGTTTTAGCAGGAGCTATTACAATACTTCTAACTGACCGAAATCTAAATACCTCATTCTTCGATCCTGCAGGAGGTGGGGACCCAGT…
20e431f971b477d5a0d3f08b6f67ea30dff52aa9	Carcinus maenas	species	Metazoa	Arthropoda	Malacostraca	Decapoda	Carcinidae	Carcinus	Carcinus maenas	5	1	647	NA	NA	predator	0	AATAAATAATATAAGGTTCTGATTACTTCCTCCGTCTTTAACCTTACTTTTAATAAGAGGGATGGTAGAAAGAGGAGTTGGAACAGGATGAACAGTCTATCCTCCTTTAACAGGGGCTATCGCCCATGCTGGTGCTTCAGTTGATTTAGGGATTTTCTCTTTACATTTAGCCGGGGTTTCTTCTATTTTAGGAGCTGTAAATTTTATAACAACTATTATCAATATGCGTTCTTTCGGCATGACAATAGACCAGATACCTTTATTTGTGTGAGCTGTTTTTATTACTGCGATCCTTTTATTATTATCGTTGCCGGTTTTAGCAGGAGCTATTACAATACTTCTAACTGACCGAAATCTAAACACCTCATTCTTCGATCCTGCAGGAGGTGGGGACCCAGT…
22b66f01415810627e0bc058d26e21787b31bf91	Carcinus maenas	species	Metazoa	Arthropoda	Malacostraca	Decapoda	Carcinidae	Carcinus	Carcinus maenas	5	1	584	NA	NA	predator	0	AATAAATAATATAAGGCTCTGATTACTTCCTCCGTCTTTAACCTTACTTTTAATAAGAGGGATGGTAGAAAGAGGAGTTGGAACAGGATGAACAGTCTATCCTCCTTTAGCAGGGGCTATCGCCCATGCTGGTGCTTCAGTTGATTTAGGGATTTTCTCTTTACATTTAGCCGGGGTTTCTTCTATTTTAGGAGCTGTAAATTTTATAACAACTATTATCAATATGCGTTCTTTCGGCATGACAATAGACCAGATACCTTTATTTGTGTGAGCTGTTTTTATTACTGCGATCCTTTTATTATTATCGTTGCCGGTTTTAGCAGGAGCTATTACAATACTTCTAACTGACCGAAATCTAAACACCTCATTCTTCGATCCTGCAGGAGGTGGGGACCCAGT…
26829b459ed76ee1c57239664f0d0a64a8e93c69	Carcinus maenas	species	Metazoa	Arthropoda	Malacostraca	Decapoda	Carcinidae	Carcinus	Carcinus maenas	5	11	350	NA	NA	predator	0	TCTTTAACCTTACTTTTAATAAGAGGGATGGTAGAAAGAGGAGTTGGAACAGGATGAACAGTCTATCCTCCTTTAGCAGGGGCTATCGCCCATGCTGGTGCTTCAGTTGATTTAGGGATTTTCTCTTTACATTTAGCCGGGGTTTCTTCTATTTTAGGAGCTGTAAATTTTATAACAACTATTATCAATATGCGTTCTTTCGGCATGACAATAGACCAGATACCTTTATTTGTGTGAGCTGTTTTTATTACTGCGATCCTTTTATTATTATCGTTGCCGGTTTTAGCAGGAGCTATTACAATACTTCTAACTGACCGAAATCTAAACACCTCATTCTTCGATCCTGCAGGAGGTGGGGACCCAGTTCTGTACCAACATTTGTTC
2709a4d571ff42851d46d65445d311688eec7689	Carcinus maenas	species	Metazoa	Arthropoda	Malacostraca	Decapoda	Carcinidae	Carcinus	Carcinus maenas	5	3	793	NA	NA	predator	0	AATAAATAATATGAGATTCTGATTACTTCCTCCGTCTTTAACCTTACTTTTAATAAGAGGAATAGTAGAAAGAGGAGTTGGAACCGGATGAACAGTCTATCCTCCTTTAGCTGGAGCTATTGCCCATGCCGGTGCTTCAGTTGATCTAGGGATTTTCTCTTTACATTTAGCTGGGGTTTCTTCTATTTTAGGGGCTGTAAATTTTATAACAACTATTATCAATATGCGTTCTTTTGGCATGACAATAGATCAGATACCTTTATTTGTGTGAGCTGTTTTTATTACTGCAATCCTTTTATTATTATCATTGCCGGTTTTAGCAGGAGCTATTACAATACTTTTAACTGATCGAAATCTAAATACTTCATTCTTCGATCCTGCAGAAGGGGGAGACCCAGT…
29c6218cb09ff677906a164002010f62a8726442	Leathesia marina	species	NA	NA	Phaeophyceae	Ectocarpales	Chordariaceae	Leathesia	Leathesia marina	5	1	9	Leathesia marina	species	retained	0	TATGAATAATATTAGCTTTTGGCTTTTGCCACCATCTTTAATTCTTCTTTTAGCTTCTTCTTTAGTAGAATCTGGAGCAGGTACAGGTTGGACAGTTTATCCTCCATTAAGTGGTATTCAAGCCCATTCAGGTCCATCAGTCGATTTAGCCATTTTTAGTTTGCATTTATCGGGTGCGGCTTCCATTTTAGGAGCCATTAACTTCATAACTACTATCTTTAACATGCGCGCCCCTGGTATGACAATGGACAGGCTACCTCTTTTTGTTTGGTCTGTTTTAATAACAGCATTTCTACTCTTGTTATCTCTTCCTGTTTTAGCTGGAGGTATTACGATGCTTTTAACTGATAGAAATTTCAATACAACCTTCTTTGATCCTGCTGGTGGCGGTGATCCTGT…
2bd73176ad58d5965d995ca05b6aaa6c345d77c4	Chordariaceae	family	NA	NA	Phaeophyceae	Ectocarpales	Chordariaceae	NA	NA	5	1	358	Chordariaceae	family	retained	0	TATGAATAATATAAGTTTTTGGTTATTGCCACCGTCTTTAATATTGCTTTTAGCTTCTTCTTTAGTAGAGTCTGGAGCAGGTACAGGTTGGACAGTTTATCCACCATTAAGTGGTATTCAGGCACATTCAGGGCCTTCAGTAGATTTGGCAATTTTTAGTTTGCATTTATCCGGTGCTGCATCTATTTTAGGAGCTATAAATTTTATTACTACCATTTTTAATATGCGTGCGCCTGGTATGACTATGGATAGGCTACCTCTATTCGTTTGGTCTGTTTTAATTACAGCATTTTTACTTTTACTTTCGTTACCTGTGTTAGCTGGAGGTATTACTATGTTGTTAACAGATAGAAATTTTAATACTACTTTTTTTGATCCTGCTGGTGGTGGAGATCCTGT…
2c6e2ed3b00b51769dd5d50006664ab82fa0b1d8	Carcinus maenas	species	Metazoa	Arthropoda	Malacostraca	Decapoda	Carcinidae	Carcinus	Carcinus maenas	5	1	337	NA	NA	predator	0	AATAAATAATATAAGGTTCTGATTACTTCCTCCGTCTTTAACCTTACTTTTAATAAGAGGGATGGTGGAAAGAGGAGTTGGAACAGGATGAACAGTCTATCCTCCTTTAGCAGGGGCTATCGCCCATGCTGGTGCTTCAGTTGATTTAGGGATTTTCTCTTTACATTTAGCCGGGGTTTCTTCTATTTTAGGAGCTGTAAATTTTATAACAACTATTATCAATATGCGTTCTTTCGGCATGACAATAGACCAGATACCTTTATTTGTGTGAGCTGTTTTTATTACTGCGATCCTTTTATTATTATCGTTGCCGGTTTTAGCAGGAGCTATTACAATACTTCTAACTGACCGAAATCTAAACACCTCATTCTTCGATCCTGCAGGAGGTGGGGACCCAGT…
3166f6ba19c56c97e9d3a0ed8c0b715eb3c83dcb	Carcinus maenas	species	Metazoa	Arthropoda	Malacostraca	Decapoda	Carcinidae	Carcinus	Carcinus maenas	5	1	539	NA	NA	predator	0	AATAAATAATATAAGGTTCTGATTACTTCCTCCGTCTTTAACCTTACTTTTAATAAGAGGGATGGTAGAAAGAGGAGTTGGAACAGGATGAACAGTCTATCCTCCTTTAGCAGGGGCTATCGCCCATGCTGGTGCTTCAGTTGATTTAGGGATTTTCTCTTTACATTTAGCCGGGGTTTCTTCTATTTTAGGAGCTGTAAATTTTATAACAACTATTATCAATATGCGTTCTTTCGGCATGACAATAGACCAGATACCTTTATTTGTGTGAGCTGTTTTTATTACTGCGATCCTTTTATTATTATCGCTGCCGGTTTTAGCAGGAGCTATTACAATACTTCTAACTGACCGAAATCTAAACACCTCATTCTTCGATCCTGCAGGAGGTGGGGACCCAGT…
32197d1e8d5a8088e29c6f3657bdc14ca8d1150e	Carcinus maenas	species	Metazoa	Arthropoda	Malacostraca	Decapoda	Carcinidae	Carcinus	Carcinus maenas	5	1	615	NA	NA	predator	0	AATAAATAATATAAGGTTCTGATTACTTCCTCCGTCTTTAACCTTACTTTTAATAAGAGGGATGGTAGAAAGAGGAGTTGGAACAGGGTGAACAGTCTATCCTCCTTTAGCAGGGGCTATCGCCCATGCTGGTGCTTCAGTTGATTTAGGGATTTTCTCTTTACATTTAGCCGGGGTTTCTTCTATTTTAGGAGCTGTAAATTTTATAACAACTATTATCAATATGCGTTCTTTCGGCATGACAATAGACCAGATACCTTTATTTGTGTGAGCTGTTTTTATTACTGCGATCCTTTTATTATTATCGTTGCCGGTTTTAGCAGGAGCTATTACAATACTTCTAACTGACCGAAATCTAAACACCTCATTCTTCGATCCTGCAGGAGGTGGGGACCCAGT…
342f4566e1a9639cdd63b1ec459896341623336f	Carcinus maenas	species	Metazoa	Arthropoda	Malacostraca	Decapoda	Carcinidae	Carcinus	Carcinus maenas	5	1	18	NA	NA	predator	0	AATAAATAATATAAGGTTCTGATTACTTCCTCCGTCTTTAACCTTACTTTTAATAAGAGGGATGGTAGAAAGAGGAGTTGGAACAGGATGAACAGTCTATCCTCCTTTAGCAGGGGCTATCGCCCATGCTGGTGCTTCAGTTGATTTAGGGATTTTCTCTTTACATTTAGCCGGGGTTTCTTCTATTTTAGGAGCTGTAAATTTTATAACAACTATTATCAATATGCGTTCTTTCGGCATGACAATAGACCAGATACCTTTATTTGTGTGAGCTGTTTTTATTACTGCGATCCTTTTATTATTATCGTTGCCGGTTTTAGCAGGAGCTATTACAATACTTCTAACTGACCGAAATCTAAACACCTCATTCTTCGATCCTGCAGGAGGTGGGGACCCAGT…
393a3476b5d5bb34ee1766c63e48353ce407503f	Carcinus maenas	species	Metazoa	Arthropoda	Malacostraca	Decapoda	Carcinidae	Carcinus	Carcinus maenas	5	1	720	NA	NA	predator	0	AATAAATAATATAAGGTTCTGATTACTTCCTCCGTCTTTAACCTTACTTTTAATAAGAGGGATGGTAGAAAGAGGAGTTGGAACAGGATGAACAGTCTATCCTCCTTTAGCAGGGGCTATCGCCCATGCTGGTGCTTCAGTTGATTTAGGGATTTTCTCTTTACATTTAGCCGGGGTTTCTTCTATTTTAGGAGCTGTAAATTTTATAACAACTATTATCAATATGCGTTCTTTCGGCATGACAATAGACCAGATACCTTTATTTGTGTGAGCTGCTTTTATTACTGCGATCCTTTTATTATTATCGTTGCCGGTTTTAGCAGGAGCTATTACAATACTTCTAACTGACCGAAATCTAAACACCTCATTCTTCGATCCTGCAGGAGGTGGGGACCCAGT…
3c686c68239f9aec5be9f4fdb96bbb17188f53a0	Carcinus maenas	species	Metazoa	Arthropoda	Malacostraca	Decapoda	Carcinidae	Carcinus	Carcinus maenas	5	1	413	NA	NA	predator	0	AATAAATAATATAAGGTTCTGATTACTTCCTCCGTCTTTAACCTTACTTTTAATAAGAGGGATGGTAGAAAGAGGAGTTGGAACAGGATGAACAGTTTATCCTCCTTTAGCAGGGGCTATCGCCCATGCTGGTGCTTCAGTTGATTTAGGGATTTTCTCTTTACATTTAGCCGGGGTTTCTTCTATTTTAGGAGCTGTAAATTTTATAACAACTATTATCAATATGCGTTCTTTCGGCATGACAATAGACCAGATACCTTTATTTGTGTGAGCTGTTTTTATTACTGCGATCCTTTTATTATTATCGTTGCCGGTTTTAGCAGGAGCTATTACAATACTTCTAACTGACCGAAATCTAAACACCTCATTCTTCGATCCTGCAGGAGGTGGGGACCCAGT…
408f0889414b133fc125e79ce20a600c94fb71ad	Carcinus maenas	species	Metazoa	Arthropoda	Malacostraca	Decapoda	Carcinidae	Carcinus	Carcinus maenas	5	1	307	NA	NA	predator	0	AATAAATAATATAAGGTTCTGATTACTTCCTCCGTCTTTAACCCTACTTTTAATAAGAGGGATGGTAGAAAGAGGAGTTGGAACAGGATGAACAGTCTATCCTCCTTTAGCAGGGGCTATCGCCCATGCTGGTGCTTCAGTTGATTTAGGGATTTTCTCTTTACATTTAGCCGGGGTTTCTTCTATTTTAGGAGCTGTAAATTTTATAACAACTATTATCAATATGCGTTCTTTCGGCATGACAATAGACCAGATACCTTTATTTGTGTGAGCTGTTTTTATTACTGCGATCCTTTTATTATTATCGTTGCCGGTTTTAGCAGGAGCTATTACAATACTTCTAACTGACCGAAATCTAAACACCTCATTCTTCGATCCTGCAGGAGGTGGGGACCCAGT…
413c479d3307fd6a73d4083888feba0ed9e86e88	Carcinus maenas	species	Metazoa	Arthropoda	Malacostraca	Decapoda	Carcinidae	Carcinus	Carcinus maenas	5	1	394	NA	NA	predator	0	AATAAATAATATAAGGTTCTGATTACTTCCTCCGTCTTTAACCTTACTTTTAATAAGAGGGATGGTAGAAAGAGGAGTTGGAACAGGATGAACAGTCTATCCCCCTTTAGCAGGGGCTATCGCCCATGCTGGTGCTTCAGTTGATTTAGGGATTTTCTCTTTACATTTAGCCGGGGTTTCTTCTATTTTAGGAGCTGTAAATTTTATAACAACTATTATCAATATGCGTTCTTTCGGCATGACAATAGACCAGATACCTTTATTTGTGTGAGCTGTTTTTATTACTGCGATCCTTTTATTATTATCGTTGCCGGTTTTAGCAGGAGCTATTACAATACTTCTAACTGACCGAAATCTAAACACCTCATTCTTCGATCCTGCAGGAGGTGGGGACCCAGT…
41b729c40090467034a08ffa508fb6dc3b2f320c	Chordariaceae	family	NA	NA	Phaeophyceae	Ectocarpales	Chordariaceae	NA	NA	5	1	966	Chordariaceae	family	retained	0	TATGAATAATATAAGTTTTTGGTTATTGCCACCGTCTTTAATATTGCTTTTAGCTTCTTCTTTAGTAGAGTCTGGAGCAGGTACAGGTTGGACAGTTTATCCACCATTAAGTGGTATTCAGGCACACTCAGGTCCTTCAGTAGATTTGGCAATTTTTAGTCTGCATTTATCCGGTGCTGCATCTATTTTAGGAGCTATAAATTTTATTACTACTATTTTTAATATGCGTGCGCCTGGTATGACTATGGATAGATTACCTCTATTCGTTTGGTCTGTTTTAATTACGGCATTTTTACTTTTACTTTCGTTACCTGTGTTAGCTGGAGGTATTACTATGTTGTTAACAGATAGAAATTTTAATACTACTTTTTTTGATCCTGCTGGTGGTGGAGATCCTGT…
4385ef9b722b3cc6ff0df97362ce2632d034473f	Carcinus maenas	species	Metazoa	Arthropoda	Malacostraca	Decapoda	Carcinidae	Carcinus	Carcinus maenas	5	1	10	NA	NA	predator	0	AATAAATAATCTCCTTTTCTTCTTGTTGCCTCCGTTGTGAACCTTACTTTTAATAAGAGGGATGGTAGAAAGAGGAGTTGGAACAGGATGAACAGTCTATCCTCCTTTAGCAGGGGCTATCGCCCATGCTGGTGCTTCAGTTGATTTAGGGATTTTCTCTTTACATTTAGCCGGGGTTTCTTCTATTTTAGGAGCTGTAAATTTTATAACAACTATTATCAATATGCGTTCTTTCGGCATGACAATAGACCAGATACCTTTATTTGTGTGAGCTGTTTTTATTACTGCGATCCTTTTATTATTATCGTTGCCGGTTTTAGCAGGAGCTATTACAATACTTCTAACTGACCGAAATCTAAACACCTCATTCTTCGATCCTGCAGGAGGTGGGGACCCAGT…
47690c2ab58aea65cfda71625eeb1f1252ff31bb	Carcinus maenas	species	Metazoa	Arthropoda	Malacostraca	Decapoda	Carcinidae	Carcinus	Carcinus maenas	5	1	57	NA	NA	predator	0	AATAAATAATATAAGGTTCTGATTACTTCCTCCGTCTTTAACCTTACTTTTAATAAGAGGGATGGTAGAAAGAGGAGTTGGAACAGGATGAACAGTCTATCCTCCTTTAGCAGGGGCTATCGCCCATGCTGGTGCTTCAGTTGATTTAGGGATTTTCTCTTTACATTTAGCCGGGGTTCCTTCTATTTTAGGAGCTGTAAATTTTATAATAACTATTATCAATATGCGTTCTTTCGGCATGACAATAGACCAGATACCTTTATTTGTGTGAGCTGTTTTTATTACTGCGATCCTTTTATTATTATCGTTGCCGGTTTTAGCAGGGGCTATTACAATACTTCTAACTGACCGAAATCTAAACACCTCATTCTTCGATCCTGCAGGAGGTGGGGACCCAGT…
47df2eb3ec0eb2800ba14f2043b9334db31d8320	Carcinus maenas	species	Metazoa	Arthropoda	Malacostraca	Decapoda	Carcinidae	Carcinus	Carcinus maenas	5	1	333	NA	NA	predator	0	AATAAATAATATAAGGTTCTGATTACTTCCTCCGTCTTTAACCTTACTTTTAATAAGAGGGATGGTAGAAAGAGGAGTTGGAACAGGATGAACAGTCTATCCTCCTTTAGCAGGGGCTATCGCCCATGCTGGTGCTTCAGTTGATTTAGGGATTTTCTCTTTACATTTAGCCGGGGCTTCTTCTATTTTAGGAGCTGTAAATTTTATAACAACTATTATCAATATGCGTTCTTTCGGCATGACAATAGACCAGATACCTTTATTTGTGTGAGCTGTTTTTATTACTGCGATCCTTTTATTATTATCGTTGCCGGTTTTAGCAGGAGCTATTACAATACTTCTAACTGACCGAAATCTAAACACCTCATTCTTCGATCCTGCAGGAGGTGGGGACCCAGT…
48ef3e766d8a81b0b9db231484c53eb716d071da	Carcinus maenas	species	Metazoa	Arthropoda	Malacostraca	Decapoda	Carcinidae	Carcinus	Carcinus maenas	5	3	1173	NA	NA	predator	0	AATAAATAATATAAGGTTCTGATTACTTCCTCCGTCTTTAACCTTACTTTTAATAAGAGGGATGGTAGAAAGAGGAGTTGGAACAGGATGAACAGTCTATCCTCCTTTAGCAGGGGCTATCGCCCATGCTGGTGCTTCAGTTGATTTAGGGATTTTCTCTTTACATTTAGCCGGGGTTTCTTCTATTTTAGGGGCTGTAAATTTTATAACAACTATTATCAATATGCGTTCTTTCGGCATGACAATAGACCAGATACCTTTATTTGTGTGAGCTGTTTTTATTACTGCGATCCTTTTATTATTATCGTTGCCGGTTTTAGCAGGAGCTATTACAATACTTCTAACTGACCGAAATCTAAACACCTCATTCTTCGATCCTGCAGGAGGTGGGGACCCAGT…
494aa17f4c57af92daa45dc89f6b3e14a2abcda6	Neoporphyra haitanensis	species	NA	Rhodophyta	Bangiophyceae	Bangiales	Bangiaceae	Neoporphyra	Neoporphyra haitanensis	5	1	6	Neoporphyra	genus	retained	retain to genus; previously undetected non-native taxon	CATGAACAACATCTCATTCTGGTTGTTGCCACCTGCGATCATCCTGCTATTGCTTTCAATGTTTGTTGAAGGCCCAACAGGCTTTTATGGTACTGGTGGTGGTTGGACAATTTATCCGCCGCTTTCAACAACTGGTCAGCCTGGTCCTGCGATGGACTTTGCGATCCTTGCGCTCCACGTTGCTGGTGCTTCATCGATCCTTGGTGCGATTAACTTCATTACGACAATTTTGAACATGCGTGCGCCTGGCATGACATTGCACAAAATGCCATTGTTTGCATGGTCAGTGCTTGTGACAGCGTTCTTGCTTCTATTGTCATTGCCAGTTCTTGCTGGTGCGATCACAATGCTTCTAACAGACCGTAACTTCGGGACTGCTTTCTTCACACCAGAAGGTGG…
4964f8a91b348ee32abd6c336adc9fd275a515f6	Ulva compressa	species	Viridiplantae	Chlorophyta	Ulvophyceae	Ulvales	Ulvaceae	Ulva	Ulva compressa	5	3	1026	Ulva compressa	species	retained	0	ACTGAATAACATTAGCTTTTGGCTATTGCCAGTAAGTTTAATGCTTTTATTAAGTTCCGCGCTTGTTGAAACAGGTGCCGGTACAGGGTGGACCATCTACCCGCCTTTATCATCACTGGTAGGTATGCCCGGTGCATCAGTAGATTTAGCGATTTTTTCATTACATATTTCTGGATTAAGTAGTTTATTAGGATCTATAAACTTTATTACAACGATTTTCAATATGCGAGCTCCAGGAATGAAAATGCATAGAGTGCCTCTATTTGCTTGGAGTGTATTAATCACTAGTTTCTTACTGCTGCTAAGCCTACCGGTATTAGCCGCCGGAATAACAATGCTGTTAACGGATCGAAACTTTAATACAAGTTTTTTTGACCCAGCTGGGGGCGGTGATCCGGT…
4a664e3095b033f8ae3976304f93f04074a587e7	Carcinus maenas	species	Metazoa	Arthropoda	Malacostraca	Decapoda	Carcinidae	Carcinus	Carcinus maenas	5	1	380	NA	NA	predator	0	AATAAATAATATAAGGTTCTGATTACTTCCTCCGTCTTTAACCTTACTTTTAATAAGAGGGATGGTAGAAAGAGGAGTTGGAACAGGATGAACAGTCTATCCTCCTTTAGCAGGGGCTATCGCCCATGCTGGTGCTTCAGTTGATTTAGGGATTTTCTCTTTACATTTAGCCGGGGTTTCCTCTATTTTAGGAGCTGTAAATTTTATAACAACTATTATCAATATGCGTTCTTTCGGCATGACAATAGACCAGATACCTTTATTTGTGTGAGCTGTTTTTATTACTGCGATCCTTTTATTATTATCGTTGCCGGTTTTAGCAGGAGCTATTACAATACTTCTAACTGACCGAAATCTAAACACCTCATTCTTCGATCCTGCAGGAGGTGGGGACCCAGT…
4ab1030c87fd361a2510e8481a4ed0bdcf7888c2	Poaceae	family	Viridiplantae	Streptophyta	Magnoliopsida	Poales	Poaceae	NA	NA	5	1	4	Poaceae	family	retained	0	ATTAAATAATATATCATTCTGGTTGTTGCCACCAAGTCTCTTGCTCCTATTAAGCTCAGCCTTAGTAGAAGTGGGCAGCGGCACTGGGTGGACGGTCTATCCGCCCTTAAGTGGTATTACCAGCCATTCTGGAGGAGCAGTTGATTTAGCAATTTTTAGTCTTCATCTATCAGGTGTTTCATCAATTTTAGGTTCTATCAATTTTATAACTACTATCTTCAACATGCGTGGACCTGGAATGACTATGCATAGATTACCACTTTTTGTGTGGTCCGTTCTAGTGACAGCATTCCTACTTTTATTATCACTTCCGGTACTGGCAGGGGCAATTACAGTGTTATTAACCGATCGAAACTTTAATACAACCTTTTTTGATCCTGCAGGAGGGGGAGACCCAAT…
4ac604bce3ffbd468d8a73e37a7c36d9eebb3d5d	Carcinus maenas	species	Metazoa	Arthropoda	Malacostraca	Decapoda	Carcinidae	Carcinus	Carcinus maenas	5	1	17	NA	NA	predator	0	AATAAATAATATAAGGTTCTGATTACTTCCTCCGTCTTTAACCTTACTTTTAATAAGAGGGATGGTAGAAAGAGGAGTTGGAACAGGATGAACAGTCTATCCTCCTTTAGCAGGGGCTATCGCCCATGCTGGTGCTTCAGTTGATTTAGGGATTTTCTCTTTACATTTAGCCGGGGTTTCTTCTATTTTAGGAGCTGTAAATTTTATAACAACTATTATCAATATGCGTTCTTTCGGCATGACAATAGACCAGATACCTTTATTTGTGTGAGCTGTTTTTATTACTGCGATCCTTTTATTATTATCGTTGCCGGTTTTAGCAGGAGCTATTACAATACTTCTAACTGACCGAAATCTAAACACCTCATTCTTCGATCCTGCAGGAGGTGGGGACCCAGT…
4c3d74e8a729bcb30352a68e20ed4ae99be3a151	Carcinus maenas	species	Metazoa	Arthropoda	Malacostraca	Decapoda	Carcinidae	Carcinus	Carcinus maenas	5	1	45	NA	NA	predator	0	AATAAATAATATAAGGTTCTGATTACTTCCTCCGTCTTTAACCTTACTTTTAATAAGAGGGATGGTAGAAAGAGGAGTTGGAACAGGATGAACAGTCTATCCTCCTTTAGCAGGGGCTATCGCCCATGCTGGTGCTTCAGTTGATTTAGGGATTTTCTCTTTACATTTAGCCGGGGTTTCTTCTATTTTAGGAGCTGTAAATTTTATAACAACTATTATCAATATGCGTTCTTTCGGCATGACAATAGACCAGATACCTTTATTTGCGTGAGCTGTTTTTATTACTGCGATCCTTTTATTATTATCGTTGCCGGTTTTAGCAGGAGCTATTACAATACTTCTAACTGACCGAAATCTAAACACCTCATTCTTCGATCCTGCAGGAGGTGGGGACCCAAT…
506fc0146fcedb71adcbb395e28e979aa5320092	Carcinus maenas	species	Metazoa	Arthropoda	Malacostraca	Decapoda	Carcinidae	Carcinus	Carcinus maenas	5	1	400	NA	NA	predator	0	AATAAATAATATAAGGTTCTGATTACTTCCTCTGTCTTTAACCTTACTTTTAATAAGAGGGATGGTAGAAAGAGGAGTTGGAACAGGATGAACAGTCTATCCTCCTTTAGCAGGGGCTATCGCCCATGCTGGTGCTTCAGTTGATTTAGGGATTTTCTCTTTACATTTAGCCGGGGTTTCTTCTATTTTAGGAGCTGTAAATTTTATAACAACTATTATCAATATGCGTTCTTTCGGCATGACAATAGACCAGATACCTTTATTTGTGTGAGCTGTTTTTATTACTGCGATCCTTTTATTATTATCGTTGCCGGTTTTAGCAGGAGCTATTACAATACTTCTAACTGACCGAAATCTAAACACCTCATTCTTCGATCCTGCAGGAGGTGGGGACCCAGT…
5076d8724edb037c1b06604da71035ac7728b3de	Carcinus maenas	species	Metazoa	Arthropoda	Malacostraca	Decapoda	Carcinidae	Carcinus	Carcinus maenas	5	1	8	NA	NA	predator	0	AATAAATAATATAAGGTTCTGATTACTTCCTCCGTCTTTAACCTTACTTTTAATAAGAGGGATGGTAGAAAGAGGAGTTGGAACAGGATGAACAGTCTATCCTCCTTTAGCAGGGGCTATCGCCCATGCTGGTGCTTCAGTTGATTTAGGGATTTTCTCTTTACATTTAGCCGGGGTTTCTTCTATTTTAGGAGCTGTAAATTTTATAACAACTATTATCAATATGCGTTCTTTCGGCATGACAATAGACCAGATACCTTTATTTGTGTGAGCTGTTTTTATTACTGCGATCCTTTTATTATTATCGTTGCCGGTTTTAGCAGGAGCTATTACAATACTTCTAACTGACCGAAATCTAAACACCTCATTCTTCGATCCTGCAGGAGGTGGGGACCCAGT…
54b72a1064f37f62bef633595760dcc5342da648	Fucus	genus	NA	NA	Phaeophyceae	Fucales	Fucaceae	Fucus	NA	5	1	87	Fucus	genus	retained	0	TATGAATAATATAAGCTTTTGGTTGTTACCCCCATCGCTAATTCTTCTTTTGGCATCCTCGTTGGTTGAGGCGGGAGCAGGTACTGGGTGGACTGTTTACCCGCCGCTTAGTGGTATTCAGGCGCACTCAGGACCATCAGTTGACCTAGCTATATTTAGTCTTCACCTGTCAGGTGCAGCCTCTATTCTAGGTGCTATTAATTTTATTACAACTATTTTTAATATGCGTGCCCCTGGTATGAGTATGCATCGTTTACCTTTATTTGTTTGGTCAGTTTTAATTACAGCATTCTTACTTTTGCTATCGCTTCCTGTTTTAGCCGGCGGTATTACTATGCTGTTAACTGATCGGAATTTCAATACTACGTTTTTTGATCCAGCTGGTGGTGGTGATCCTGT…
5788d9dc7676015bdad42714abfc36866ef9dde3	Carcinus maenas	species	Metazoa	Arthropoda	Malacostraca	Decapoda	Carcinidae	Carcinus	Carcinus maenas	5	22	2061264	NA	NA	predator	0	AATAAATAATATAAGGTTCTGATTACTTCCTCCGTCTTTAACCTTACTTTTAATAAGAGGGATGGTAGAAAGAGGAGTTGGAACAGGATGAACAGTCTATCCTCCTTTAGCAGGGGCTATCGCCCATGCTGGTGCTTCAGTTGATTTAGGGATTTTCTCTTTACATTTAGCCGGGGTTTCTTCTATTTTAGGAGCTGTAAATTTTATAACAACTATTATCAATATGCGTTCTTTCGGCATGACAATAGACCAGATACCTTTATTTGTGTGAGCTGTTTTTATTACTGCGATCCTTTTATTATTATCGTTGCCGGTTTTAGCAGGAGCTATTACAATACTTCTAACTGACCGAAATCTAAACACCTCATTCTTCGATCCTGCAGGAGGTGGGGACCCAGT…
5912de453e37344840868fe7776e6f84659742f2	Hemigrapsus oregonensis	species	Metazoa	Arthropoda	Malacostraca	Decapoda	Varunidae	Hemigrapsus	Hemigrapsus oregonensis	5	2	527	Hemigrapsus oregonensis	species	retained	0	TATAAATAACATAAGTTTTTGACTTTTACCCCCATCTTTATCTCTTCTTCTAACAAGGAGAATAGTAGAGAGTGGTGTGGGGACTGGATGAACTGTCTACCCTCCCTTATCTGCTGCTATCGCTCACGCTGGGGCCTCTGTTGATTTGGGTATTTTTTCACTACATCTTGCTGGAGTCTCATCAATCTTAGGAGCTGTAAACTTTATAACTACTGTTATTAACATACGATCTTATGGTATAACAATAGACCAGATACCTCTTTTTGTTTGAGCGGTATTTATTACTGCCATTCTATTACTTCTATCTCTCCCTGTTTTAGCAGGAGCTATTACTATGTTGTTGACAGATCGAAACCTGAATACATCTTTTTTTGACCCTGCGGGGGGAGGGGACCCTGT…
599c8f8265a89ad06db4fbe0a4e86306f4612183	Appasus major	species	Metazoa	Arthropoda	Insecta	Hemiptera	Belostomatidae	Appasus	Appasus major	5	1	32	Belostomatidae	family	retained	0	GCTGAATAATCTTTCTTTTTGGTTATTAGCCGTTTCTTTTGTATTTTTATTAGTATCCTTTAACATAGGCTCCGGGCCTGGAACCGGATGAACCTTGTACCCCCCCCTTTCTTCTATGGCAGGGTTTCCTAGTTTGTCTGTAGACTGCGCAATTTTGGCTTTGCATCTTTCAGGTATATCTTCAATTCTGGGTTCAATAAACTTTATTGTTACCTTTATAAATATGAGAGCACCTGGTCTTGTTTATGTAAGGGTTAATTTATTTGTGTGGGGCGTGGTTGTGGCTTCTGTTTTACTATTACTTTCACTACCTGTGCTAGCTGGCGGTCTTACAATGCTATTATTGGATAGATGTACCGGTACTTCTTTTTTCTCTCCAGAGGGGGGTGGTGATCCTAT…
59b1b6645ec8f1d978260b12f8216dc816262eb5	Elachista sp. 1fucicola BOLD-2018	species	Metazoa	Arthropoda	Insecta	Lepidoptera	Elachistidae	Elachista	Elachista sp. 1fucicola BOLD-2018	5	1	75	Elachista	genus	retained	0	GATGAACAATATTAGTTTTTGGTTGCTACCCCCGTCTCTAATTTTACTTTTAGCCTCTTCTTTGGTAGAGTCCGGGGCAGGTACTGGTTGGACGGTGTACCCACCTTTGAGTGGTATTCAAGCACATTCGGGCCCCTCAGTTGATTTGGCAATTTTTTCTTTACATCTTTCCGGTGCGGCCTCTATTTTAGGGGCTATTAATTTTATTACTACTATTTTTAATATGCGCGCACCCGGTATGACTATGGATAGGTTACCTCTTTTCGTTTGGTCTGTACTCATAACAGCTTTTCTGCTCTTGTTATCTCTTCCTGTATTGGCTGGTGGTATCACGATGTTGCTTACCGACAGAAATTTCAATACTACCTTTTTTGATCCTGCAGGTGGTGGTGATCCTGT…
5cc5bda34a61687ff23dd35422f3f67055889af9	Crangon franciscorum	species	Metazoa	Arthropoda	Malacostraca	Decapoda	Crangonidae	Crangon	Crangon franciscorum	5	2	6366	Crangon franciscorum	species	retained	0	TATAAATAATATAAGATTCTGATTACTACCCCCTGCTTTAACTCTTCTTTTATCTAGAGGTTTAGTGGAAAGAGGAGTAGGAACTGGATGAACGGTTTACCCTCCTCTTTCGGCTGGAATTGCTCACGCTGGAGCTTCAGTAGATATAGGAATTTTTTCTTTACACTTAGCTGGAGTATCCTCTATTCTTGGAGCTATTAATTTTATTACAACAGTAATTAATATACGAGCTGCTGGTATAACTATAGACCGACTTCCTTTATTTGTCTGATCTGTATTTTTAACAGCTATTCTTTTACTTCTTTCTCTCCCAGTTTTAGCTGGAGCTATTACTATACTTTTAACAGACCGAAATTTAAACACTTCATTCTTCGACCCAGTGGGGGGTGGTGACCCTAT…
5d430a4822c97037cec187439895c93b08ded386	Chordariaceae	family	NA	NA	Phaeophyceae	Ectocarpales	Chordariaceae	NA	NA	5	1	356	Chordariaceae	family	retained	0	TATGAATAATATAAGTTTTTGGTTATTGCCACCGTCTTTAATATTGCTTTTAGCTTCTTCTTTAGTAGAGTCTGGAGCAGGTACAGGTTGGACAGTTTATCCACCATTAAGTGGTATTCAGACACATTCAGGGCCTTCAGTAGATTTGGCAATTTTTAGTTTGCATTTATCCGGTGCTGCATCTATTTTAGGAGCTATAAATTTTATTACTACCATTTTTAATATGCGTGCGCCTGGTATGACTATGGATAGGCTACCTCTATTCGTTTGGTCTGTTTTAATTACAGCATTTTTACTTTTACTTTCGTTACCTGTGTTAGCTGGAGGTATTACTATGTTGTTAACAGATAGAAATTTTAATACTACTTTTTTTGATCCTGCTGGTGGTGGAGATCCTGT…
615353d8c93c88d9a9d3dff7ca38a44fe8b35333	Hemigrapsus oregonensis	species	Metazoa	Arthropoda	Malacostraca	Decapoda	Varunidae	Hemigrapsus	Hemigrapsus oregonensis	5	4	6219	Hemigrapsus oregonensis	species	retained	0	TATAAATAACATAAGTTTTTGACTTTTACCCCCATCTTTATCTCTTCTTCTAACAAGGAGAATAGTAGAGAGTGGTGTGGGGACTGGATGAACTGTCTACCCTCCCTTATCTGCTGCTATCGCTCACGCTGGGGCCTCTGTTGATTTGGGTATTTTTTCACTACATCTTGCTGGAGTCTCATCAATCTTAGGAGCTGTAAACTTTATAACTACTGTTATTAACATACGATCTTATGGTATAACAATAGACCAGATACCTCTTTTTGTTTGAGCGGTATTTATTACTGCCATTCTATTACTTCTATCTCTCCCTGTTTTAGCAGGAGCTATTACTATGTTGTTGACAGATCGAAACCTGAATACATCTTTTTTTGACCCTGCAGGGGGAGGGGACCCTGT…
62ab48db1e1ea039febcfafaddbe31e2ab52a546	Carcinus maenas	species	Metazoa	Arthropoda	Malacostraca	Decapoda	Carcinidae	Carcinus	Carcinus maenas	5	1	313	NA	NA	predator	0	AATAAATAATATAAGGTCCTGATTACTTCCTCCGTCTTTAACCTTACTTTTAATAAGAGGGATGGTAGAAAGAGGAGTTGGAACAGGATGAACAGTCTATCCTCCTTTAGCAGGGGCTATCGCCCATGCTGGTGCTTCAGTTGATTTAGGGATTTTCTCTTTACATTTAGCCGGGGTTTCTTCTATTTTAGGAGCTGTAAATTTTATAACAACTATTATCAATATGCGTTCTTTCGGCATGACAATAGACCAGATACCTTTATTTGTGTGAGCTGTTTTTATTACTGCGATCCTTTTATTATTATCGTTGCCGGTTTTAGCAGGAGCTATTACAATACTTCTAACTGACCGAAATCTAAACACCTCATTCTTCGATCCTGCAGGAGGTGGGGACCCAGT…
678a3c7534108afe67d9a511e6af22e11441ef06	Crangon franciscorum	species	Metazoa	Arthropoda	Malacostraca	Decapoda	Crangonidae	Crangon	Crangon franciscorum	5	1	3	Crangon franciscorum	species	retained	0	TATAAATAATATAAGATTCTGATTACTACCCCCTGCTTTAACTCTTCTTTTATCTAGAGGTTTAGTGGAAAGAGGAGTAGGAACTGGATGAACGGTTTACCCTCCTCTTTCGGCTGGAATTGCTCACGCTGGAGCTTCAGTAGATATAGGAATTTTTTCTTTACACTTAGCTGGAGTATCCTCTATTCTTGGAGCTATTAATTTTATTACAACAGTAATTAATATACGAGCTGCTGGTATAACTATAGACCGACTTCCTTTATTTGTCTGATCTGTATTTTTAACAGCTATTCTTTTACTTCTTTCTCTCCCAGTTTTAGCTGGAGCTATTACTATACTTTTAACAGACCGAAATTTAAACACTTCATTCTTCGACCCAGTGGGGGGTGGTGACCCTAT…
684810f8d05a81ac45c0f6b21180c2a1700b5b29	Carcinus maenas	species	Metazoa	Arthropoda	Malacostraca	Decapoda	Carcinidae	Carcinus	Carcinus maenas	5	1	582	NA	NA	predator	0	AATAAATGATATGAGATTCTGATTACTTCCTCCGTCTTTAACCTTACTTTTAATAAAAGGAATAGTAGAAAGAGGAGTCGGAACCGGATGGACAGTCTATCCTCCTTTAGCTGGAGCTATTGCCTATGCCGGTGCTTCAGTTGATCTAGGGATTTTTTCTTTACATTTAGCTGGGGTTTCTTCTATTTTAGGGGCTGTAAATTTTATAACAACTATTATCAATATGCGTTCTTTCGGCATGACAATAGATCAGATACCTTTATTTGTGTGAGCCGTTTTTATTACTGCAATCCTTTTATTACTATCATTGCCGGTTTTAGCAGGAGCTATTACAATACTTTTAACTGACCGAAATCTAAACACCTTATTCTTCGATCCTGCAGGAGGTGGAGACCCAGT…
71a5d5f820f6c6f254c1ad6746d39632c0f2b8b8	Carcinus maenas	species	Metazoa	Arthropoda	Malacostraca	Decapoda	Carcinidae	Carcinus	Carcinus maenas	5	1	116	NA	NA	predator	0	AATAAATAATATAAGGTTCTGATTACTTCCTCCGTCTTTAACCTTACTTTTAATAAGAGGGATGGTAGAAAGAGGAGTTGGAACAGGATGAACAGTCTATCCTCCTTTAGCAGGGGCTATCGCCCATGCTGGTGCTTCAGTTGATTTAGGGATTTTCTCTTTACATTTAGCCGGGGTTTCTTCTATTTTAGGAGCTGTAAATTTTATAACAACTATTATCAATATGCGTTCTTTCGGCATGACAATAGACCAGATACCTTTATTTGTGTGAGCTGTTTTTATTACTGCGATCCTTTTATTATTATCGTTGCCGGTTTTAGCAGGAGCTATTACAATACTTCTAACTGACCGAAATCTAAACACCTCATTCTTCGATCCTGCAGGAGGTGGGGGCCCAGT…
722a2f56da3cb5637e9ccfed55c6e1b12587dc8c	Carcinus maenas	species	Metazoa	Arthropoda	Malacostraca	Decapoda	Carcinidae	Carcinus	Carcinus maenas	5	1	280	NA	NA	predator	0	AATAAATAATATAAGGTTCTGATTACTTCCTCCGTCTTTAACCTTACTTTTAATAAGAGGGATGGTAGAAAGAGGAGTTGGAACAGGATGAACAGTCTATCCTCCTTTAGCAGGGGCTATCGCCCATGCTGGTGCTTCAGTTGATTTAGGGATTTTCTCTTTACATTTAGCCGGGGTTTCTTCTATTTTAGGAGCTGTAAATTTTATAACAACTATTATCAATATGCGTTCTTTCGGCATGACAATGGACCAGATACCTTTATTTGTGTGAGCTGTTTTTATTACTGCGATCCTTTTATTATTATCGTTGCCGGTTTTAGCAGGAGCTATTACAATACTTCTAACTGACCGAAATCTAAACACCTCATTCTTCGATCCTGCAGGAGGTGGGGACCCAGT…
7382d721d621cd77d8c8a372ff09b0c01e7cb156	Carcinus maenas	species	Metazoa	Arthropoda	Malacostraca	Decapoda	Carcinidae	Carcinus	Carcinus maenas	5	1	7	NA	NA	predator	0	AATAAATAATATAAGGTTCTGATTACTTCCTCCGTCTTTAACCTTACTTTTAATAAGAGGGATGGTAGAAAGAGGAGTTGGAACAGGATGAACAGTCTATCCTCCTTTAGCAGGGGCTATCGCCCATGCTGGTGCTTCAGTTGATTTAGGGATTTTCTCTTTACATTTAGCCGGGGTTTCTTCTATTTTAGGAGCTGTAAATTTTATAACAACTATTATCAATATGCGTTCTTTCGGCATGACAATAGACCAGATACCTTTATTTGTGTGAGCTGTTTTTATTACTGCGATCCTTTTATTATTATCGTTGCCGGTTTTAGCAGGAGCTATTACAATACTTCTAACTGACCGAAATCTAAACACCTCATTCTTCGATCCTGCAGGAGGTGGGGACCCAGT…
7459f38baa8a33f4e28f3614a68458a401284dc2	Carcinus maenas	species	Metazoa	Arthropoda	Malacostraca	Decapoda	Carcinidae	Carcinus	Carcinus maenas	5	1	1026	NA	NA	predator	0	AATAAATAATATAAGGTTCTGATTACTTCCTCCGTCTTTAACCTTACTTTTAATAAGAGGGATGGTAGAAAGAGGAGTTGGAACAGGATGAACAGTCTATCCTCCTTTAGCAGGGGCTATCGCCCATGCTGGTGCTTCAGTTGATTTAGGGATTTTCTCTTTACATTTAGCCGGGGTTTCTTCTATTTTAGGAGCTGTAAATTTTATAACAACTATTATCAATATGCGTTCTTTCGGCATGACAATGGACCAGATACCTTTATTTGTGTGAGCTGTTTTTATTACTGCGATCCTTTTATTATTATCGTTGCCGGTTTTAGCAGGAGCTATTACAATACTTCTAACTGACCGAAATCTAAACACCTCATTCTTCGATCCTGCAGGAGGTGGGGACCCAGT…
7542298ff77e2a821b8ef59f48bb3d4e03f356ee	Hemigrapsus	genus	Metazoa	Arthropoda	Malacostraca	Decapoda	Varunidae	Hemigrapsus	NA	5	3	65360	Hemigrapsus	genus	retained	0	TATAAATAACATAAGTTTTTGACTTTTACCCCCATCTTTATCTCTTCTTCTAACAAGGAGAATAGTAGAGAGTGGTGTGGGGACTGGATGAACTGTCTACCCTCCCTTATCTGCTGCTATCGCCCACGCTGGGGCCTCTGTTGATTTGGGTATTTTTTCACTACATCTTGCTGGAGTCTCGTCAATCTTAGGAGCTGTAAACTTTATAACTACTGTTATTAACATACGATCTTATGGTATAACAATAGACCAGATACCTCTTTTTGTTTGAGCCGTATTTATTACTGCCATTCTATTACTTCTATCTCTCCCTGTTTTAGCAGGAGCTATTACTATGTTGTTGACAGATCGAAACCTGAATACATCTTTTTTTGACCCTGCAGGAGGAGGGGACCCTGT…
772fc21357c4c223b4ec60e90a2805db78218032	Carcinus maenas	species	Metazoa	Arthropoda	Malacostraca	Decapoda	Carcinidae	Carcinus	Carcinus maenas	5	1	387	NA	NA	predator	0	AATAAATAATATAAGGTTCTGATTACTTCCTCCGTCTTTAACCTTACTTTTAATAAGAGGGATGGTAGAAAGAGGAGTTGGAACAGGATGAACAGTCTATCCTCTTTTAGCAGGGGCTATCGCCCATGCTGGTGCTTCAGTTGATTTAGGGATTTTCTCTTTACATTTAGCCGGGGTTTCTTCTATTTTAGGAGCTGTAAATTTTATAACAACTATTATCAATATGCGTTCTTTCGGCATGACAATAGACCAGATACCTTTATTTGTGTGAGCTGTTTTTATTACTGCGATCCTTTTATTATTATCGTTGCCGGTTTTAGCAGGAGCTATTACAATACTTCTAACTGACCGAAATCTAAACACCTCATTCTTCGATCCTGCAGGAGGTGGGGACCCAGT…
7bcd262b430790f4ad4d5b5be8c5fec00c59f07a	Neoporphyra haitanensis	species	NA	Rhodophyta	Bangiophyceae	Bangiales	Bangiaceae	Neoporphyra	Neoporphyra haitanensis	5	1	11	Neoporphyra	genus	retained	retain to genus; previously undetected non-native taxon	CATGAACAACATCTCATTCTGGTTGTTGCCACCTGCGATCATCTTGCTTTTGCTTTCAATGTTTGTTGAAGGCCCAACAGGCTTTTATGGTACTGGTGGTGGTTGGACAATTTATCCGCCGCTTTCAACTACTGGTCAGCCTGGTCCTGCAATGGACTTTGCGATCCTTGCACTCCACGTTGCTGGTGCTTCATCGATCCTTGGCGCGATTAACTTCATTACGACAATTTTGAACATGCGTGCGCCTGGCATGACATTGCACAAAATGCCATTGTTTGCATGGTCAGTGCTTGTAACAGCGTTCTTGCTTCTATTGTCATTGCCAGTTCTTGCTGGTGCGATCACAATGCTTCTAACAGACCGTAACTTCGGGACTGCTTTCTTCACACCAGAAGGCGG…
7c3c1d0dc3264eaf893e6ffadd226127cd0db50a	Carcinus maenas	species	Metazoa	Arthropoda	Malacostraca	Decapoda	Carcinidae	Carcinus	Carcinus maenas	5	1	1187	NA	NA	predator	0	AATAAATAATATAAGGTTCTGATTACTTCCTCCGCCTTTAACCTTACTTTTAATAAGAGGGATGGTAGAAAGAGGAGTTGGAACAGGATGAACAGTCTATCCTCCTTTAGCAGGGGCTATCGCCCATGCTGGTGCTTCAGTTGATTTAGGGATTTTCTCTTTACATTTAGCCGGGGTTTCTTCTATTTTAGGAGCTGTAAATTTTATAACAACTATTATCAATATGCGTTCTTTCGGCATGACAATAGACCAGATACCTTTATTTGTGTGAGCTGTTTTTATTACTGCGATCCTTTTATTATTATCGTTGCCGGTTTTAGCAGGAGCTATTACAATACTTCTAACTGACCGAAATCTAAACACCTCATTCTTCGATCCTGCAGGAGGTGGGGACCCAGT…
7d40538aaf36154f1cdf0aa223181b3563cd25f3	Carcinus maenas	species	Metazoa	Arthropoda	Malacostraca	Decapoda	Carcinidae	Carcinus	Carcinus maenas	5	1	49	NA	NA	predator	0	AATAAATAATATAAGGTTCTGATTACTTCCTCCGTCTTTAACCTTACTTTTAATAAGAGGGATGGTAGAAAGAGGAGTTGGAACAGGATGAACAGTCTATCCTCCTTTAGCAGGGGCTATCGCCCATGCTGGTGCTTCAGTTGATTTAGGGATTTTCTCTTTACATTTAGCCGGGGTTTCTTCTATTTTAGGAGCTGTAAATTTTATAACAACTATTATCAATATGCGTTCTTTCGGCATGACAATAGACCAGATACCTTTATTTGTGTGAGCTGTTTTTATTACTGCGATCCTTTTATTATTATCGTTGCCGGTTTTAGCAGGAGCTATTACAATACTTTTAACTGGCCGAAATCTAAACACCTCATTCTTCGATCCTGCAGGAGGTGGGGACCCAGT…
81faeecaa69f79670298fc8e07e3ddb2767d274f	Carcinus maenas	species	Metazoa	Arthropoda	Malacostraca	Decapoda	Carcinidae	Carcinus	Carcinus maenas	5	1	334	NA	NA	predator	0	AATAAATAATATAAGGTTCTGATTACTTCCTCCGTCTTTAACCTTACTTTTAATAAGAGGGATGGTAGAAAGAGGAGTTGGAACAGGATGAACAGTCTATCCTCCTTTAGCAGGGGCTATCGCCCATGCCGGTGCTTCAGTTGATTTAGGGATTTTCTCTTTACATTTAGCCGGGGTTTCTTCTATTTTAGGAGCTGTAAATTTTATAACAACTATTATCAATATGCGTTCTTTCGGCATGACAATAGACCAGATACCTTTATTTGTGTGAGCTGTTTTTATTACTGCGATCCTTTTATTATTATCGTTGCCGGTTTTAGCAGGAGCTATTACAATACTTCTAACTGACCGAAATCTAAACACCTCATTCTTCGATCCTGCAGGAGGTGGGGACCCAGT…
82eb0bcdcf88b18b8378afb56623045fdc7dc74e	Zosteraceae	family	Viridiplantae	Streptophyta	Magnoliopsida	Alismatales	Zosteraceae	NA	NA	5	1	2	Zosteraceae	family	retained	0	ATCAAATAATATATCATTCTGGTTGTTGCCACCAAGTCTCTTGCTCCTATTAAGCCCAGCCTTAGTAGAAGTGGGTACCGGCACTGGGTGGACGGTCTATCCGCCCTTAAGTGGTATTACCAGTCATTCTGGAGGAGCAGTTGATTTAGCAATTTCTAGTCCTCATCTATCAGGTGTTTCATCCATTTTAGGTTCTATCAATTTTATAACAACTATCTCCAACATGCGTGGACCTGGAATGACTATGCATAGATCACCCCTTTTTGTGTGGTCCGTTCTAGTGACAGCATTCCTACTTTTATTATCACTTCCGGTAATGGCAGGGGCAATTACAATGTTATTAACCGATCGCAACTTTAATACAACCTTTTCTGATCCTGCTGGAGGGGGAGACCCCAT…
8631c8817a3e0f66abffa477be2f44653cfe0d60	Carcinus maenas	species	Metazoa	Arthropoda	Malacostraca	Decapoda	Carcinidae	Carcinus	Carcinus maenas	5	5	2309	NA	NA	predator	0	AATAAATAATATAAGGTTCTGATTACTTCCTCCGTCTTTAACCTTACTTTTAATAAGAGGAATAGTAGAAAGAGGAGTTGGAACCGGATGAACAGTCTATCCTCCTTTAGCTGGAGCTATTGCCCACGCTGGTGCTTCAGTTGATTTAGGGATTTTCTCTTTACATTTAGCCGGGGTTTCTTCTATTTTAGGAGCTGTAAATTTTATAACAACTATTATCAATATGCGTTCTTTCGGCATGACAATAGACCAGATACCTTTATTTGTATGAGCTGTTTTTATTACTGCAATCCTTTTATTATTATCGCTGCCGGTTTTAGCAGGAGCTATTACAATACTTTTAACTGACCGAAATCTAAACACCTCATTCTTCGATCCTGCAGGAGGTGGAGACCCAGT…
8b06aa586a1fc047098d910e31c661b8edf4f427	Homo sapiens	species	Metazoa	Chordata	Mammalia	Primates	Hominidae	Homo	Homo sapiens	5	4	343	NA	NA	human_contamination	0	CATAAACAACATAAGCTTCTGACTCTTACCTCCCTCTCTCCTACTCCTGCTCGCATCTGCTATAGTGGAGGCCGGAGCAGGAACAGGTTGAACAGTCTACCCTCCCTTAGCAGGGAACTACTCCCACCCTGGAGCCTCCGTAGACCTAACCATCTTCTCCTTACACCTAGCAGGTGTCTCCTCTATCTTAGGGGCCATCAATTTCATCACAACAATTATCAATATAAAACCCCCTGCCATAACCCAATACCAAACGCCCCTCTTCGTCTGATCCGTCCTAATCACAGCAGTCCTACTTCTCCTATCTCTCCCAGTCCTAGCTGCTGGCATCACTATACTACTAACAGACCGCAACCTCAACACCACCTTCTTCGACCCCGCCGGAGGAGGAGACCCCAT…
8fa7028c472b45b95822ef046435b20ded043e59	Hediste diadroma	species	Metazoa	Annelida	Polychaeta	Phyllodocida	Nereididae	Hediste	Hediste diadroma	5	2	1475	Hediste diadroma	species	retained	0	TCTTAACAATATAAGATTTTGGCTACTTCCACCATCGTTAACTCTTCTTTTATCAAGTGCAGCTGTTGAAAAAGGAGTCGGTACTGGATGGACAGTATACCCGCCCCTAGCAAGAAATATTGCTCACGCTGGACCATCAGTGGATCTTGCAATTTTTTCTCTTCACCTAGCAGGTGTATCATCGATTATAGGAGCCTTAAACTTTATTACTACAGTTATTAACATGCGGTCCAAAGGGCTACGTCTTGAGCGAGTCCCATTATTTGTTTGATCCGTAATAATTACAGCTATTTTATTACTCCTTAGTCTACCAGTATTAGCCGGGGCGATTACTATACTTCTCACTGACCGAAATTTAAACACGGCATTCTTTGACCCTGCGGGTGGAGGAGACCCAAT…
9000086c7ef6bf0c0373b4e1f6005c180addade5	Botrylloides violaceus	species	Metazoa	Chordata	Ascidiacea	Stolidobranchia	Styelidae	Botrylloides	Botrylloides violaceus	5	1	176	Botrylloides violaceus	species	retained	0	TCTTAACAACATAAGTTTTTGGCTTTTGCCACCGGCTCTATTTTTTCTTTTTATTAGCTCAATAATTGAGAGCAGAGTTAGGACAAGGTGAACTGTTTACCCTCCTCTGTCGAGGAATTTGGCGCATTCTGGGGCAGCATTGGACTGTGCTATTTTTTCTTTACATTTGGCAAGGGTGTCTAGTATTTTGAGGTCTTTGAATTTTATAACTACTCTATTCAACATAAAGGTGAAGAGGTGGAGGATATTTTCTATGTCTTTGTTTTGTTGGACAATGTTGGTAACTACTGTTTTGCTCTTATTGTCTTTACCGGTGTTGGCAGCAGCCATTACAATATTACTTTTTGATCGTAATTTCAATACGTCTTTCTTCGATCCGTCAGGTAGGGGGGACCCTGT…
92551ae2b861818918be54c85fdb268513ae4b45	Hediste diadroma	species	Metazoa	Annelida	Polychaeta	Phyllodocida	Nereididae	Hediste	Hediste diadroma	5	2	14986	Hediste diadroma	species	retained	0	TCTTAACAATATAAGATTTTGGCTACTTCCACCATCGTTAACTCTTCTTTTATCAAGTGCAGCTGTTGAAAAAGGAGTCGGTACTGGATGGACAGTATATCCGCCCCTAGCAAGAAATATTGCTCACGCTGGACCATCAGTGGATCTTGCAATTTTTTCTCTTCACCTAGCAGGTGTATCATCAATTATAGGAGCCTTAAACTTTATTACTACAGTTATTAACATGCGGTCCAAAGGGCTACGTCTTGAACGAGTCCCATTATTTGTTTGATCCGTAATAATTACAGCCATTTTATTACTCCTTAGTTTACCAGTATTAGCTGGGGCGATTACCATACTTCTCACTGACCGAAATTTAAACACGGCATTCTTTGACCCTGCGGGTGGAGGAGACCCAAT…
92ac7130fcb82026e1791a0511fa8aeccb0e05e1	Carcinus maenas	species	Metazoa	Arthropoda	Malacostraca	Decapoda	Carcinidae	Carcinus	Carcinus maenas	5	1	435	NA	NA	predator	0	AATAAATAATATAAGGTTCTGATTACTTCCTCCGTCTTTAACCTTACTTTTAATAAGAGGGATGGTAGAAAGAGGAGTTGGAACAGGATGAACAGTCTATCCTCCTTTAGCAGGGGCTATCGCCCATGCTGGTGCTTCAGTTGATTTAGGGATTTTCTCTTTACATTTAGCCGGGGTTTCTTCTATTTTAGGAGCTGTAAATTTTATAACAACTATTATCAATATGCGTTCTTTCGGCATGACAATAGACCAGATACCTTTATTTGTGTGAGCTGTTTTTATTACTGCGATTCTTTTATTATTATCGTTGCCGGTTTTAGCAGGAGCTATTACAATACTTCTAACTGACCGAAATCTAAACACCTCATTCTTCGATCCTGCAGGAGGTGGGGACCCAGT…
945216adf46bc9533de3ec1bf1ff8b151eaf1ea6	Carcinus maenas	species	Metazoa	Arthropoda	Malacostraca	Decapoda	Carcinidae	Carcinus	Carcinus maenas	5	1	51	NA	NA	predator	0	AATAAATAATATAAGGTTCTGATTACTTCCTCCGTCTTTAACCTTACTTTTAATAAGAGGGATGGTAGAAAGAGGAGTTGGAACAGGATGAACAGTCTATCCTCCTTTAGCAGGGGCTATCGCCCATGCTGGTGCTTCAGTTGATTTAGGGATTTTCTCTTTACATTTAGCCGGGGTTTCTTCTATTTTAGGAGCTGTAAATTTTATAACAACTATTATCAATATGCGTTCTTTCGGCATGACAATAGACCAGATACCTTTATTTGTGTGAGCTGTTTTTATTACTGCGACCCTTTTATTATTATCGTTGCCGGTTTTAGCAGGAGCTATTACAATACTTCTAACTGACCGAAATCTAAACACCTCATTCTTCGATCCTGCAGGAGGTGGGGACCCAGT…
96f8235e5f42d3e2b1bc141b9540d0ca458c7bdb	Carcinus maenas	species	Metazoa	Arthropoda	Malacostraca	Decapoda	Carcinidae	Carcinus	Carcinus maenas	5	1	13	NA	NA	predator	0	AATAAATAATATAAGGTTCTGATTACTTCCTCCGTCTTTAACCTTACTTTTAATAAGAGGGATGGTAGAAAGAGGAGTTGGAACAGGATGAACAGTCTATCCTCCTTTAGCAGGGGCTATCGCCCATGCTGGTGCTTCAGTTGATTTAGGGATTTTCTCTTTACATTTAGCCGGGGTTTCTTCTATTTTAGGAGCTGTAAATTTTATAACAACTATTATCAATATGCGTTCTTTCGGCATGACAATAGACCAGATACCTTTATTTGTGTGAGCTGTTTTTATTACTGCGATCCTTTTATTATTATCGTTGCCGGTTTTAGCAGGAGCTATTACAATACTTCTAACTGACCGAAATCTAAACACCTCATTCTTCGATCCTGCAGGAGGTGGGGACCCAGT…
9772c53ba53991f1191cb95e2c957d2a3a8a982b	Carcinus maenas	species	Metazoa	Arthropoda	Malacostraca	Decapoda	Carcinidae	Carcinus	Carcinus maenas	5	1	115	NA	NA	predator	0	AATAAATGATATGAGATTCTGATTACTTCCTCCGTCTTTAACCTTACTTTTAATAAAAGGAATAGTAGAAAGAGGAGTCGGAACCGGATGGACAGTCTATCCTCCTTTAGCTGGAGCTATTGCCCATGCCGGTGCTTCAGTTGATCTAGGGATTTTTTCTTTACATTTAGCTGGGGTTTCTTCTATTTTAGGGGCTGTAAATTTTATAACAACTATTATCAATATGCGTTCTTTCGACATGACAATAGATCAGATACCTTTATTTGTGTGAGCCGTTTTTATTACTGCAATCCTTTTATTACTATCATTGCCGGTTTTAGCAGGAGCTATTACAATACTTTTAACTGACCGAAATCTAAACACCTTATTCTTCGATCCTGCAGGAGGTGGAGACCCAGT…
99006680de34ef84bf9599247ca3ff452c32c933	Carcinus maenas	species	Metazoa	Arthropoda	Malacostraca	Decapoda	Carcinidae	Carcinus	Carcinus maenas	5	1	335	NA	NA	predator	0	AATAAATAATATAAGGTTCTGATTACTTCCTCCGTCTTTAACCTTGCTTTTAATAAGAGGGATGGTAGAAAGAGGAGTTGGAACAGGATGAACAGTCTATCCTCCTTTAGCAGGGGCTATCGCCCATGCTGGTGCTTCAGTTGATTTAGGGATTTTCTCTTTACATTTAGCCGGGGTTTCTTCTATTTTAGGAGCTGTAAATTTTATAACAACTATTATCAATATGCGTTCTTTCGGCATGACAATAGACCAGATACCTTTATTTGTGTGAGCTGTTTTTATTACTGCGATCCTTTTATTATTATCGTTGCCGGTTTTAGCAGGAGCTATTACAATACTTCTAACTGACCGAAATCTAAACACCTCATTCTTCGATCCTGCAGGAGGTGGGGACCCAGT…
9a51a3a76f661dec47bcda4de520188f66d4d1d8	Carcinus maenas	species	Metazoa	Arthropoda	Malacostraca	Decapoda	Carcinidae	Carcinus	Carcinus maenas	5	3	4481	NA	NA	predator	0	AATAAATAATATAAGGTTCTGATTACTTCCTCCGTCTTTAACCTTACTTTTAATAAGAGGGATGGTAGAAAGAGGAGTTGGAACAGGATGAACAGTCTATCCTCCTTTAGCAGGGGCTATCGCCCATGCTGGTGCTTCAGTTGATTTAGGGATTTTCTCTTTACATTTAGCCGGGGTTTCTTCTATTTTAGGAGCTGTAAATTTTATAACAACTATTATCAATATGCGTTCTTTCGGCATGACAATAGACCAGATACCTTTATTTGTGTGAGCTGTTTTTATTACTGCGATCCTTTTATTATTATCGTTGTCGGTTTTAGCAGGAGCTATTACAATACTTCTAACTGACCGAAATCTAAACACCTCATTCTTCGATCCTGCAGGAGGTGGGGACCCAGT…
9f6adc290929409349185077d7b97665ba78395c	Carcinus maenas	species	Metazoa	Arthropoda	Malacostraca	Decapoda	Carcinidae	Carcinus	Carcinus maenas	5	1	171	NA	NA	predator	0	AATAAATAATATAAGGTTCTGATTACTTCCTCCGTCTTTAACCTTACTTTTAATAAGAGGGATGGTAGAAAGAGGAGTTGGAACAGGATGAACAGTCTATCCTCCTTTAGCAGGGGCTATCGCCCATGCTGGTGCTTCAGTTGATTTAGGGATTTTCTCTTTACATTTAGCCGGGGTTTCTTCTATTTTAGGAGCTGTAAATTTTATAACAACTATTATCAATATGCGTTCTTTCGGCATGACAATAGACCAGATACCTTTATTTGTGTGAGCTGTTTTTATTACTGCGATCCTTTTATTATTATCGTTGCCGGTTTTAGCAGGAGCTATTACAATACTTCTAACTGACCGAAATCTAAACACCTCATTCTTCGATTCTGCAGGAGGTGGGGACCCAGT…
a029cecda0f3d94af2d50502ec47eb82a29a403a	Carcinus maenas	species	Metazoa	Arthropoda	Malacostraca	Decapoda	Carcinidae	Carcinus	Carcinus maenas	5	1	22	NA	NA	predator	0	AATAAATAATATAAGGTTCTGATTACTTCCTCCGTCTTTAACCTTACTTTTAGTAAGAGGGATGGTAGAAAGAGGAGTTGGGACAGGATGAACAGTCTGTCCTCCTTTAGCAGGGGCTATCGCCCATGCTGGTGCTTCAGTTGATTTAGGGATTTTCTCTTTACATTTAGCCGGGGTTTCTTCTATTTTAGGAGCTGTAAATTTTATAACAACTATTATCAATATGCGTTCTTTCGGCATGACAATAGACCAGATACCTTTATTTGTGTGAGCTGTTTTTATTACTGCGATCCTTTTATTATTATCGTTGCCGGTTTTAGCAGGAGCTATTACAATACTTCTAACTGACCGAAATCTAAACACCTCATTCTTCGATCCTGCAGGAGGTGGGGACCCAGT…
a0ed8a3b7df61dcf8ba1cddd78f5fe2df378ce12	Carcinus maenas	species	Metazoa	Arthropoda	Malacostraca	Decapoda	Carcinidae	Carcinus	Carcinus maenas	5	1	418	NA	NA	predator	0	AATAAATAATATAAGGTTCTGATTACTTCCTCCGTCTTTAACCTTACTTTTAATAAGAGGGATGGTAGAAAGAGGAGTTGGAACAGGATGAACAGTCTATCTTCCTTTAGCAGGGGCTATCGCCCATGCTGGTGCTTCAGTTGATTTAGGGATTTTCTCTTTACATTTAGCCGGGGTTTCTTCTATTTTAGGAGCTGTAAATTTTATAACAACTATTATCAATATGCGTTCTTTCGGCATGACAATAGACCAGATACCTTTATTTGTGTGAGCTGTTTTTATTACTGCGATCCTTTTATTATTATCGTTGCCGGTTTTAGCAGGAGCTATTACAATACTTCTAACTGACCGAAATCTAAACACCTCATTCTTCGATCCTGCAGGAGGTGGGGACCCAGT…
a1838aa9dada31ad691af4a088a8ab9f36db04b4	Chordariaceae	family	NA	NA	Phaeophyceae	Ectocarpales	Chordariaceae	NA	NA	5	1	3120	Chordariaceae	family	retained	0	TATGAATAATATAAGTTTTTGGTTATTGCCACCGTCTTTAATATTGCTTTTAGCTTCTTCTTTAGTAGAGTCTGGAGCAGGTACAGGTTGGACAGTTTATCCACCATTAAGTGGTATTCAGGCACATTCAGGGCCTTCAGTAGATTTGGCAATTTTTAGTTTGCATTTATCCGGTGCTGCATCTATTTTAGGAGCTATAAATTTTATTACTACAATTTTTAATATGCGTGCGCCTGGTATGACTATGGATAGGCTACCTCTATTCGTTTGGTCTGTTTTAATTACGGCATTTTTACTTTTACTTTCGTTACCTGTGTTAGCTGGAGGTATTACTATGTTGTTAACAGATAGAAATTTTAATACTACTTTTTTTGATCCTGCTGGTGGTGGAGATCCTGT…
a68ea87ad032eb1956256da72991ba589fada880	Carcinus maenas	species	Metazoa	Arthropoda	Malacostraca	Decapoda	Carcinidae	Carcinus	Carcinus maenas	5	1	305	NA	NA	predator	0	AATAAATAATATAAGGTTCTGATTACTTCCTCCGTCTTTAACCTTACTTTTAATAAGAGGGATGGTAGAAAGAGGAGTTGGAACAGGATGAACAGTCTATCCTCCTTTAGCAGGGGCTATCGCCCATGCTGGTGCTCCAGTTGATTTAGGGATTTTCTCTTTACATTTAGCCGGGGTTTCTTCTATTTTAGGAGCTGTAAATTTTATAACAACTATTATCAATATGCGTTCTTTCGGCATGACAATAGACCAGATACCTTTATTTGTGTGAGCTGTTTTTATTACTGCGATCCTTTTATTATTATCGTTGCCGGTTTTAGCAGGAGCTATTACAATACTTCTAACTGACCGAAATCTAAACACCTCATTCTTCGATCCTGCAGGAGGTGGGGACCCAGT…
a7a3886605a6ac27c4d4939b8c942b67aaf89b51	Ampithoe valida	species	Metazoa	Arthropoda	Malacostraca	Amphipoda	Ampithoidae	Ampithoe	Ampithoe valida	5	1	15	Ampithoe valida	species	retained	0	AATGAATAATATAAGATTTTGATTACTACCGCCCTCTTTAACTCTCCTATTAATAAGAGGAATGGTAGAAAGAGGGGTAGGTACTGGGTGAACAGTTTACCCCCCTTTAAGAGGGGCAATTGCCCATAGAGGGGGTGCTGTAGATTTAGCAATTTTTTCTCTCCATCTAGCGGGTGCCAGTTCAATTTTAGGTGCCATTAATTTTATCTCCACCGTAATTAATATACGAGCTGAAAATATATATATAGACCGAATCCCTTTATTCGTCTGATCTGTATTTATTACAGCTATTTTATTACTACTATCCCTCCCTGTATTAGCGGGTGCAATTACAATACTTCTAACAGATCGAAATTTAAATACATCTTTTTTTGACCCATTAGGCGGGGGGGACCCTAT…
a8d242fd7ae798e29d9a481840ed0e70bbf34282	Hemigrapsus oregonensis	species	Metazoa	Arthropoda	Malacostraca	Decapoda	Varunidae	Hemigrapsus	Hemigrapsus oregonensis	5	1	90	Hemigrapsus oregonensis	species	retained	0	TATAAATAACATAAGTTTTTGACTTTTACCCCCATCTTTATCTCTTCTTCTAACAAGGAGAATAGTAGAGAGTGGTGTGGGGACTGGATGAACTGTCTACCCTCCCTTATCTGCTGCTATCGCTCACGCTGGGGCCTCTGTTGATTTGGGTATTTTTTCACTACATCTTGCTGGAGTCTCATCAATCTTAGGAGCTGTAAACTTTATAACTACTGTTATTAACATACGATCTTATGGTATAACAATAGACCAGATACCTCTTTTTGTTTGAGCGGTATTTATTACTGCCATTCTATTACTTCTATCTCTCCCTGTTTTAGCAGGAGCTATTACTATGTTGTTGACAGATCGAAACCTGAATACATCTTTTTTCGACCCTGCAGGGGGAGGGGACCCTGT…
ab5b014ce0b25fb0321ef0016fd5ad40d2e3286f	Carcinus maenas	species	Metazoa	Arthropoda	Malacostraca	Decapoda	Carcinidae	Carcinus	Carcinus maenas	5	1	231	NA	NA	predator	0	AATAAATAATATAAGGTTCTGATTACTTCCTCCGTCTTTAACCTTACTTTTAATAAGAGGGATGGTAGAAAGAGGAGTTGGAACAGGATGAACAGTCTATCCTCCTTTAGTAGGGGCTATCGCCCATGCTGGTGCTTCAGTTGATTTAGGGATTTTCTCTTTACATTTAGCCGGGGTTTCTTCTATTTTAGGAGCTGTAAATTTTATAACAACTATTATCAATATGCGTTCTTTCGGCATGACAATAGACCAGATACCTTTATTTGTGTGAGCTGTTTTTATTACTGCGATCCTTTTATTATTATCGTTGCCGGTTTTAGCAGGAGCTATTACAATACTTCTAACTGACCGAAATCTAAACACCTCATTCTTCGATCCTGCAGGAGGTGGGGACCCAGT…
acde8909b5bc310e2fe7c3c78f0acc1fc4b7144a	Eogammarus confervicolus	species	Metazoa	Arthropoda	Malacostraca	Amphipoda	Anisogammaridae	Eogammarus	Eogammarus confervicolus	5	1	2461	Eogammarus confervicolus	species	retained	0	TATAAACAACATAAGATTTTGGCTTTTACCTCCTTCGTTAACTCTTCTGCTTGTAAGAGGATTGGTTGAGAGAGGAGTGGGGACAGGTTGAACGGTGTACCCTCCTCTAGCGGGGGCTAGAGGACATAGAGGCGGGTCTGTTGATTTAGCTATTTTTTCACTACACTTAGCAGGGGCTAGCTCAATTTTAGGTGCTATCAATTTTATTTCGACAGTTTTAAATATACGTGCTCCTGGTATTTATTTTAGTAGAATGCCTTTATTTGTATGGTCTGTATTTATTACGGCTGTATTACTTTTACTTTCTTTACCTGTTTTGGCAGGGGCGATTACTATATTATTAACAGATCGTAATATTAATACAGCTTTTTTTGACCCTAGAGGGGGAGGAGATCCTAT…
add45615d91735e309ca1dc509f4ee06cad4b717	Carcinus maenas	species	Metazoa	Arthropoda	Malacostraca	Decapoda	Carcinidae	Carcinus	Carcinus maenas	5	1	1861	NA	NA	predator	0	AATAAATAATATAAGGTTCTGATTACTTCCTCCGTCTTTAACCTTACTTTTAATAAGAGGGATGGTAGAAAGAGGAGTTGGAACAGGATGAACAGTCTATCCTCCTTTAGCAGGGGCTATCGCCCATGCTGGTGCTTCAGTTGATTTAGGGATTTTCTCTTTACATTTAGCCGGGGTTCCTTCTATTTTAGGAGCTGTAAATTTTATAACAACTATTATCAATATGCGTTCTTTCGGCATGACAATAGACCAGATACCTTTATTTGTGTGAGCTGTTTTTATTACTGCGATCCTTTTATTATTATCGTTGCCGGTTTTAGCAGGAGCTATTACAATACTTCTAACTGACCGAAATCTAAACACCTCATTCTTCGATCCTGCAGGAGGTGGGGACCCAGT…
afbe6b4bb0601c62ce646d0ebf517c0284173ef0	Carcinus maenas	species	Metazoa	Arthropoda	Malacostraca	Decapoda	Carcinidae	Carcinus	Carcinus maenas	5	1	204	NA	NA	predator	0	AATAAATAATATAAGGTTCTGATTACTTCCTCCGTCTTTAACCTTACTTTTAATAAGAGGGATGGTAGAAAGAGGAGTTGGAACAGGATGAACAGTCTATCCTCCTTTAGCAGGGGCTATCACCCATGCTGGTGCTTCAGTTGATTTAGGGATTTTCTCTTTACATTTAGCCGGGGTTTCTTCTATTTTAGGAGCTGTAAATTTTATAACAACTATTATCAATATGCGTTCTTTCGGCATGACAATAGACCAGATACCTTTATTTGTGTGAGCTGTTTTTATTACTGCGATCCTTTTATTATTATCGTTGCCGGTTTTAGCAGGAGCTATTACAATACTTCTAACTGACCGAAATCTAAACACCTCATTCTTCGATCCTGCAGGAGGTGGGGACCCAGT…
b0634afc2232523ca1eb12c085adc24c4717cb2c	Carcinus maenas	species	Metazoa	Arthropoda	Malacostraca	Decapoda	Carcinidae	Carcinus	Carcinus maenas	5	1	101	NA	NA	predator	0	AATAAATGATATGAGATTCTGATTACTTCCTCCGTCTTTAACCTTACTTTTAATAAAAGGAATAGTAGAAAGAGGAGTCGGAACCGGATGGACAGTCTATCCTCCTTTAGCTGAAGCTATTGCCCATGCCGGTGCTTCAGTTGATCTAGGGATTTTTTCTTTACATTTAGCTGGGGTTTCTTCTATTTTAGGGGCTGTAAATTTTATAACAACTATTATCAATATGCGTTCTTTCGGCATGACAATAGATCAGATACCTTTATTTGTGTGAGCCGTTTTTATTACTGCAATCCTTTTATTACTATCATTGCCGGTTTTAGCAGGAGCTATTACAATACTTTTAACTGACCGAAATCTAAACACCTTATTCTTCGATCCTGCAGGAGGTGGAGACCCAGT…
b190d3383e5cf36cac29223aba6ce7c4ad5bb5ea	Moina sp. ARRV-2013	species	Metazoa	Arthropoda	Branchiopoda	Diplostraca	Moinidae	Moina	Moina sp. ARRV-2013	5	1	2	NA	NA	nonTarget	0	ATTAAATAATATTAGTTTTTGATTATTAGTACCTTCTTTTTTTTTATTAATATGATCTTCTGTTGTAGAAATGGGAGCAGGAACAGGTTGAACTGTATATCCGCCTTTATCAGGTGTTTTTTCTCATTCAGGAGGGTCTATAGAATGTGCAATTTTTAGTTTACATTTAGCAGGTATTTCTTCTATATTAGGTTCTATAAACTTTATAGTTACTGTATTAAATATGAGAGTTCCTGGTATGACTATGTTTAGAATTCCTTTATTTGTTTGAGCTGTTTTTATTACAGCATGATTATTATTATTATCACTTCCAGTATTAGGTGGAGCTATTACAATGTTATTAACAGATAGAAATTTTAATACAACTTTTTTTGAAGTTAATGGAGGTGGTGATCCTGT…
b49503b93784f5fcfa3757784bc8fd4b8e53d47f	Carcinus maenas	species	Metazoa	Arthropoda	Malacostraca	Decapoda	Carcinidae	Carcinus	Carcinus maenas	5	1	430	NA	NA	predator	0	AATAAATAATATAAGGTTCTGATTACTTCCTCCGTCTTTAACCTTACTTTTAATAAGAGGGATGGTAGAAAGAGGAGTTGGAACAGGATGAACAGTCTATCCTCCTTTAGCAGGGGCTATCGCCCATGCTGGTGCTTCAGTTGATTTAGGGATTTTCTCTTTACATTTAGCCGGGGTTTCTTCTATTTTAGGAGCTGTAAATTTTATAACAACTATTATCAATATGCGTTCTTTCGGCATGACAATAGACCAGATACCTTTATTTGTGTGAGCTGTTTTTATTACTGCGATCCTTTTATTATTATCGTTGCCGGTTTTAGCAGGAGCTATTACAATACTTCTAACTGACCGAAATCTAAACACCCCATTCTTCGATCCTGCAGGAGGTGGGGACCCAGT…
b76620c09891bb0f8c5becd08a82ffbe376f61b7	Carcinus maenas	species	Metazoa	Arthropoda	Malacostraca	Decapoda	Carcinidae	Carcinus	Carcinus maenas	5	1	523	NA	NA	predator	0	AATAAATAATATAAGGTTCCGATTACTTCCTCCGTCTTTAACCTTACTTTTAATAAGAGGGATGGTAGAAAGAGGAGTTGGAACAGGATGAACAGTCTATCCTCCTTTAGCAGGGGCTATCGCCCATGCTGGTGCTTCAGTTGATTTAGGGATTTTCTCTTTACATTTAGCCGGGGTTTCTTCTATTTTAGGAGCTGTAAATTTTATAACAACTATTATCAATATGCGTTCTTTCGGCATGACAATAGACCAGATACCTTTATTTGTGTGAGCTGTTTTTATTACTGCGATCCTTTTATTATTATCGTTGCCGGTTTTAGCAGGAGCTATTACAATACTTCTAACTGACCGAAATCTAAACACCTCATTCTTCGATCCTGCAGGAGGTGGGGACCCAGT…
ba04e8ad86c110665aaefdddc67f0b44bd43609e	Carcinus maenas	species	Metazoa	Arthropoda	Malacostraca	Decapoda	Carcinidae	Carcinus	Carcinus maenas	5	1	35	NA	NA	predator	0	AATAAATAATATAAGGTTCTGATTACTTCCTCCGTCTTTAACCTTACTTTTAATAAGAGGGATGGTAGAAAGAGGAGTTGGAACAGGATGAACAGTCTATCCTCCTTTAGCAGGGGCTATCGCCCATGCTGGTGCTTCAGTTGATTTAGGGATTTTCTCTTTACATTTAGCCGGGGTTTCTTCTATTTTAGGAGCTGTAAATTTTATAACAACTATTATCAATATGCGTTCTTTCGGCATGACAATAGACCAGATACCTTTATTTGTGTGAGCTGTTTTTATTACTGCGATCCTTTTATTATTATCGTTGCCGGTTTTAGCAGGAGCTATTACAATACTTCTAACTGACCGAAATCTAAACATCTCATTCTTCGATCCTGCAGGGGGTGGGGACCCAGT…
bb778d6f688a81d79519a649347d5fe1f7b1ec91	Hediste diadroma	species	Metazoa	Annelida	Polychaeta	Phyllodocida	Nereididae	Hediste	Hediste diadroma	5	1	163	Hediste diadroma	species	retained	0	TCTTAACAATATAAGATTTTGGCTACTTCCACCATCGTTAACTCTTCTTTTATCAAGTGCAGCTGTTGAAAAAGGAGTCGGTACTGGATGGACAGTATATCCGCCCCTAGCAAGAAATATTGCTCACGCTGGACCATCAGTGGATCTTGCAATTTTTTCTCTTCACCTAGCAGGTGTATCATCAATTATAGGAGCCTTAAACTTTATTACTACAGTTATTAACATGCGGTCCAAAGGGCTACGTCTTGAACGAGTCCCATTATTTGTTTGATCCGTAATAATTACAGCCATTTTATTACTCCTTAGTTTACCAGTATTAGCTGGGGCGATTACCATACTTCTCACTGACCGAAATTTAAACACGGCATTCTTTGACCCTGCGGGTGGAGGAGGCCCAAT…
bd7347f8722f2e04ec95a5d8693c089087dd0d95	Carcinus maenas	species	Metazoa	Arthropoda	Malacostraca	Decapoda	Carcinidae	Carcinus	Carcinus maenas	5	1	184	NA	NA	predator	0	AATAAATAATATAAGGTTCTGATTACTTCCTCCGTCTTTAACCTTACTTTTAATAAGAGGGATGGTAGAAAGAGGAGTTGGAACAGGATGAACAGTCTATCCTCCTTTAGCAGGGGCTATCGCCCATGCTGGTGCTTCAGTTGATTTAGGGATTTTCTCTTTACATTTAGCCGGGGTTTCTTCTATTTTAGGAGCTGTAAATTTTATAACAACTATTATCAATATGCGTTCTTTCGGCATGACAATAGACCAGATACCTTTATTTGTGTGAGCTGTTTTTATTACTGCGATCCTTTTATTATTATCGTTGCCGGTTTTAGCAGGAGCTATTACAATACTTCTAACTGACCGAAATCTAAACACCTCATTCTTCGATCCTGCAGGAGGTGGGGACCCAGT…
bdd931bb12a68cfd0b0b270c6914f9a677f80fd2	Carcinus maenas	species	Metazoa	Arthropoda	Malacostraca	Decapoda	Carcinidae	Carcinus	Carcinus maenas	5	1	258	NA	NA	predator	0	AATAAATAATATAAGGTTCTGACTACTTCCTCCGTCTTTAACCTTACTTTTAATAAGAGGGATGGTAGAAAGAGGAGTTGGAACAGGATGAACAGTCTATCCTCCTTTAGCAGGGGCTATCGCCCATGCTGGTGCTTCAGTTGATTTAGGGATTTTCTCTTTACATTTAGCCGGGGTTTCTTCTATTTTAGGAGCTGTAAATTTTATAACAACTATTATCAATATGCGTTCTTTCGGCATGACAATAGACCAGATACCTTTATTTGTGTGAGCTGTTTTTATTACTGCGATCCTTTTATTATTATCGTTGCCGGTTTTAGCAGGAGCTATTACAATACTTCTAACTGACCGAAATCTAAACACCTCATTCTTCGATCCTGCAGGAGGTGGGGACCCAGT…
be35370ec03a7f74c556349679ca298717f3e394	Carcinus maenas	species	Metazoa	Arthropoda	Malacostraca	Decapoda	Carcinidae	Carcinus	Carcinus maenas	5	1	2	NA	NA	predator	0	TCTTTAACCTTACTTTTAATAAGAGGGATGGTAGAAAGAGGAGTTGGAACAGGATGAACAGTCTATCCTCCTTTAGCAGGGGCTATCGCCCATGCTGGTGCTTCAGTTGATTTAGGGATTTTCTCTTTACATTTAGCCGGGGTTTCTTCTATTTTAGGAGCTGTAAATTTTATAACAACTATTATCAATATGCGTTCTTTCGGCATGACAATAGACCAGATACCTTTATTTGTGTGAGCTGTTTTTATTACTGCGATCCTTTTATTATTATCGTTGCCGGTTTTAGCAGGAGCTATTACAATACTTCTAACTGACCGAAATCTAAACACCTTATTCTTCGATCCTGCAGGAGGTGGGGACCCAGTTCTGTACCAACATTTGTTC
bef4ec7c99596eea9c55068f10d35d61c6839254	Carcinus maenas	species	Metazoa	Arthropoda	Malacostraca	Decapoda	Carcinidae	Carcinus	Carcinus maenas	5	1	256	NA	NA	predator	0	AATAAATAATATAAGGTTCTGATTACTTCCTCCGTCTTTAACCTTACTTTTAATAAGAGGGATGGTAGAAAGAGGAGTTGGAACAGGATGAACAGTCTATCCTCCTTTAGCAGGGGCTATCGCCCATGCTGGTGCTTCAGTTGATTTAGGGATTTTCTCTTTACATTTAGCCGGGGTTTCTTCTATTTTAGGAGCTGTAAATTTTATAACAACTATTATCAATATGCGTTCTTTCGGCATGACAATAGACTAGATACCTTTATTTGTGTGAGCTGTTTTTATTACTGCGATCCTTTTATTATTATCGTTGCCGGTTTTAGCAGGAGCTATTACAATACTTCTAACTGACCGAAATCTAAACACCTCATTCTTCGATCCTGCAGGAGGTGGGGACCCAGT…
befec3cb525983c44fa97460953a90ff584b8d47	Carcinus maenas	species	Metazoa	Arthropoda	Malacostraca	Decapoda	Carcinidae	Carcinus	Carcinus maenas	5	4	1372	NA	NA	predator	0	AATAAATAATATGAGATTCTGATTACTTCCTCCGTCTTTAACCTTACTTTTAATAAGAGGAATAGTAGAAAGAGGAGTTGGAACCGGATGAACAGTCTATCCTCCTTTAGCTGGAGCTATTGCCCATGCCGGTGCTTCAGTTGATCTAGGGATTTTCTCTTTACATTTAGCTGGGGTTTCTTCTATTTTAGGGGCTGTAAATTTTATAACAACTATTATCAATATGCGTTCTTTTGGCATGACAATAGATCAGATACCTTTATTTGTGTGAGCTGTTTTTATTACTGCAATCCTTTTATTATTATCATTGCCGGTTTTAGCAGGAGCTATTACAATACTTTTAACTGATCGAAATCTAAATACTTCATTCTTCGATCCTGCAGGAGGGGGAGACCCAGT…
c2901a02983c1c60b345d3b3bf6202a351ff288b	Carcinus maenas	species	Metazoa	Arthropoda	Malacostraca	Decapoda	Carcinidae	Carcinus	Carcinus maenas	5	2	964	NA	NA	predator	0	AATAAATAATATAAGGTTCTGATTACTTCCTCCGTCTTTAACCTTACTTTTAATAAGAGGGATGGTAGAAAGAGGAGTTGGAACAGGATGAACAGTCTATCCTCCTTTAGCAGGGGCTATCGCCCATGCTGGTGCTTCAGTTGATTTAGGGATTTTCTCTTTACATTTAGCCGGGGTTTCTTCTATTTTAGGAGCTGTAAATTTTATAACAACTATTATCAATATGCGTTCTTTCGGCATGACAATAGACCAGATACCTTTATTTGTGTGAGCTGTTTTTATTACTGCGATCCTTTTATTATTATCGTTGCCGGTTTTAGCAGGAGCTATTACAATACCTCTAACTGACCGAAATCTAAACACCTCATTCTTCGATCCTGCAGGAGGTGGGGACCCAGT…
c3355752bffdf3d66902fd6f8f8d88b47b42c0af	Portunion conformis	species	Metazoa	Arthropoda	Malacostraca	Isopoda	Entoniscidae	Portunion	Portunion conformis	5	1	77	NA	NA	nonTarget	0	TATAAACAATATAAGATTTTGGTTATTGCCTCCTGCCCTGACTCTTTTGCTATTTAGAGGCCTTGTAGAAAGAGGAGTAGGAACAGGGTGGACTGTATACCCTCCTTTGTCCGGCAGTATTGCTCACAGGGGAAGGGCAGTAGATTTGGGGATTTTTTCTTTACACTTGGCAGGAGCGTCTTCTATTCTAGGAGCTGTTAATTTTATTACCACTGTCCTTAACATGCGGGCAGCTGGCATGACCTATGACCGTATTCCTCTGTTTGTGTGGTCTGTGTTTATCACAGCAGTGTTATTACTGCTGTCCCTTCCTGTGCTAGCAGGAGCTATTACAATGTTGTTGACGGATCGAAATTTAAATACTACCTTTTTTGACCCCTGTGGAGGGGGGGACCCTAT…
c93f97d2cbbbf01affc400945f9e16efa1cae902	Carcinus maenas	species	Metazoa	Arthropoda	Malacostraca	Decapoda	Carcinidae	Carcinus	Carcinus maenas	5	1	99	NA	NA	predator	0	AATAAATAATATAAGGTTCTGATTACTTCCTCCGTCTTTAACCTTACTTTTAATAAGAGGGATGGTAGAAAGAGGAGTTGGAACAGGATGAACAGTCTATCCTCCTTTAGCAGGGGCTATCGCCCATGCTGGTGCTTCAGTTGATTTAGGGATTTTCTCTTTACATTTAGCCGGGGTTTCTTCTATTTTAGGAGCTGTAAATTTTATAACAACTATTATCAATATGCGTTCTTTCGGCATGACAATAGACCAGATACCTTTATTTGTGTGAGCTGTTTTTATTACTGCGATCCTTTTATTATTATCGTTGCCGGTTTTAGCAGGAGCTATTACAATACTTCTAACTGACCGAAATCTAAACACCTCATTCTCCGATCCTGCAGGAGGTGGGGACCCAGT…
cc030a7d2541404affb67affae3dd5ef12cf7853	Zosteraceae	family	Viridiplantae	Streptophyta	Magnoliopsida	Alismatales	Zosteraceae	NA	NA	5	1	41	Zosteraceae	family	retained	0	ATCAAATAATATATCATTCTGGTTGTTGCCACCAAGTCTCTTGCTCCTATTAAGCCCAGCCTTAGTAGAAGTGGGTACCGGCACTGGGTGGACGGTCTATCCGCCCTTAAGTGGTATTACCAGTCATTCTGGAGGAGCAGTTGATTTAGCAATTTCTAGTCCTCATCTATCAGGTGTTTCATCCATTTTAGGTTCTATCAATTTTATAACAACTATCTCCAACATGCGTGGACCTGGAATGACTATGCATAGATCACCCCTTTTTGTGTGGTCCGTTCTAGTGACAGCATTCCTACTTTTATTATCACTTCCGGTACTGGCAGGGGCAATTACAATGTTATTAACCGATCGCAACTTTAATACAACCTTTTCTGATCCTGCTGGAGGGGGAGACCCCAT…
cd359af1eca199c9bfb555e48d117c5fdf7d9eef	Carcinus maenas	species	Metazoa	Arthropoda	Malacostraca	Decapoda	Carcinidae	Carcinus	Carcinus maenas	5	1	936	NA	NA	predator	0	AATAAATAATATAAGGTTCTGATTACTTCCTCCGTCTTTAACCTTACTTTTAATAAGAGGGATGGTAGAAAGAGGAGTTGGAACAGGATGAACAGTCTATCCTCCTTTAGCAGGGGCTATCGCCCATGCTGGTGCTTCAGTTGATTTAGGGATTTTCTCTTTACATTTAGCCGGGGTTTCTTCTATTTTAGGAGCTGTAAATTTTATAACAACTATTATCAATATGCGTTCTTTCGGCATGACAATAGACCAGATACCTTTATTTGTGTGAGCTGTTTTTATTACTGCGATCCTTTTATTATTATCGTTGCCGGTTTTAGCAGGAGCTATTACAATACTTCTAACTGACCGAAATCTAAACACCTCATTCTTCGATCCTGCAGGAGGTGGGGACCCAGT…
cdf5f55a44f2a971056e782a3b7d37ad2b58d557	Carcinus maenas	species	Metazoa	Arthropoda	Malacostraca	Decapoda	Carcinidae	Carcinus	Carcinus maenas	5	1	312	NA	NA	predator	0	AATAAATAATATAAGGTTCTGATTACTTCCTCCGTCTTTAACCTTACTTTTAATAAGAGGGATGGTAGAAAGAGGAGTTGGAACAGGATGAACAGTCTATCCTCCTTTAGCAGGGGCTATCGCCCATGCTGGTGCTTCAGTTGATTTAGGGATTTTCTCTTTACATTTAGCCGGGGTTTCTTCTATTTTAGGAGCTGTAAATTTTGTAACAACTATTATCAATATGCGTTCTTTCGGCATGACAATAGACCAGATACCTTTATTTGTGTGAGCTGTTTTTATTACTGCGATCCTTTTATTATTATCGTTGCCGGTTTTAGCAGGAGCTATTACAATACTTCTAACTGACCGAAATCTAAACACCTCATTCTTCGATCCTGCAGGAGGTGGGGACCCAGT…
ced0b6fb93ddacf2d863571c62353ac24d7ec814	Carcinus maenas	species	Metazoa	Arthropoda	Malacostraca	Decapoda	Carcinidae	Carcinus	Carcinus maenas	5	1	10	NA	NA	predator	0	AATAAATAATATAAGGTTCTGATTACTTCCTCCGTCTTTAACCTTACTTTTAATAAGAGGGATGGTAGAAAGAGGAGTTGGAACAGGATGAACAGTCTATCCTCCTTTAGCAGGGGCTATCGCCCATGCTGGTGCTTCAGTTGATTTAGGGATTTTCTCTTTACAGGTGTCGGGTGTGTCTTCTATTTTAGGAGCTGTAAATTTTATAACAACTATTATCAATATGCGTTCTTTCGGCATGACAATAGACCAGATACCTTTATTTGTGTGAGCTGTTTTTATTACTGCGATCCTTTTATTATTATCGTTGCCGGTTTTAGCAGGAGCTATTACAATACTTCTAACTGACCGAAATCTAAACACCTCATTCTTCGATCCTGCAGGAGGTGGGGACCCAGT…
d05c8a41b525c47385163c26c451c4d525b9fbb7	Carcinus maenas	species	Metazoa	Arthropoda	Malacostraca	Decapoda	Carcinidae	Carcinus	Carcinus maenas	5	1	276	NA	NA	predator	0	AATAAATAATATAAGGTTCTGATTACTTCCTCCGTCTTTAACCTTACTTTTAATAAGAGGGATGGTAGAAAGAGGAGTTGGAACAGGATGAACAGCCTATCCTCCTTTAGCAGGGGCTATCGCCCATGCTGGTGCTTCAGTTGATTTAGGGATTTTCTCTTTACATTTAGCCGGGGTTTCTTCTATTTTAGGAGCTGTAAATTTTATAACAACTATTATCAATATGCGTTCTTTCGGCATGACAATAGACCAGATACCTTTATTTGTGTGAGCTGTTTTTATTACTGCGATCCTTTTATTATTATCGTTGCCGGTTTTAGCAGGAGCTATTACAATACTTCTAACTGACCGAAATCTAAACACCTCATTCTTCGATCCTGCAGGAGGTGGGGACCCAGT…
d067ca253e4cc2bdc454301ae934b8d2d6f32ed6	Carcinus maenas	species	Metazoa	Arthropoda	Malacostraca	Decapoda	Carcinidae	Carcinus	Carcinus maenas	5	1	133	NA	NA	predator	0	AATAAATAATATAAGGTTCTGATTACTTCCTCCGTCTTTAACCTTACTTTTAATAAGAGGGATGGTAGAAAGAGGAGTTGGAACAGGATGAACAGTCTATCCTCCTTTAGCAGGGGCTATCGCCCATGCTGGTGCTTCAGTTGATTTAGGGATTTTCTCTTTACATTTAGCCGGGGTTTCTTCTATTTTAGGAGCTGTAAATTTTATAACAACTATTATCAATATGCGCTCTTTCGGCATGACAATAGACCAGATACCTTTATTTGTGTGAGCTGTTTTTATTACTGCGATCCTTTTATTATTATCGTTGCCGGTTTTAGCAGGAGCTATTACAATACTTCTAACTGACCGAAATCTAAACACCTCATTCTTCGATCCTGCAGGAGGTGGGGACCCAGT…
d22153415f29dcb9e46225282ecccbee8473271c	Carcinus maenas	species	Metazoa	Arthropoda	Malacostraca	Decapoda	Carcinidae	Carcinus	Carcinus maenas	5	1	364	NA	NA	predator	0	AATAAATAATATAAGGTTCTGATTACTTTCTCCGTCTTTAACCTTACTTTTAATAAGAGGGATGGTAGAAAGAGGAGTTGGAACAGGATGAACAGTCTATCCTCCTTTAGCAGGGGCTATCGCCCATGCTGGTGCTTCAGTTGATTTAGGGATTTTCTCTTTACATTTAGCCGGGGTTTCTTCTATTTTAGGAGCTGTAAATTTTATAACAACTATTATCAATATGCGTTCTTTCGGCATGACAATAGACCAGATACCTTTATTTGTGTGAGCTGTTTTTATTACTGCGATCCTTTTATTATTATCGTTGCCGGTTTTAGCAGGAGCTATTACAATACTTCTAACTGACCGAAATCTAAACACCTCATTCTTCGATCCTGCAGGAGGTGGGGACCCAGT…
d328e6c820987b9c3828cfc808292f196c1ec018	Carcinus maenas	species	Metazoa	Arthropoda	Malacostraca	Decapoda	Carcinidae	Carcinus	Carcinus maenas	5	1	185	NA	NA	predator	0	AATAAATAATATAAGGTTCTGATTACTTCCTCCGTCTTTAACCTTACTTTTAATAAGAGGGATGGTAGAAAGAGGAGTTGGAACAGGATGAACAGTCTATCCTCCTTTAGCAGGGGCTATCGCCCATGCTGGTGCTTCAGTTGATTTAGGGATTTTCTCTTTACATTTAGCCGGGGTTTCTTCTATTTTAGGAGCTGTAAATTTTATAACAACTATTATCAATATGCGTTCTTTCGGCATGACAATAGACCAGATACCTTTATTTGTGTGAGCTGTTTTTATTACTGCGATCCTTTTATTATTATCGTTGCCGGTTTTAGCAGGAGCTATTACAATACTTCTAACTGACCGAAATCTAAACACCTCATTCTTCGATCCTGCAGGAGGTGGGGACCCAGT…
d5513c495748718579cd03d7b625ecb469a2b83d	Polydora cornuta	species	Metazoa	Annelida	Polychaeta	Spionida	Spionidae	Polydora	Polydora cornuta	5	1	18	Polydora cornuta	species	retained	0	TATAAACGCGTTAAGGTTTTGGATTTTACCCCCAGCTTTGGCTATACTTTTAAGAGGTATATGGGTAGAGGATGGTGCAGGAACAGGATGAACAATCTACCCTCCTCTGTCAAACAATGTAGCCCATGCAGGCCCTGCAGTTGATTTAACTATCCTATCTCTTCACTTAGCTGGTGTTTCTTCATTAATAGGAGCTATTAATTTTACAACTACTATTGCGAATGCTCGATTAGGAGGCATACCAACAGAAAAAATACCTTTGTTTATCTGATCCGTTCTCATTACAGTTATTCTATTAATTCTTGCTCTGCCTGTTCTGGCTGGAGCCTTAACAATATTAATTATAGACCGAAACTGTAATACTTCCTTCTTCGAACCAACTGGAGGAGGGGACCCAAT…
d6775ccff9404bdf96a81794fa988e9242be3e71	Carcinus maenas	species	Metazoa	Arthropoda	Malacostraca	Decapoda	Carcinidae	Carcinus	Carcinus maenas	5	4	1328	NA	NA	predator	0	AATAAATAATATAAGGTTCTGATTACTTCCTCCGTCTTTAACCTTACTTTTAATAAGAGGGATGGTAGAAAGAGGAGTTGAAACAGGATGAACAGTCTATCCTCCTTTAGCAGGGGCTATCGCCCATGCTGGTGCTTCAGTTGATTTAGGGATTTTCTCTTTACATTTAGCCGGGGTTTCTTCTATTTTAGGAGCTGTAAATTTTATAACAACTATTATCAATATGCGTTCTTTCGGCATGACAATAGACCAGATACCTTTATTTGTGTGAGCTGTTTTTATTACTGCGATCCTTTTATTATTATCGTTGCCGGTTTTAGCAGGAGCTATTACAATACTTCTAACTGACCGAAATCTAAACACCTCATTCTTCGATCCTGCAGGAGGTGGGGACCCAGT…
dd3f8080c1caf03039721c3d5ecaa5b1fe9825a7	Carcinus maenas	species	Metazoa	Arthropoda	Malacostraca	Decapoda	Carcinidae	Carcinus	Carcinus maenas	5	1	448	NA	NA	predator	0	AATAAATAATATAAGGTTCTGATTACTTCCTCCGTCTTTAACCTTACTTTTAATAAGAGGGATGGTAGAAAGAGGAGTTGGAACAGGATGAACAGTCTATCCTCCTTTAGCAGGGGCTATCGCTCATGCTGGTGCTTCAGTTGATTTAGGGATTTTCTCTTTACATTTAGCCGGGGTTTCTTCTATTTTAGGAGCTGTAAATTTTATAACAACTATTATCAATATGCGTTCTTTCGGCATGACAATAGACCAGATACCTTTATTTGTGTGAGCTGTTTTTATTACTGCGATCCTTTTATTATTATCGTTGCCGGTTTTAGCAGGAGCTATTACAATACTTCTAACTGACCGAAATCTAAACACCTCATTCTTCGATCCTGCAGGAGGTGGGGACCCAGT…
de60df255d9d83e14f1ae0918b54f592b41ec22f	Eogammarus confervicolus	species	Metazoa	Arthropoda	Malacostraca	Amphipoda	Anisogammaridae	Eogammarus	Eogammarus confervicolus	5	1	59	Eogammarus confervicolus	species	retained	0	TATAAACAACATAAGATTTTGGCTTTTACCTCCTTCGTTAACTCTTCTGCTTGTAAGAGGATTGGTTGAGAGAGGAGTGGGGACAGGTTGAACGGTGTACCCTCCTCTAGCGGGGGCTAGAGGACATAGAGGCGGGTCTGTTGATTTAGCTATTTTTTCACTACACTTAGCAGGGGCTAGCTCAATTTTAGGTGCTATCAATTTTATTTCGACAGTTTTAAATATACGTGCTCCTGGTATTTATTTTAGTAGAATGCCTTTATTTGTATGGTCTGTATTTATTACGGCTGTATTACTTTTACTTTCTTTACCTGTTTCGGCAGGGGCGATTACTATATTATTAACAGATCGTAATATTAATACAGCTTTTTTTGACCCTAGAGGGGGAGGAGATCCTAT…
dece3bdcf5b0e07a53abb9eb00cef1e2ace87145	Fucus	genus	NA	NA	Phaeophyceae	Fucales	Fucaceae	Fucus	NA	5	4	4453	Fucus	genus	retained	0	TATGAATAATATAAGCTTTTGGTTGTTACCCCCATCGCTAATTCTTCTTTTGGCATCCTCGTTGGTTGAGGCGGGAGCAGGTACTGGGTGGACTGTTTACCCGCCGCTTAGTGGTATTCAGGCGCACTCAGGACCATCAGTTGACCTAGCTATATTTAGTCTTCACCTGTCAGGTGCAGCCTCTATTCTAGGTGCTATTAATTTTATTACAACTATTTTTAATATGCGTGCCCCGGGTATGAGTATGCATCGTTTACCTTTATTTGTTTGGTCAGTTTTAATTACAGCATTCTTACTTTTGCTATCGCTTCCTGTTTTAGCCGGCGGTATTACTATGCTGTTAACTGATCGGAATTTCAATACTACGTTTTTTGATCCAGCTGGTGGTGGTGATCCTGT…
ded77038e33263522e2ce315a1ebe71c5dd44982	Carcinus maenas	species	Metazoa	Arthropoda	Malacostraca	Decapoda	Carcinidae	Carcinus	Carcinus maenas	5	1	28	NA	NA	predator	0	AATAAATAATATAAGGTTCTGATTACTTCCTCCGTCTTTAACCTTACTTTTAATAAGAGGGATGGTAGAAAGAGGAGTTGGAACAGGATGAACAGTCTATCCTCCTTTAGCAGGGGCTATCGCCCATGCTGGTGCTTCAGTTGATTTAGGGATTTTCTCTTTACATTTAGCCGGGGTTTCTTCTATTTTAGGAGCTGTAAATTTTATAACAACTATTATCAATATGCGTTCTTTCGGCATGACAATAGACCAGATACCTTTATTTGTGTGAGCTGTTTTTATTACTGCGATCCTTTTATTATTATCGTTGCCGGTTTTAGCAGGAGCTATTACAGTACTTCTAACTGACCGAAATCTAAACACCTCATTCTTCGATCCTGCAGGAGGTGGGGACCCAGT…
dfc5b30da93c7b7ff4f55d72f84780b17d8b3129	Neoporphyra haitanensis	species	NA	Rhodophyta	Bangiophyceae	Bangiales	Bangiaceae	Neoporphyra	Neoporphyra haitanensis	5	1	20	Neoporphyra	genus	retained	retain to genus; previously undetected non-native taxon	CATGAACAACATCTCATTCTGGTTGTTGCCACCTGCGATCATCTTGCTTTTGCTTTCAATGTTTGTTGAAGGCCCAACAGGCTTTTATGGTACTGGTGGTGGTTGGACAATTTATCCGCCGCTTTCAACAACTGGTCAGCCTGGTCCTGCGATGGACTTTGCGATCCTTGCGCTCCACGTTGCTGGTGCTTCATCGATCCTTGGTGCGATTAACTTCATTACGACAATCTTGAACATGCGTGCGCCTGGCATGACATTGCACAAAATGCCATTGTTTGCATGGTCAGTGCTTGTAACAGCGTTCTTGCTTCTATTGTCATTGCCAGTTCTTGCTGGTGCGATCACAATGCTTCTAACAGACCGTAACTTTGGTACTGCTTTCTTCACACCAGAAGGTGG…
e024f878e2545bc07c90577546e1b05ffed417a9	Carcinus maenas	species	Metazoa	Arthropoda	Malacostraca	Decapoda	Carcinidae	Carcinus	Carcinus maenas	5	1	360	NA	NA	predator	0	AATAAATAATATAAGGTTCTGATTACTTCCTCCGTCTTTAACCTTACTTTTAATAAGAGGGATGGTAGAAGGAGGAGTTGGAACAGGATGAACAGTCTATCCTCCTTTAGCAGGGGCTATCGCCCATGCTGGTGCTTCAGTTGATTTAGGGATTTTCTCTTTACATTTAGCCGGGGTTTCTTCTATTTTAGGAGCTGTAAATTTTATAACAACTATTATCAATATGCGTTCTTTCGGCATGACAATAGACCAGATACCTTTATTTGTGTGAGCTGTTTTTATTACTGCGATCCTTTTATTATTATCGTTGCCGGTTTTAGCAGGAGCTATTACAATACTTCTAACTGACCGAAATCTAAACACCTCATTCTTCGATCCTGCAGGAGGTGGGGACCCAGT…
e2a87850d447af33911ab9b94c72bc8f187771ee	Carcinus maenas	species	Metazoa	Arthropoda	Malacostraca	Decapoda	Carcinidae	Carcinus	Carcinus maenas	5	3	1329	NA	NA	predator	0	AATAAATAATATAAGGTTCTGATTACTTCCTCCGTCTTTAACCTTACTTTTAATAAGAGGGATGGTAGAAAGAGGAGTTGGAACAGGATGAACAGTCTATCCTCCTTTAGCAGGGGCTATCGCCCATGCTGGTGCTTCAGTTGATTTAGGGATTTTCTCCTTACATTTAGCCGGGGTTTCTTCTATTTTAGGAGCTGTAAATTTTATAACAACTATTATCAATATGCGTTCTTTCGGCATGACAATAGACCAGATACCTTTATTTGTGTGAGCTGTTTTTATTACTGCGATCCTTTTATTATTATCGTTGCCGGTTTTAGCAGGAGCTATTACAATACTTCTAACTGACCGAAATCTAAACACCTCATTCTTCGATCCTGCAGGAGGTGGGGACCCAGT…
e530b7f0a47d1ae0b2f9d267ecc1e3739fa0e705	Serpula vermicularis	species	Metazoa	Annelida	Polychaeta	Sabellida	Serpulidae	Serpula	Serpula vermicularis	5	1	2	Serpula vermicularis	species	retained	0	AATGAACAACTGGAGTTTTTGGATTTTACCTTTTGCATTTTCAATCTTACTGATGTCGCTATTTATGGAAGGTGGTGGGCCTAATTTTGGTTGGACTTTTTATGCACCGCTTTCTACTACGTATAGCAACGATAGTACTGCATTTTTTGTGTTTGCCGTACACATTATGGGTATCAGCTCAATAATGGGTGCAATTAACGTCATTGTTACTATCGTCAATTTAAGAGCGCCGGGAATGACCTGGATGAAACTGCCGCTATTTGTTTGGACTTGGTTGATAACAGCTTTTCTGTTGATAGCTGTGATGCCAGTTTTAGCGGGTGTTGTTACTATGGTATTAACAGATAAATATTTTGGTACGAGCTTTTTCGATGCCATGGGTGGTGGCGATCCTGTGAT…
e80d35968d9e7c53e72c7e5ec1eb127ab4ab509f	Mya arenaria	species	Metazoa	Mollusca	Bivalvia	Myida	Myidae	Mya	Mya arenaria	5	3	1023	Mya arenaria	species	retained	0	TATAAATAATATTAGTTTCTGGGTGTTACCAAGATCTATGTTTTTATTATTTTGTTCAATGTTTAGAGAGGGGGGGTTTGGTGGGGGATGAACACTTTACCCTCCGTTGTCGAGAAATATAATAGGACACTCTGGTGCGGCGGGAGACTTTTTAATTTTATCCCTTCATATTGGAGGGGCTTCATCTATTATAGCTTCTCTAAATTTTTATAGAACTTGGGGTAACATGCGTGCAGGATGTCACCCGTTTCAGCGAGTTCCTCTTTTCTGTAGGTCTATTGGAGTTACCAGGTTTTTATTAATTTTAGCAATGCCAGTTTTGGCGGGGGCTTTAACAATGCTTTTAACTGATCGTAATTTTAATACTGCTTTTTTTGATCCTACTGGGTTGGGAGACCC…
eb21fc2ea3acd2f5e08c5963f19d369bed3b57f1	Homo sapiens	species	Metazoa	Chordata	Mammalia	Primates	Hominidae	Homo	Homo sapiens	5	1	34	NA	NA	human_contamination	0	CATAAACAACATAAGCTTCTGACTCTTACCTCCCTCTCTCCTACTCCTGCTCGCATCTGCTATAGTGGAGGCCGGAGCAGGAACAGGTTGAACAGTCTACCCTCCCTTAGCAGGGAACTACTCCCACCCTAGAGCCTCCGTAGACCTAACCATCTTCTCCTTACACCTAGCAGGTGTCTCCTCTATCTTAGGGGCCATCAATTTCATCACAACAATTATCAATATAAAACCCCCTGCCATAACCCAATACCAAACGCCCCTCTTCGTCTGATCCGTCCTAATCACAGCAGTCCTACTTCTCCTATCTCTCCCAGTCCTAGCTGCTGGCATCACTATACTACTAACAGACCGCAACCTCAACACCACCTTCTTCGACCCCGCCGGAGGAGGAGACCCCAT…
ed10fdb2b59726c96997da56b1b96478e040f1ac	Carcinus maenas	species	Metazoa	Arthropoda	Malacostraca	Decapoda	Carcinidae	Carcinus	Carcinus maenas	5	1	725	NA	NA	predator	0	AATAAATAATATAAGGTTCTGATTACTTCCTCCGTCTTTAACCTTACTTTTAATAAGAGGGATGGTAGAAAGGGGAGTTGGAACAGGATGAACAGTCTATCCTCCTTTAGCAGGGGCTATCGCCCATGCTGGTGCTTCAGTTGATTTAGGGATTTTCTCTTTACATTTAGCCGGGGTTTCTTCTATTTTAGGAGCTGTAAATTTTATAACAACTATTATCAATATGCGTTCTTTCGGCATGACAATAGACCAGATACCTTTATTTGTGTGAGCTGTTTTTATTACTGCGATCCTTTTATTATTATCGTTGCCGGTTTTAGCAGGAGCTATTACAATACTTCTAACTGACCGAAATCTAAACACCTCATTCTTCGATCCTGCAGGAGGTGGGGACCCAGT…
f0000803a1b1bf76671fb1d1c109d1fbb6f38550	Carcinus maenas	species	Metazoa	Arthropoda	Malacostraca	Decapoda	Carcinidae	Carcinus	Carcinus maenas	5	2	645	NA	NA	predator	0	AATAAATAATATAAGGTTCTGATTACTTCCTCCGTCTTTAACCTTACTTTTAATAAGAGGGATGGTAGAAAGAGGAGTTGGAACAGGATGAACAGTCTATCCTCCTTTAGCAGGGGCTATCGCCCATGCTGGTGCTTCAGTTGATTTAGGGATTTTCTCTTTACATTTAGCCGGGGTTTCTTCTATTTTAGGAGCTGTAAATTTTATAACAACTATTATCAATATGCGTTCTTTCGGCATGACAATAGACCAGATACCTTTATTTGTGTGAGCTGTTTTTATTACTGCGATCCTTTTATTATTATTGTTGCCGGTTTTAGCAGGAGCTATTACAATACTTCTAACTGACCGAAATCTAAACACCTCATTCTTCGATCCTGCAGGAGGTGGGGACCCAGT…
f11b804cb26b4a196965a15163a1e15a1c408dbe	Carcinus maenas	species	Metazoa	Arthropoda	Malacostraca	Decapoda	Carcinidae	Carcinus	Carcinus maenas	5	1	172	NA	NA	predator	0	AATAAATAATATAAGGTTCTGATTACTTCCTCCGTCTTTAACCTTACTTTTAATAAGAGGGATGGTAGAAAGAGGAGTTGGAACAGGATGAACAGTCTATCCTCCTTTAGCAGGGGCTATCGCCCATGCTGGTGCTTCAGTTGATTTAGGGATTTTCTCTTTACATTTAGCCGGGGTTTCTTCTATTTTAGGAGCTGTAAATTTTATAATAACTATTATCAATATGCGTTCTTTCGGCATGACAATAGACCAGATACCTTTATTTGTGTGAGCTGTTTTTATTACTGCGATCCTTTTATTATTATCGTTGCCGGTTTTAGCAGGAGCTATTACAATACTTCTAACTGACCGAAATCTAAACACCTCATTCTTCGATCCTGCAGGAGGTGGGGACCCAGT…
f14e502daee42b2db5ecbf6239019460a446a03c	Carcinus maenas	species	Metazoa	Arthropoda	Malacostraca	Decapoda	Carcinidae	Carcinus	Carcinus maenas	5	1	263	NA	NA	predator	0	AATAAATAATATAAGGTTCTGATTACTTCCTCCGTCTTTAACCTTACTTTTAATAAGAGGGATGGTAGAAAGAGGAGTTGGAACAGGATGAACAGTCTATCCTCCTTTAGCAGGGGCTATCGCCCATGCTGGTGCTTCAGTTGATTTAGGGATTTTCTCTTTACATTTAGCCGGGGTTTCTTCTATTTTAGGAGCTGTAAATTTTATAACAACTATTATCAATATGCGTTCTTTCGGCATGACAATAGACCAGATACCTTTATTTGTGTGAGCTGTTTTTATTACTGCGATCCTTTTATTATTATCGTTGCCGGTTTTAGCAGGAGCTATTACAATACTTCTAACTGACCGAAATCTAAACACCTCACTCTTCGATCCTGCAGGAGGTGGGGACCCAGT…
f1b6cbe188bc13d30320ad0d31d6b4a5b602218f	Carcinus maenas	species	Metazoa	Arthropoda	Malacostraca	Decapoda	Carcinidae	Carcinus	Carcinus maenas	5	3	213	NA	NA	predator	0	AATAAATAATATGAGATTCTGATTACTTCCTCCGTCTTTAACCTTACTTTTAATAAGAGGAATAGTAGAAAGAGGAGTTGGAACCGGATGGACAGTCTATCCTCCTTTAGCTGGAGCTATTGCCCATGCCGGGGCTTCAGTTGATCTAGGGATTTTCTCTTTACATTTAGCCCGGTTTCTTCTATTTTAGGGGCTGTAAATTTTATAACAACTATTATCAATATGCGTTCTTTTGGCATGACAATAGATCAGATACCTTTATTTGTGTGAGCTGTTTTTATTACTGCAATCCTTTTATTATTATCATTGCCGGTTTTAGCAGGAGCTATTACAATACTTTTAACTGATCGAAATCTTAACACTTCATTCTTCGATCCTGCAGGAGGGGGAGACCCAGTT…
f3c05bd3c43dade69d483f9bc9eb5e62262ced01	Carcinus maenas	species	Metazoa	Arthropoda	Malacostraca	Decapoda	Carcinidae	Carcinus	Carcinus maenas	5	1	205	NA	NA	predator	0	AATAAATAATATAAGGTTCTGATTACTTCCTCCGTCTTTAACCTTACTTTTAATAAGAGGGATGGTAGAAAGAGGAGTTGGAACAGGATGAACAGTCTATCCTCCTTTAGCAGGGGCTATCGCCCATGCTGGTGCTTCAGTTGATTTAGGGATTTTCTCTTTACATTTAGCCGGGGTTTCTTCTATTTTAGGAGCTGTAAATTTTATAACAACTATTATCAATATGCGTTCTTTCGGCATGACAATAGACCAGATACCTTTATTTGTGTGAGCTGTTTTTATTACTGCGGTCCTTTTATTATTATCGTTGCCGGTTTTAGCAGGAGCTATTACAATACTTCTAACTGACCGAAATCTAAACACCTCATTCTTCGATCCTGCAGGAGGTGGGGACCCAGT…
f4906cd1d77ddf32c56dab1f586ee26cbaaa4af9	Carcinus maenas	species	Metazoa	Arthropoda	Malacostraca	Decapoda	Carcinidae	Carcinus	Carcinus maenas	5	1	163	NA	NA	predator	0	AATAAATAATATAAGGTTCTGATTACTTCCTCCGTCTTTAACCTTACTTTTAATAAGAGGGATGGTAGAAAGAGGAGTTGGAACAGGATGAACAGTCTATCCTCCTTTAGCAGGGGCTATCGCCCATGCTGGTGCTTCAGTTGATTTAGGGATTTTCTCTTTACATTTAGCCGGGGTTTCTTCTATTTTAGGAGCTGTAAATTTTATAACAACTATTATCAATATGCGTTCTTTCGGCATGACAATAGACCAGATACCTTTATTTGTGTGAGCTGTTTTTATTACTGCGATCCTTTTATTATTATCGTTGCCGGTTTTAGCAGGAGCTATTACAATACTTCTAACTGACCGAAATCTAAACACCTCATTCTTCGATCCTGCGGGAGGTGGGGACCCAGT…
f5a6187dec0158fff4505da8b61fd76558fffe1f	Cucurbitaceae	family	Viridiplantae	Streptophyta	Magnoliopsida	Cucurbitales	Cucurbitaceae	NA	NA	5	2	86	Cucurbitaceae	family	retained	0	ATTAAATAATATTTCATTCTGGTTGTTGCCACCAAGTCTCTTGCTCCTATTAAGCTCAGCCTTAGTAGAAGTGGGTAGCGGCACTGGGTGGACGGTCTATCCGCCCTTAAGTGGTATTACCAGCCATTCTGGAGGAGCAGTTGATTCAGCAATTTCTAGTCTTCATCTATCTGGTATTTCATCCATTTTAGGTTCTATCAATTTTATAACGACTATTTCCAACATGCGTGGACCTGGAATGACTATGCATAGATCACCCCTCTTTGTGTGGTCCGTTCTAGTGACAGCATTCCCACTTTTATTATCACTTCCGGTACTGGCAGGGGCTATTACCATGTTATTAACCGATCGAAACTTTAATACAACCTTTTCTGATCCCGCTGGAGGGGGAGACCCCAT…
f6312708dc1d330ae9e263abb59dd67a7c95a149	Ulva compressa	species	Viridiplantae	Chlorophyta	Ulvophyceae	Ulvales	Ulvaceae	Ulva	Ulva compressa	5	1	52	Ulva compressa	species	retained	0	ACTGAATAACATTAGCTTTTGGCTATTGCCAGTAAGTTTAATGCTTTTATTAAGTTCCGCGCTTGTTGAAACAGGTGCCGGTACAGGGTGGACCATCTACCCGCTTTTATCATCACTGGTAGGTATGCCCGGTGCATCAGTAGATTTAGCGATTTTTTCATTACATATTTCTGGATTAAGTAGTTTATTAGGATCTATAAACTTTATTACAACGATTTTCAATATGCGAGCTCCAGGAATGAAAATGCATAGAGTGCCTCTATTTGCTTGGAGTGTATTAATCACTAGTTTCTTACTGCTGCTAAGCCTACCGGTATTAGCCGCCGGAATAACAATGCTGTTAACGGATCGAAACTTTAATACAAGTTTTTTTGACCCAGCTGGGGGCGGTGATCCGGT…
f7154236f9891995c0111e768d900775f688f1d1	Leathesia marina	species	NA	NA	Phaeophyceae	Ectocarpales	Chordariaceae	Leathesia	Leathesia marina	5	1	5	Leathesia marina	species	retained	0	TATGAATAATATTAGCTTTTGGCTTTTGCCACCATCTTTAATTCTTCTTTTAGCTTCTTCTTTAGTAGAATCTGGAGCAGGTACAGGTTGGACAGTTTATCCTCCATTAAGTGGTATTCAAGCCCATTCAGGTCCATCAGTCGATTTAGCCATTTTTAGTTTGCATTTATCGGGTGCGGCTTCCATTTTAGGAGCCATTAACTTCATAACTACTATCTTTAACATGCGTGCCCCTGGTATGACAATGGACAGGCTACCTCTTTTTGTTTGGTCTGTTTTAATAACAGCATTTCTACTCTTGTTATCTCTTCCTGTTTTAGCTGGAGGTATTACGATGCTTTTAACTGATAGAAATTTCAATACAACCTTCTTTGATCCTGCTGGTGGCGGTGATCCTGT…
f94542aec9eb027a51b9647fac1051ae983b3471	Carcinus maenas	species	Metazoa	Arthropoda	Malacostraca	Decapoda	Carcinidae	Carcinus	Carcinus maenas	5	1	316	NA	NA	predator	0	AATAAATAATATAAGGTTCTGATTACTTCCTCCGTCTTTAACCTTACTTTTAATAAGAGGGATGGTAGAAAGAGGAGTTGGAACAGGATGAACAGTCTATCCTCCTTTAGCAGGGGCTATCGCCCATGCTGGTGCTTCAGTTGATTTAGGGATTTTCTCTTTACATTTAGCCGGGGTTTCTTCTATTTTAGGAGCTGTAAATTTTATAACAACTATTATCAATATGCATTCTTTCGGCATGACAATAGACCAGATACCTTTATTTGTGTGAGCTGTTTTTATTACTGCGATCCTTTTATTATTATCGTTGCCGGTTTTAGCAGGAGCTATTACAATACTTCTAACTGACCGAAATCTAAACACCTCATTCTTCGATCCTGCAGGAGGTGGGGACCCAGT…
fcf68f32faac904bfee37b960a45677c492bab7a	Carcinus maenas	species	Metazoa	Arthropoda	Malacostraca	Decapoda	Carcinidae	Carcinus	Carcinus maenas	5	1	351	NA	NA	predator	0	AATAAATAATATAAGGTTCTGATTACTTCCTCCGTCTTTAACCTTACTTTTAATAAGAGGGATGGTAGAAAGAGGAGTTGGAACAGGATGAACAGTCTATCCTCCTTTAGCAGGGGCTATCGCCCATGCTGGTGCTTCAGTTGATTTAGGGATTTTCTCTTTACATTTAGCCGGGGTTTCTTCTATTTTAGGAGCTGTAAATTTTATAACAACTATTATCAATATGCGTTCTTTCGGCATGACAATAGACCAGATACCTTTATTTGTGTGAGCTGTTTTTATTACTGCGATCCTTTTATTATTATCGTTGCCGGTTTTAGCAGGAGCTATTACAATACTTCTAACTGACCGAAATCTAGACACCTCATTCTTCGATCCTGCAGGAGGTGGGGACCCAGT…
fd1fe9f86bb0acb55e935bf440bd6afdcfc6db2e	Carcinus maenas	species	Metazoa	Arthropoda	Malacostraca	Decapoda	Carcinidae	Carcinus	Carcinus maenas	5	1	468	NA	NA	predator	0	AATAAATAATATAAGGTTCTGATTACTTCCTCCGTCTTTAACCTTACTTTTAATAAGAGGGATGGTAGAAAGAGGAGTTGGAACAGGATGAACAGTCTATCCTCCTTTAGCAGGGGCTATCGCCCATGCTGGTGCTTCAGTTGATTTAGGGATTTTCTCTTTACATTTAGCCGGGGTTTCTTCTATTTTAGGAGCTGTAAATTTTATAACAACTATTATCAATATGCGTTCTTTCGGCATGACAATAGACCAGATACCTTTATTTGTGTGAGCTGTTTTTATTACTGCGATCCTTTTATTATTATCGTTGCCGGTTTTAGCAGGAGCTATTACAATACTTCTAACTGACCGAAGTCTAAACACCTCATTCTTCGATCCTGCAGGAGGTGGGGACCCAGT…
fe9bdf21178c732a6009193c4530d41917cce9b7	Carcinus maenas	species	Metazoa	Arthropoda	Malacostraca	Decapoda	Carcinidae	Carcinus	Carcinus maenas	5	1	663	NA	NA	predator	0	AATAAATAATATAAGGTTCTGATTACTTCCTCCGTCTTTAACCTTACTTTTAATAAGAGGGATGGTAGAAAGAGGAGTTGGAACAGGATGAACAGTCTATCCTCCTTTAGCAGGGGCTATCGCCCATGCTGGTGCTTCAGTTGATTTAGGGATTTTCTCTTTACATTTAGCCGGGGTTTCTTCTATTTTAGGAGCTGTAAATTTTATAACAACTATTATCAATATGCGTTCTTTCGGCATGACAATAGACCAGATACCTTTATTTGTGTGAGCTGTTTTTATTACTGCGATCCTTTTATTATTATCGTTGCCGGTTTTAGCAGGAGCTATTACAATACTTCTAACTGACCGAAATCTAAACACCTTATTCTTCGATCCTGCAGGAGGTGGGGACCCAGT…
ff4891fda88362add4ea1581ac5990a44ed065d9	Carcinus maenas	species	Metazoa	Arthropoda	Malacostraca	Decapoda	Carcinidae	Carcinus	Carcinus maenas	5	1	649	NA	NA	predator	0	AATAAATAATATAAGGTTCTGATTACTTCCTCCGTCTTTAACCTTACTTTTAATAAGAGGGATGGTAGAAAGAGGAGTTGAAACAGGATGAACAGTCTATCCTCCTTTAGCAGGGGCTATCGCCCATGCTGGTGCTTCAGTTGATTTAGGGATTTTCTCTTTACATTTAGCCGGGGTTTCTTCTATTTTAGGAGCTGTAAATTTTATAACAACTATTATCAATATGCGTTCTTTCGGCATGACAATAGACCAGATACCTTTATTTGTGTGAGCTGTTTTTATTACTGCGATCCTTTTATTATTATCGTTGCCGGTTTTAGCAGGAGCTATTACAATACTTCTAACTGACCGAAATCTAAACACCTCATTCTTCGATCCTGCAGGAGGTGGGGACCCAGT…
[truncated: 15 more rows]
